# Supplementary material for: Crystal structures of tetra­methyl­ammonium (2,2′-bi­pyridine)­tetra­cyanidoferrate(III) trihydrate and poly[[(2,2′-bi­pyridine-κ2 N,N′)di-μ2-cyanido-dicyanido(μ-ethyl­enedi­amine)(ethyl­enedi­amine-κ2 N,N′)­cadmium(II)iron(II)] monohydrate]
Source: Acta Crystallogr E Crystallogr Commun. 2016 Apr 29;72(Pt 5):741–6. doi: 10.1107/S2056989016006848 (PMC4908514; doi:10.1107/S2056989016006848)
Supplement: Supplementary file 1 [file e-72-00741-sup1.cif]

##############################################################################
#                                                                            #
# This CIF contains the data in a paper accepted for publication in          #
# Acta Crystallographica Section E. It conforms to the requirements of       #
# Notes for Authors for Acta Crystallographica Section E, and has been       #
# peer reviewed under the auspices of the IUCr Commission on Journals.       #
#                                                                            #
# Full details of the Crystallographic Information File format               #
# are given in the paper "The Crystallographic Information File (CIF):       #
# a New Standard Archive File for Crystallography" by S. R. Hall, F. H.      #
# Allen and I. D. Brown [Acta Cryst. (1991), A47, 655-685].                  #
#                                                                            #
# The current version of the core CIF dictionary is obtainable from          #
# ftp://ftp.iucr.org/pub/cif_core.dic.                                       #
#                                                                            #
# Software is freely available for graphical display of the structure(s)     #
# in this CIF. For information consult the CIF software page                 #
# http://www.iucr.org/resources/cif/software.                                #
#                                                                            #
# This file may be used for bona fide research purposes within the           #
# scientific community so long as proper attribution is given to the journal # 
# article from which it was obtained.                                        #
#                                                                            #
##############################################################################
data_I
_audit_creation_method
;
Olex2 1.2
(compiled 2016.02.19 svn.r3266 for OlexSys, GUI svn.r5155)
;
_journal_date_recd_electronic     2016-04-11
_journal_date_accepted     2016-04-22
_journal_name_full     'Acta Crystallographica, Section E'
_journal_year     2016
_journal_volume     72
_journal_issue      5
_journal_page_first     741
_journal_page_last     746
_journal_paper_category     GM
_journal_paper_doi     10.1107/S2056989016006848
_journal_coeditor_code     BG2584
_publ_contact_author_name     'Dr. Kittipong Chainok'
_publ_contact_author_address
;
Department of Physics
Faculty of Science and Technology
Thammasat University
Khlong Luang
Pathum Thani
12120
Thailand
;
_publ_contact_author_email     kc@tu.ac.th
_publ_section_title
;\
Crystal structures of tetramethylammonium
(2,2'-bipyridine)tetracyanidoferrate(III) trihydrate and
poly[[(2,2'-bipyridine-\k^2^<i>N</i>,<i>N</i>')di-\m~2~-cyanido-dicyanido(\m-\
ethylenediamine)(ethylenediamine-\k^2^<i>N</i>,<i>N</i>')cadmium(II)iron(II)]
monohydrate]
;
loop_
    _publ_author_name
    _publ_author_address
    'Chanthee, Songwuit'
;\
Department of Chemistry
Faculty of Science \
and Research Center for Academic Excellence in Petroleum,
Petrochemical and Advanced Materials
Naresuan University
Muang
Phitsanulok
65000
Thailand
;
    'Punyain, Wikorn'
;\
Department of Chemistry
Faculty of Science \
and Research Center for Academic Excellence in Petroleum,
Petrochemical and Advanced Materials
Naresuan University
Muang
Phitsanulok
65000
Thailand
;
    'Namuangrak, Supawadee'
;
National Nanotechnology Center
National Science and Technology Development Agency
Khlong Luang
Pathum Thani
12120
Thailand
;
    'Chainok, Kittipong'
;
Department of Physics
Faculty of Science and Technology
Thammasat University
Khlong Luang
Pathum Thani
12120
Thailand
;
_publ_section_synopsis
;
The cyanide complex [N(CH~3~)~4~][Fe(2,2'-bipy)(CN)~4~]\\cdot3H~2~O (2,2'-bipy
is 2,2'-bipyridine) was synthesized as a building block for the construction
of a new two-dimensional cyanide-bridged Fe--Cd bimetallic coordination
polymer, [Fe(2,2'-bipy)(CN~4~)Cd(en)~2~]\\cdotH~2~O, in which ethylenediamine
(en) adopts both bridging and chelating coordination modes.
;
_chemical_name_systematic
;
Tetramethylammonium
(2,2'-bipyridine-\k^2^<i>N</i>,<i>N</i>')tetracyanidoferrate(III)
trihydrate
;
_chemical_name_common     ?
_chemical_formula_moiety     'C4 H12 N +, C14 H8 Fe N6 -, 3(H2 O)'
_chemical_formula_sum     'C18 H26 Fe N7 O3'
_chemical_formula_iupac     '(C4 H12 N) [Fe (C N)4 (C10 H8 N2)], 3H2 O'
_chemical_formula_weight     444.31
_chemical_melting_point     ?
_shelx_space_group_comment
;
The symmetry employed for this shelxl refinement is uniquely defined
by the following loop, which should always be used as a source of
symmetry information in preference to the above space-group names.
They are only intended as comments.
;
_space_group_crystal_system     triclinic
_space_group_name_H-M_alt     'P -1'
_space_group_name_Hall     '-P 1'
loop_
    _space_group_symop_operation_xyz
    'x, y, z'
    '-x, -y, -z'
_cell_length_a     6.8690(9)
_cell_length_b     11.9405(16)
_cell_length_c     14.2731(17)
_cell_angle_alpha     104.107(4)
_cell_angle_beta     99.695(4)
_cell_angle_gamma     92.235(4)
_cell_volume     1115.2(2)
_cell_formula_units_Z     2
_cell_measurement_reflns_used     9941
_cell_measurement_theta_min     3.00
_cell_measurement_theta_max     36.36
_cell_measurement_temperature     296(2)
_exptl_crystal_description     block
_exptl_crystal_colour     orange
_exptl_crystal_size_max     0.22
_exptl_crystal_size_mid     0.16
_exptl_crystal_size_min     0.08
_exptl_crystal_density_diffrn     1.323
_exptl_crystal_density_meas     ?
_exptl_crystal_density_method     'not measured'
_exptl_crystal_F_000     466
_exptl_absorpt_coefficient_mu     0.708
_exptl_absorpt_correction_type     multi-scan
_exptl_absorpt_process_details
;
(SADABS; Bruker, 2014)
;
_shelx_estimated_absorpt_T_min     0.860
_shelx_estimated_absorpt_T_max     0.946
_exptl_absorpt_correction_T_min     0.6905
_exptl_absorpt_correction_T_max     0.7452
_exptl_special_details
;
Absorption correction:
SADABS-2014/4 (Bruker,2014/4) was used for absorption correction.
wR2(int) was 0.0760 before and 0.0587 after correction.
The Ratio of minimum to maximum transmission is 0.9266.
The \l/2 correction factor is 0.00150.
;
_diffrn_ambient_temperature     296(2)
_diffrn_radiation_type     MoK\a
_diffrn_radiation_wavelength     0.71073
_diffrn_radiation_monochromator     'graphiteDouble Bounce Multilayer Mirror'
_diffrn_measurement_device_type     'Bruker APEXII D8 QUEST CMOS'
_diffrn_measurement_device     'four-circle KAPPA diffractometer'
_diffrn_measurement_method     '\w and \f scans'
_diffrn_detector_area_resol_mean     10.5
_diffrn_reflns_number     20120
_diffrn_reflns_av_R_equivalents     0.0716
_diffrn_reflns_theta_min     2.994
_diffrn_reflns_theta_max     25.205
_diffrn_reflns_theta_full     25.205
_diffrn_measured_fraction_theta_max     0.990
_diffrn_measured_fraction_theta_full     0.990
_diffrn_reflns_limit_h_min     -8
_diffrn_reflns_limit_h_max     8
_diffrn_reflns_limit_k_min     -14
_diffrn_reflns_limit_k_max     14
_diffrn_reflns_limit_l_min     -16
_diffrn_reflns_limit_l_max     17
loop_
    _refln_index_h
    _refln_index_k
    _refln_index_l
    _refln_F_squared_meas
    -1 0 0 291.67
    -1 0 0 276.27
    -2 0 0 83.29
    -2 0 0 82.19
    2 0 0 77.99
    2 0 0 84.49
    2 0 0 81.79
    -3 0 0 310.27
    -3 0 0 316.87
    3 0 0 322.17
    3 0 0 304.47
    3 0 0 301.17
    -4 0 0 184.78
    -4 0 0 202.08
    -4 0 0 187.78
    4 0 0 198.78
    4 0 0 193.38
    4 0 0 207.68
    -5 0 0 -1.8
    -5 0 0 3.1
    5 0 0 -0.4
    5 0 0 3.9
    5 0 0 -1.5
    -6 0 0 116.29
    -6 0 0 144.09
    6 0 0 127.99
    6 0 0 141.79
    6 0 0 128.89
    -7 0 0 4.2
    -7 0 0 9.6
    7 0 0 -0.3
    7 0 0 -3.1
    7 0 0 -0.2
    -8 0 0 14.8
    -8 0 0 5.1
    8 0 0 4.1
    8 0 0 3.8
    8 0 0 1.4
    8 -1 0 12.1
    8 -1 0 19.9
    8 -1 0 27.9
    -8 1 0 18.5
    -8 1 0 10.3
    7 -1 0 33.4
    7 -1 0 38.6
    -7 1 0 38.3
    -7 1 0 49.8
    6 -1 0 18.3
    6 -1 0 25.2
    -6 1 0 16.8
    -6 1 0 12.6
    5 -1 0 34
    5 -1 0 31.3
    -5 1 0 28.2
    -5 1 0 23.5
    4 -1 0 9.2
    4 -1 0 5.1
    -4 1 0 1.6
    3 -1 0 425.06
    3 -1 0 431.96
    -3 1 0 436.86
    2 -1 0 97.79
    2 -1 0 101.39
    -2 1 0 97.29
    1 -1 0 1282.37
    -1 1 0 1344.97
    -1 -1 0 2107.39
    -1 -1 0 2103.89
    1 1 0 2050.89
    -2 -1 0 27.2
    -2 -1 0 29.3
    2 1 0 28.4
    2 1 0 32.5
    2 1 0 26.7
    -3 -1 0 177.08
    -3 -1 0 135.29
    -3 -1 0 164.38
    3 1 0 160.28
    3 1 0 164.38
    3 1 0 171.48
    -4 -1 0 80.89
    -4 -1 0 86.99
    -4 -1 0 90.09
    4 1 0 89.09
    4 1 0 86.79
    4 1 0 90.89
    -5 -1 0 41.1
    -5 -1 0 38.9
    -5 -1 0 25.7
    5 1 0 42.9
    5 1 0 27.5
    5 1 0 27.9
    -6 -1 0 13.6
    6 1 0 12.6
    6 1 0 9.7
    6 1 0 8.8
    -7 -1 0 16.7
    -7 -1 0 32.7
    7 1 0 27.1
    7 1 0 18.1
    7 1 0 26.2
    8 1 0 6.1
    8 -2 0 15.7
    8 -2 0 -19.1
    8 -2 0 20.2
    -8 2 0 22
    -8 2 0 33.2
    7 -2 0 -1.8
    7 -2 0 -3.6
    7 -2 0 2.4
    -7 2 0 -4.3
    -7 2 0 1.4
    6 -2 0 39.3
    6 -2 0 44.2
    6 -2 0 46.5
    -6 2 0 31.3
    -6 2 0 35.2
    5 -2 0 80.69
    5 -2 0 83.69
    5 -2 0 90.29
    -5 2 0 89.49
    4 -2 0 -0.4
    4 -2 0 0.8
    4 -2 0 7.3
    -4 2 0 5.8
    3 -2 0 10.4
    3 -2 0 11.4
    3 -2 0 8.5
    -3 2 0 12.4
    2 -2 0 1204.38
    2 -2 0 1164.38
    2 -2 0 1204.68
    -2 2 0 1183.98
    -2 2 0 1236.68
    1 -2 0 703.13
    1 -2 0 717.83
    1 -2 0 708.73
    -1 2 0 683.63
    -1 2 0 694.43
    -1 2 0 670.63
    0 -2 0 1182.28
    0 -2 0 1158.78
    0 -2 0 1257.17
    0 2 0 1186.28
    0 2 0 1249.77
    0 2 0 1252.77
    -1 -2 0 1496.45
    -1 -2 0 1490.85
    1 2 0 1533.25
    1 2 0 1522.05
    -2 -2 0 565.94
    -2 -2 0 557.54
    2 2 0 548.35
    2 2 0 562.64
    2 2 0 535.45
    -3 -2 0 219.48
    -3 -2 0 196.38
    -3 -2 0 216.58
    3 2 0 203.58
    3 2 0 213.98
    3 2 0 224.28
    -4 -2 0 290.67
    -4 -2 0 307.27
    -4 -2 0 298.77
    4 2 0 302.97
    4 2 0 291.47
    4 2 0 289.57
    -5 -2 0 24.8
    -5 -2 0 29.1
    -5 -2 0 22.4
    5 2 0 30.7
    5 2 0 25.9
    5 2 0 24
    -6 -2 0 75.29
    -6 -2 0 69.89
    -6 -2 0 78.39
    6 2 0 69.59
    6 2 0 83.09
    6 2 0 63.19
    -7 -2 0 5.5
    7 2 0 6.5
    7 2 0 5.3
    7 2 0 18.6
    8 -3 0 -3.9
    8 -3 0 7.2
    8 -3 0 12.9
    7 -3 0 74.49
    7 -3 0 74.79
    7 -3 0 74.49
    7 -3 0 73.79
    -7 3 0 46.1
    -7 3 0 65.99
    6 -3 0 99.89
    6 -3 0 95.59
    6 -3 0 104.49
    6 -3 0 101.49
    -6 3 0 103.19
    5 -3 0 8.1
    5 -3 0 4.7
    5 -3 0 0.3
    5 -3 0 -4
    -5 3 0 -0.5
    4 -3 0 82.19
    4 -3 0 75.29
    4 -3 0 67.79
    4 -3 0 71.99
    -4 3 0 71.19
    -4 3 0 69.89
    3 -3 0 134.49
    3 -3 0 116.79
    3 -3 0 135.99
    -3 3 0 134.59
    -3 3 0 133.19
    2 -3 0 40.7
    2 -3 0 36.6
    2 -3 0 38.1
    -2 3 0 39.7
    -2 3 0 40
    -2 3 0 42.1
    1 -3 0 85.99
    1 -3 0 87.29
    1 -3 0 85.19
    -1 3 0 87.89
    -1 3 0 87.99
    0 -3 0 731.33
    0 -3 0 746.23
    0 3 0 723.83
    0 3 0 712.93
    -1 -3 0 2037.4
    1 3 0 2115.99
    1 3 0 2107.89
    1 3 0 2078.59
    -2 -3 0 288.37
    -2 -3 0 279.57
    2 3 0 279.57
    2 3 0 269.37
    -3 -3 0 166.18
    -3 -3 0 180.18
    3 3 0 173.08
    3 3 0 190.68
    3 3 0 178.08
    -4 -3 0 13.9
    -4 -3 0 13.5
    -4 -3 0 7.7
    4 3 0 8.4
    4 3 0 9.4
    4 3 0 13.4
    -5 -3 0 175.38
    -5 -3 0 177.58
    -5 -3 0 183.18
    5 3 0 191.58
    5 3 0 180.18
    5 3 0 188.88
    -6 -3 0 55.69
    -6 -3 0 60.89
    -6 -3 0 60.09
    6 3 0 55.89
    6 3 0 48.4
    6 3 0 95.29
    -7 -3 0 8.8
    -7 -3 0 6.3
    -7 -3 0 12.2
    7 3 0 21.1
    7 3 0 19.5
    7 3 0 5.3
    7 -4 0 8.5
    7 -4 0 1.9
    7 -4 0 9.7
    7 -4 0 20
    -7 4 0 17.5
    -7 4 0 4.8
    6 -4 0 24.1
    6 -4 0 17.1
    6 -4 0 23.2
    6 -4 0 16.1
    -6 4 0 15.1
    5 -4 0 31.8
    5 -4 0 32.5
    5 -4 0 40.2
    5 -4 0 32.6
    -5 4 0 24
    -5 4 0 22.9
    4 -4 0 288.37
    4 -4 0 289.67
    -4 4 0 281.67
    -4 4 0 273.57
    3 -4 0 2.2
    3 -4 0 3.1
    3 -4 0 3.1
    -3 4 0 -0.1
    -3 4 0 1.8
    2 -4 0 144.39
    2 -4 0 141.19
    -2 4 0 147.39
    -2 4 0 141.39
    1 -4 0 36.5
    1 -4 0 38.2
    1 -4 0 56.39
    -1 4 0 40.3
    -1 4 0 48.3
    -1 4 0 35.8
    0 -4 0 64.19
    0 -4 0 63.99
    0 4 0 72.09
    0 4 0 67.59
    0 4 0 62.59
    -1 -4 0 36
    -1 -4 0 31.9
    -1 -4 0 31.9
    1 4 0 48.4
    1 4 0 30
    -2 -4 0 5.1
    -2 -4 0 1.9
    2 4 0 2.1
    2 4 0 5.7
    2 4 0 2.1
    -3 -4 0 2.3
    -3 -4 0 1.4
    3 4 0 2.8
    3 4 0 4.4
    -4 -4 0 134.69
    -4 -4 0 139.39
    -4 -4 0 133.29
    4 4 0 119.79
    4 4 0 137.39
    4 4 0 134.69
    -5 -4 0 39.7
    -5 -4 0 49.1
    -5 -4 0 51.29
    5 4 0 59.59
    5 4 0 51.09
    5 4 0 44.2
    -6 -4 0 8.1
    -6 -4 0 4.2
    -6 -4 0 4.8
    6 4 0 -3.9
    6 4 0 -3.3
    6 4 0 -6
    -7 -4 0 1.7
    -7 -4 0 19.2
    -7 -4 0 1.7
    7 4 0 -7
    7 4 0 2.4
    7 4 0 3.3
    7 -5 0 2.8
    7 -5 0 5.1
    7 -5 0 2.9
    7 -5 0 -2.8
    -7 5 0 -8.6
    6 -5 0 39.7
    6 -5 0 28.9
    6 -5 0 29.4
    6 -5 0 22.4
    -6 5 0 17.9
    -6 5 0 15.1
    5 -5 0 189.28
    5 -5 0 177.38
    5 -5 0 192.78
    5 -5 0 178.58
    -5 5 0 175.78
    -5 5 0 179.68
    4 -5 0 8.4
    4 -5 0 8.4
    4 -5 0 4.1
    -4 5 0 6
    -4 5 0 7.5
    3 -5 0 73.89
    3 -5 0 68.59
    3 -5 0 71.49
    -3 5 0 70.59
    -3 5 0 72.99
    2 -5 0 470.45
    2 -5 0 454.35
    2 -5 0 500.55
    -2 5 0 484.45
    -2 5 0 458.55
    -2 5 0 489.15
    1 -5 0 57.99
    1 -5 0 50.99
    -1 5 0 53.69
    -1 5 0 54.89
    -1 5 0 55.69
    0 5 0 1146.89
    0 5 0 1091.59
    0 5 0 1100.89
    -1 -5 0 98.19
    -1 -5 0 100.79
    -1 -5 0 101.69
    1 5 0 108.99
    1 5 0 95.39
    -2 -5 0 11.4
    -2 -5 0 8.9
    -2 -5 0 11.9
    2 5 0 17.5
    2 5 0 10.4
    -3 -5 0 145.29
    -3 -5 0 151.48
    3 5 0 152.78
    3 5 0 146.09
    3 5 0 157.88
    -4 -5 0 102.19
    -4 -5 0 106.69
    -4 -5 0 122.09
    4 5 0 103.19
    4 5 0 100.59
    -5 -5 0 -4.8
    -5 -5 0 8.9
    -5 -5 0 7
    5 5 0 4
    5 5 0 -3
    5 5 0 1.7
    -6 -5 0 25.2
    -6 -5 0 28.1
    -6 -5 0 30.9
    6 5 0 36.9
    6 5 0 29.8
    6 5 0 36.8
    -7 -5 0 3.7
    -7 -5 0 13.7
    -7 -5 0 29
    7 5 0 -4.3
    7 5 0 -6.5
    7 5 0 2.5
    7 -6 0 8.7
    7 -6 0 3.5
    7 -6 0 7.5
    7 -6 0 17
    -7 6 0 12.9
    -7 6 0 6.5
    6 -6 0 12
    6 -6 0 -2.2
    6 -6 0 9.3
    6 -6 0 0.7
    -6 6 0 2
    -6 6 0 8.5
    5 -6 0 22.5
    5 -6 0 19.1
    -5 6 0 17
    -5 6 0 29.1
    4 -6 0 157.48
    4 -6 0 157.48
    4 -6 0 136.89
    -4 6 0 152.48
    -4 6 0 144.59
    3 -6 0 1.1
    3 -6 0 1.6
    3 -6 0 1.1
    -3 6 0 0.1
    -3 6 0 0.1
    -3 6 0 1.8
    2 -6 0 17.9
    2 -6 0 9.9
    2 -6 0 13.2
    -2 6 0 16.3
    -2 6 0 16.5
    -2 6 0 17
    1 -6 0 304.87
    1 -6 0 316.07
    1 -6 0 318.17
    -1 6 0 303.17
    -1 6 0 305.77
    -1 6 0 327.37
    0 -6 0 39.2
    0 -6 0 37.6
    0 6 0 35
    0 6 0 37.1
    0 6 0 34.5
    -1 -6 0 277.07
    -1 -6 0 283.17
    -1 -6 0 290.07
    1 6 0 288.87
    1 6 0 279.87
    1 6 0 283.37
    -2 -6 0 32.5
    -2 -6 0 31.6
    -2 -6 0 33.4
    2 6 0 34.8
    2 6 0 37.3
    -3 -6 0 11.2
    -3 -6 0 10.4
    3 6 0 5
    3 6 0 7.7
    3 6 0 8.7
    -4 -6 0 -0.8
    -4 -6 0 3
    -4 -6 0 1.3
    4 6 0 5.9
    4 6 0 3.7
    4 6 0 2.1
    -5 -6 0 26
    -5 -6 0 23.1
    -5 -6 0 28
    5 6 0 18.2
    -6 -6 0 17.2
    -6 -6 0 11.4
    -6 -6 0 21.1
    6 6 0 21.5
    6 6 0 17.9
    6 6 0 22.6
    7 -7 0 8.3
    7 -7 0 12
    7 -7 0 23.8
    7 -7 0 7.1
    -7 7 0 13.8
    -7 7 0 14.2
    6 -7 0 -1.8
    6 -7 0 2.3
    6 -7 0 -0.3
    6 -7 0 -1.5
    -6 7 0 -2.7
    -6 7 0 9.8
    5 -7 0 31.5
    5 -7 0 26.4
    5 -7 0 23.6
    -5 7 0 28.1
    -5 7 0 30.9
    4 -7 0 51.79
    4 -7 0 52.69
    4 -7 0 35.9
    -4 7 0 40.3
    -4 7 0 65.69
    3 -7 0 2.9
    3 -7 0 13.7
    3 -7 0 11.2
    -3 7 0 15.6
    -3 7 0 14.6
    -3 7 0 8.4
    2 -7 0 76.29
    2 -7 0 89.99
    2 -7 0 93.79
    -2 7 0 77.49
    -2 7 0 85.29
    1 -7 0 329.37
    1 -7 0 299.97
    1 -7 0 322.87
    -1 7 0 302.97
    -1 7 0 311.17
    -1 7 0 285.17
    0 -7 0 46.5
    0 -7 0 40.3
    0 7 0 35.1
    0 7 0 43.7
    0 7 0 41.2
    -1 -7 0 358.46
    -1 -7 0 377.96
    -1 -7 0 369.96
    1 7 0 355.46
    1 7 0 361.76
    1 7 0 366.76
    -2 -7 0 65.99
    -2 -7 0 64.49
    -2 -7 0 56.19
    2 7 0 62.09
    2 7 0 57.69
    -3 -7 0 8.2
    -3 -7 0 7.2
    -3 -7 0 0.6
    3 7 0 0.5
    3 7 0 -1.9
    3 7 0 -6.7
    -4 -7 0 16.5
    -4 -7 0 9.2
    4 7 0 17.7
    4 7 0 9.6
    4 7 0 18.9
    -5 -7 0 20.6
    -5 -7 0 24.2
    -5 -7 0 9.5
    5 7 0 16
    5 7 0 16.3
    5 7 0 9.5
    -6 -7 0 1.5
    -6 -7 0 2.6
    -6 -7 0 5.5
    6 7 0 4.8
    6 7 0 9.3
    6 -8 0 20.3
    6 -8 0 33.1
    6 -8 0 34.7
    6 -8 0 34.4
    -6 8 0 23
    -6 8 0 18
    5 -8 0 20.3
    5 -8 0 31.1
    5 -8 0 31.2
    -5 8 0 22.4
    -5 8 0 34.7
    4 -8 0 26.8
    4 -8 0 30.9
    4 -8 0 24
    -4 8 0 40.4
    -4 8 0 39.1
    3 -8 0 92.69
    3 -8 0 88.09
    3 -8 0 97.39
    -3 8 0 104.09
    -3 8 0 95.09
    -3 8 0 81.39
    2 -8 0 127.29
    2 -8 0 145.09
    -2 8 0 138.99
    -2 8 0 134.39
    -2 8 0 129.99
    1 -8 0 64.79
    1 -8 0 57.29
    -1 8 0 54.49
    -1 8 0 57.79
    -1 8 0 66.09
    0 -8 0 258.97
    0 8 0 273.37
    0 8 0 261.27
    0 8 0 257.67
    -1 -8 0 72.79
    -1 -8 0 71.69
    -1 -8 0 68.09
    1 8 0 77.19
    1 8 0 65.49
    1 8 0 80.29
    -2 -8 0 16.8
    -2 -8 0 18.8
    -2 -8 0 19.8
    2 8 0 7.1
    2 8 0 13.4
    2 8 0 24.1
    -3 -8 0 3.4
    -3 -8 0 14.3
    -3 -8 0 14.9
    3 8 0 -2.8
    3 8 0 10.4
    3 8 0 9.2
    -4 -8 0 -1.3
    -4 -8 0 -0.6
    4 8 0 0.9
    4 8 0 3.3
    4 8 0 -15
    -5 -8 0 30
    -5 -8 0 15.1
    -5 -8 0 27.4
    5 8 0 11.8
    5 8 0 38.2
    5 8 0 18.5
    -6 -8 0 11.4
    -6 -8 0 31.6
    -6 -8 0 -0.5
    6 8 0 28.1
    6 8 0 25.2
    6 8 0 -2.5
    6 -9 0 2.6
    6 -9 0 -1
    -6 9 0 -4.1
    -6 9 0 11.2
    5 -9 0 7.9
    5 -9 0 -8.2
    5 -9 0 3.8
    -5 9 0 8.3
    -5 9 0 1.2
    4 -9 0 24.6
    4 -9 0 20.9
    4 -9 0 26.9
    -4 9 0 31.8
    -4 9 0 32.2
    -4 9 0 42.5
    3 -9 0 21.5
    3 -9 0 14.4
    3 -9 0 7
    -3 9 0 8.2
    -3 9 0 14.6
    -3 9 0 14.8
    2 -9 0 8.7
    2 -9 0 2.3
    2 -9 0 8.4
    -2 9 0 6.1
    -2 9 0 11.4
    -2 9 0 7.2
    1 -9 0 133.19
    1 -9 0 136.39
    -1 9 0 144.59
    -1 9 0 132.99
    -1 9 0 129.89
    0 -9 0 5.5
    0 -9 0 3.5
    0 -9 0 3.8
    0 9 0 5.8
    0 9 0 7.4
    0 9 0 6.7
    -1 -9 0 15.1
    -1 -9 0 6.2
    -1 -9 0 22
    1 9 0 22.7
    1 9 0 12.2
    1 9 0 25.5
    -2 -9 0 46
    -2 -9 0 37.4
    2 9 0 38.7
    2 9 0 43.7
    2 9 0 42.1
    -3 -9 0 -1.5
    -3 -9 0 10.7
    -3 -9 0 1.4
    3 9 0 3.9
    3 9 0 14.3
    3 9 0 4.3
    -4 -9 0 14.7
    -4 -9 0 26.9
    4 9 0 25.4
    4 9 0 15
    4 9 0 5.6
    -5 -9 0 73.59
    -5 -9 0 82.59
    -5 -9 0 82.79
    5 9 0 59.89
    5 9 0 52.79
    5 9 0 67.39
    6 -10 0 5.7
    6 -10 0 22.6
    6 -10 0 22
    -6 10 0 16.8
    -6 10 0 17.4
    5 -10 0 -1.2
    5 -10 0 8.4
    5 -10 0 14.4
    -5 10 0 15.6
    -5 10 0 19.3
    4 -10 0 15.6
    4 -10 0 14.5
    4 -10 0 5.5
    -4 10 0 17.3
    -4 10 0 13.4
    -4 10 0 12.8
    3 -10 0 32.4
    3 -10 0 33.8
    3 -10 0 52.49
    -3 10 0 36.6
    -3 10 0 28.9
    -3 10 0 39.9
    2 -10 0 113.89
    2 -10 0 111.49
    2 -10 0 93.99
    -2 10 0 106.69
    -2 10 0 104.09
    -2 10 0 113.19
    1 -10 0 51.59
    1 -10 0 43.4
    -1 10 0 32
    -1 10 0 30.8
    -1 10 0 25.5
    0 -10 0 61.89
    0 -10 0 55.59
    0 -10 0 61.29
    0 10 0 52.59
    0 10 0 67.89
    0 10 0 68.99
    -1 -10 0 81.29
    -1 -10 0 76.99
    -1 -10 0 60.59
    1 10 0 75.79
    1 10 0 63.79
    1 10 0 73.99
    -2 -10 0 9
    -2 -10 0 2.2
    -2 -10 0 -5.8
    2 10 0 10.6
    2 10 0 13.3
    2 10 0 11
    -3 -10 0 10.8
    -3 -10 0 15.2
    -3 -10 0 16.3
    3 10 0 13.4
    3 10 0 15.5
    3 10 0 10.4
    -4 -10 0 -3.7
    -4 -10 0 38.2
    -4 -10 0 19.9
    4 10 0 28.5
    4 10 0 16
    -5 -10 0 0.9
    -5 -10 0 15
    5 10 0 20.1
    5 10 0 51.29
    5 10 0 1.3
    5 -11 0 6.1
    5 -11 0 -10.8
    5 -11 0 11.2
    -5 11 0 5.2
    -5 11 0 11.8
    4 -11 0 34.6
    4 -11 0 17.8
    4 -11 0 18.5
    -4 11 0 18.7
    -4 11 0 32.8
    -4 11 0 20.4
    3 -11 0 6.9
    3 -11 0 8.2
    3 -11 0 11.8
    -3 11 0 12.1
    -3 11 0 2.1
    2 -11 0 -1.4
    2 -11 0 8.5
    2 -11 0 8.8
    -2 11 0 -3.4
    -2 11 0 7.6
    -2 11 0 8.1
    1 -11 0 25.5
    1 -11 0 3.5
    1 -11 0 22
    -1 11 0 20.5
    -1 11 0 30.9
    -1 11 0 15.1
    0 -11 0 22.1
    0 -11 0 21.4
    0 11 0 5.8
    0 11 0 13.2
    0 11 0 10.7
    -1 -11 0 0.9
    -1 -11 0 -5.1
    -1 -11 0 11
    1 11 0 2.6
    1 11 0 -4.3
    1 11 0 -1.3
    -2 -11 0 66.29
    -2 -11 0 42.4
    -2 -11 0 58.99
    2 11 0 62.79
    2 11 0 64.69
    -3 -11 0 38.5
    -3 -11 0 30.8
    -3 -11 0 45.5
    3 11 0 21.3
    3 11 0 33.7
    3 11 0 31.4
    -4 -11 0 36.6
    -4 -11 0 -17.3
    -4 -11 0 -4.9
    4 11 0 2.7
    4 11 0 -8.3
    4 11 0 40.7
    4 -12 0 37.5
    4 -12 0 38.3
    4 -12 0 13.1
    -4 12 0 17.7
    -4 12 0 27.3
    -4 12 0 26.1
    3 -12 0 -5.6
    3 -12 0 2.3
    3 -12 0 2.9
    -3 12 0 -1.1
    -3 12 0 5.4
    -3 12 0 -0.3
    2 -12 0 27.3
    2 -12 0 6.2
    2 -12 0 26.5
    -2 12 0 24.6
    -2 12 0 26.5
    -2 12 0 9.4
    1 -12 0 7.7
    1 -12 0 20.5
    1 -12 0 17.1
    -1 12 0 18.3
    -1 12 0 11.9
    0 -12 0 -5.3
    0 -12 0 -3.4
    0 -12 0 1.6
    0 12 0 5.1
    0 12 0 9
    0 12 0 4.3
    -1 -12 0 29.3
    -1 -12 0 22.2
    -1 -12 0 29.5
    1 12 0 37.2
    1 12 0 34.9
    1 12 0 44.9
    -2 -12 0 86.49
    -2 -12 0 68.79
    -2 -12 0 73.19
    2 12 0 86.19
    2 12 0 72.99
    2 12 0 98.09
    -3 -12 0 5.8
    -3 -12 0 -7.8
    -3 -12 0 6.6
    3 12 0 1.8
    3 12 0 -0.8
    3 12 0 8.9
    3 -13 0 14
    3 -13 0 -2.1
    3 -13 0 19.5
    -3 13 0 14.2
    -3 13 0 5.7
    -3 13 0 13.3
    2 -13 0 14.2
    2 -13 0 -3.1
    2 -13 0 -7.3
    -2 13 0 1.1
    -2 13 0 -10.2
    -2 13 0 -10.1
    1 -13 0 2.1
    1 -13 0 -6.7
    1 -13 0 6.9
    -1 13 0 -5
    -1 13 0 6.2
    -1 13 0 5.9
    0 -13 0 37.9
    0 -13 0 12.2
    0 -13 0 21.5
    0 13 0 28.2
    0 13 0 28.6
    0 13 0 19
    -1 -13 0 12.9
    -1 -13 0 15.9
    -1 -13 0 17.4
    1 13 0 8
    1 13 0 14.7
    1 13 0 8.4
    -2 -13 0 0.7
    -2 -13 0 -4.6
    -2 -13 0 2.1
    2 13 0 5.3
    2 13 0 -28.8
    2 13 0 14.4
    2 13 -1 42.4
    2 13 -1 11.5
    2 13 -1 48.3
    -2 -13 1 29.5
    -2 -13 1 27.5
    -2 -13 1 48.2
    1 13 -1 17.7
    1 13 -1 6.5
    1 13 -1 -0.2
    -1 -13 1 -5.5
    -1 -13 1 -7.6
    -1 -13 1 3.7
    0 13 -1 13.3
    0 13 -1 25.6
    0 13 -1 20
    0 -13 1 16.5
    0 -13 1 27.7
    0 -13 1 15.2
    -1 13 -1 31.8
    -1 13 -1 7.6
    -1 13 -1 20.7
    1 -13 1 19.8
    1 -13 1 42.3
    1 -13 1 26.8
    -2 13 -1 19.9
    -2 13 -1 5.5
    -2 13 -1 16.1
    2 -13 1 -9.1
    2 -13 1 8.6
    2 -13 1 10.6
    -3 13 -1 -0.8
    -3 13 -1 14.4
    -3 13 -1 -1.9
    3 -13 1 -3.2
    3 -13 1 10.4
    3 -13 1 9.1
    3 12 -1 29
    3 12 -1 11.3
    3 12 -1 -0.9
    -3 -12 1 15.5
    -3 -12 1 11.6
    -3 -12 1 29.7
    2 12 -1 -13.2
    2 12 -1 5.5
    2 12 -1 5.3
    -2 -12 1 2.7
    -2 -12 1 -4.3
    -2 -12 1 0.3
    1 12 -1 35.1
    1 12 -1 15.4
    1 12 -1 21
    -1 -12 1 46.9
    -1 -12 1 44.7
    -1 -12 1 38.2
    0 12 -1 16.6
    0 12 -1 16.8
    0 12 -1 35.5
    0 -12 1 10
    0 -12 1 19.7
    0 -12 1 22.1
    -1 12 -1 -0.8
    -1 12 -1 12.8
    -1 12 -1 6
    1 -12 1 9.5
    1 -12 1 7.6
    -2 12 -1 30.7
    -2 12 -1 39.3
    -2 12 -1 64.09
    2 -12 1 47.7
    2 -12 1 45.4
    -3 12 -1 39.6
    -3 12 -1 62.79
    -3 12 -1 63.59
    3 -12 1 58.09
    3 -12 1 49.8
    3 -12 1 76.09
    -4 12 -1 -1.3
    -4 12 -1 9.4
    -4 12 -1 10
    4 -12 1 26
    4 -12 1 17.7
    4 -12 1 2.2
    4 11 -1 50.29
    4 11 -1 -2.7
    4 11 -1 -4.4
    -4 -11 1 -6
    -4 -11 1 0.9
    -4 -11 1 12.7
    3 11 -1 1
    3 11 -1 3.4
    3 11 -1 -2.2
    -3 -11 1 -10.3
    -3 -11 1 8.8
    -3 -11 1 9.3
    2 11 -1 52.29
    2 11 -1 64.79
    2 11 -1 59.89
    -2 -11 1 54.69
    -2 -11 1 65.79
    -2 -11 1 59.99
    1 11 -1 5.8
    1 11 -1 4.1
    1 11 -1 11.5
    -1 -11 1 11.3
    -1 -11 1 11.5
    -1 -11 1 14.5
    0 11 -1 -1.6
    0 11 -1 -6.8
    0 -11 1 -1.7
    0 -11 1 2.4
    0 -11 1 -3.7
    -1 11 -1 63.49
    -1 11 -1 55.19
    -1 11 -1 52.09
    1 -11 1 71.79
    1 -11 1 44.4
    -2 11 -1 61.09
    -2 11 -1 61.19
    -2 11 -1 50.49
    2 -11 1 45.7
    2 -11 1 58.79
    -3 11 -1 2.6
    -3 11 -1 -1.1
    -3 11 -1 8.1
    3 -11 1 -1.3
    3 -11 1 -3.5
    3 -11 1 -7.5
    -4 11 -1 26.5
    -4 11 -1 46.2
    -4 11 -1 39.5
    4 -11 1 33.4
    4 -11 1 41
    4 -11 1 26.7
    -5 11 -1 1.5
    -5 11 -1 21.3
    5 -11 1 -1.1
    5 -11 1 17.6
    5 -11 1 10.4
    5 10 -1 7.8
    5 10 -1 3.8
    -5 -10 1 5.9
    -5 -10 1 0.5
    -5 -10 1 12.5
    4 10 -1 5.1
    4 10 -1 0.3
    4 10 -1 28.8
    -4 -10 1 6.5
    -4 -10 1 -6.2
    -4 -10 1 -1.1
    3 10 -1 28.7
    3 10 -1 50.69
    3 10 -1 37.3
    -3 -10 1 47.1
    -3 -10 1 40.4
    2 10 -1 27
    2 10 -1 46.5
    2 10 -1 44.6
    -2 -10 1 29.8
    -2 -10 1 35.1
    -2 -10 1 44.9
    1 10 -1 -1.7
    1 10 -1 6.5
    1 10 -1 1
    -1 -10 1 -3.7
    -1 -10 1 -4
    0 10 -1 87.39
    0 10 -1 82.49
    0 10 -1 74.99
    0 -10 1 70.89
    0 -10 1 77.69
    0 -10 1 91.99
    -1 10 -1 102.29
    -1 10 -1 106.89
    -1 10 -1 110.29
    1 -10 1 96.49
    1 -10 1 111.69
    -2 10 -1 20.4
    -2 10 -1 21.3
    -2 10 -1 9.6
    2 -10 1 15.2
    2 -10 1 14.5
    2 -10 1 15.6
    -3 10 -1 138.09
    -3 10 -1 128.19
    -3 10 -1 119.89
    3 -10 1 112.79
    3 -10 1 102.19
    3 -10 1 125.59
    -4 10 -1 32
    -4 10 -1 26.1
    -4 10 -1 23.8
    4 -10 1 24
    4 -10 1 22.4
    4 -10 1 25.9
    -5 10 -1 8.1
    -5 10 -1 11.1
    5 -10 1 0.6
    5 -10 1 10.6
    5 -10 1 5.2
    -6 10 -1 1.2
    -6 10 -1 19.7
    6 -10 1 13
    6 -10 1 -5
    5 9 -1 7.1
    5 9 -1 -18.3
    -5 -9 1 22.2
    -5 -9 1 30.4
    -5 -9 1 18
    4 9 -1 24.4
    4 9 -1 33.3
    4 9 -1 21.7
    -4 -9 1 29.5
    -4 -9 1 35.3
    -4 -9 1 32.6
    3 9 -1 -2.8
    3 9 -1 7.7
    3 9 -1 5.4
    -3 -9 1 -4.8
    -3 -9 1 4.5
    2 9 -1 3
    2 9 -1 0.5
    -2 -9 1 1
    -2 -9 1 2.6
    1 9 -1 23.2
    1 9 -1 29.9
    1 9 -1 28.2
    -1 -9 1 26.8
    -1 -9 1 38.9
    -1 -9 1 26.4
    0 9 -1 48.2
    0 9 -1 50.69
    0 9 -1 43.9
    0 -9 1 55.39
    0 -9 1 37.5
    0 -9 1 58.79
    -1 9 -1 126.99
    -1 9 -1 132.29
    -1 9 -1 116.19
    1 -9 1 133.89
    1 -9 1 129.99
    -2 9 -1 76.09
    -2 9 -1 71.19
    -2 9 -1 72.59
    2 -9 1 79.99
    2 -9 1 64.29
    2 -9 1 81.79
    -3 9 -1 75.79
    -3 9 -1 71.69
    -3 9 -1 82.79
    3 -9 1 71.99
    3 -9 1 86.79
    3 -9 1 75.19
    -4 9 -1 86.19
    -4 9 -1 54.49
    4 -9 1 111.29
    4 -9 1 59.69
    4 -9 1 63.89
    -5 9 -1 -3.2
    -5 9 -1 1.8
    5 -9 1 0.3
    5 -9 1 1.8
    5 -9 1 1.1
    -6 9 -1 -2.1
    -6 9 -1 0.9
    6 -9 1 -6
    6 -9 1 9
    6 -9 1 6.1
    6 -9 1 16.4
    6 8 -1 -1.5
    6 8 -1 9.5
    6 8 -1 8.9
    -6 -8 1 5.5
    -6 -8 1 3.9
    -6 -8 1 1.7
    5 8 -1 101.79
    5 8 -1 74.19
    5 8 -1 54.39
    -5 -8 1 77.49
    -5 -8 1 84.29
    -5 -8 1 78.89
    4 8 -1 -7.6
    4 8 -1 -7.1
    -4 -8 1 5.3
    -4 -8 1 -2.1
    -4 -8 1 -3.7
    3 8 -1 2.2
    3 8 -1 0.2
    3 8 -1 -0.4
    -3 -8 1 2.4
    -3 -8 1 -8.1
    2 8 -1 2
    2 8 -1 8
    2 8 -1 17.7
    -2 -8 1 8
    -2 -8 1 10.6
    -2 -8 1 13.3
    1 8 -1 105.39
    1 8 -1 101.39
    1 8 -1 107.29
    -1 -8 1 106.09
    -1 -8 1 97.59
    -1 -8 1 101.49
    0 8 -1 0.4
    0 8 -1 -2
    0 8 -1 5.6
    0 -8 1 -2.9
    0 -8 1 0.9
    0 -8 1 0.7
    -1 8 -1 89.49
    -1 8 -1 83.59
    -1 8 -1 81.59
    1 -8 1 94.39
    1 -8 1 74.39
    1 -8 1 93.59
    -2 8 -1 64.39
    -2 8 -1 65.59
    2 -8 1 62.89
    2 -8 1 61.59
    2 -8 1 63.89
    -3 8 -1 16.6
    -3 8 -1 24.3
    -3 8 -1 25
    3 -8 1 11.4
    3 -8 1 22.4
    3 -8 1 17.2
    -4 8 -1 93.59
    -4 8 -1 74.39
    4 -8 1 77.69
    4 -8 1 83.19
    4 -8 1 97.39
    -5 8 -1 6.8
    -5 8 -1 -0.2
    5 -8 1 3.1
    5 -8 1 5.8
    5 -8 1 2.3
    -6 8 -1 20.5
    -6 8 -1 5.2
    6 -8 1 21.7
    6 -8 1 21.7
    6 -8 1 10.2
    6 -8 1 18.8
    6 7 -1 70.49
    6 7 -1 65.89
    6 7 -1 58.99
    -6 -7 1 71.29
    -6 -7 1 83.09
    -6 -7 1 100.59
    5 7 -1 -0.5
    5 7 -1 5.8
    5 7 -1 -0.8
    -5 -7 1 9.8
    -5 -7 1 1.8
    -5 -7 1 12.6
    4 7 -1 19.6
    4 7 -1 13.7
    4 7 -1 14
    -4 -7 1 13.9
    -4 -7 1 16.5
    -4 -7 1 20.9
    3 7 -1 4
    3 7 -1 1.2
    3 7 -1 2.8
    -3 -7 1 -0.4
    -3 -7 1 8.4
    -3 -7 1 -0.6
    2 7 -1 25.6
    2 7 -1 32.3
    -2 -7 1 25.5
    -2 -7 1 35.5
    1 7 -1 164.68
    1 7 -1 187.08
    1 7 -1 209.28
    -1 -7 1 178.68
    -1 -7 1 174.38
    -1 -7 1 175.28
    0 7 -1 37.9
    0 7 -1 39.7
    0 7 -1 34.4
    0 -7 1 36.1
    0 -7 1 32.2
    -1 7 -1 4.5
    -1 7 -1 9.4
    -1 7 -1 7.6
    1 -7 1 9.9
    1 -7 1 8.9
    1 -7 1 5.2
    -2 7 -1 180.18
    -2 7 -1 177.78
    -2 7 -1 178.98
    2 -7 1 178.08
    -3 7 -1 223.18
    -3 7 -1 241.68
    -3 7 -1 226.08
    3 -7 1 215.28
    3 -7 1 228.28
    3 -7 1 233.28
    -4 7 -1 38.6
    -4 7 -1 47
    4 -7 1 37.7
    4 -7 1 41.8
    4 -7 1 48.8
    -5 7 -1 44.1
    -5 7 -1 33.9
    5 -7 1 43.7
    5 -7 1 35.4
    -6 7 -1 45
    -6 7 -1 60.29
    6 -7 1 44.9
    6 -7 1 45.2
    6 -7 1 46.1
    6 -7 1 50.99
    -7 7 -1 4
    -7 7 -1 20
    7 -7 1 5.9
    7 -7 1 0.5
    7 -7 1 16.1
    7 -7 1 3.6
    7 6 -1 74.59
    7 6 -1 48.5
    7 6 -1 50.19
    -7 -6 1 61.49
    -7 -6 1 46.8
    -7 -6 1 63.59
    6 6 -1 18.3
    6 6 -1 19
    6 6 -1 21.3
    -6 -6 1 11.6
    -6 -6 1 13
    -6 -6 1 5.6
    5 6 -1 24.6
    5 6 -1 30.9
    5 6 -1 26.7
    -5 -6 1 27.2
    -5 -6 1 17
    -5 -6 1 35.9
    4 6 -1 5.3
    4 6 -1 4.9
    4 6 -1 -2.3
    -4 -6 1 -1.6
    -4 -6 1 5.1
    -4 -6 1 2.2
    3 6 -1 2.6
    3 6 -1 0.9
    3 6 -1 6.6
    -3 -6 1 0.3
    -3 -6 1 7.4
    -3 -6 1 0.8
    2 6 -1 11.4
    2 6 -1 1.4
    2 6 -1 6.8
    -2 -6 1 4.6
    -2 -6 1 4.2
    1 6 -1 1.4
    1 6 -1 7.2
    1 6 -1 1.9
    -1 -6 1 2.2
    -1 -6 1 1.5
    -1 -6 1 4.8
    0 6 -1 4.9
    0 6 -1 3.4
    0 6 -1 6.3
    0 -6 1 4.7
    0 -6 1 6.5
    0 -6 1 4.3
    -1 6 -1 142.49
    -1 6 -1 142.79
    -1 6 -1 138.19
    1 -6 1 139.29
    1 -6 1 153.68
    1 -6 1 142.49
    -2 6 -1 60.19
    -2 6 -1 56.89
    -2 6 -1 54.69
    2 -6 1 57.99
    2 -6 1 55.19
    2 -6 1 47.2
    -3 6 -1 0.8
    -3 6 -1 3.2
    3 -6 1 7.2
    3 -6 1 4.7
    3 -6 1 1.9
    -4 6 -1 202.68
    -4 6 -1 225.08
    4 -6 1 240.68
    4 -6 1 212.18
    4 -6 1 213.38
    -5 6 -1 216.38
    -5 6 -1 208.78
    5 -6 1 201.88
    5 -6 1 204.18
    5 -6 1 199.98
    5 -6 1 165.68
    -6 6 -1 9.6
    -6 6 -1 13.1
    6 -6 1 14.6
    6 -6 1 17.6
    6 -6 1 18.2
    6 -6 1 23.1
    -7 6 -1 -0.8
    -7 6 -1 8.1
    7 -6 1 22.6
    7 -6 1 10.7
    7 -6 1 17
    7 -6 1 7.5
    7 5 -1 14.5
    7 5 -1 19.2
    7 5 -1 9.4
    -7 -5 1 32.1
    -7 -5 1 21.4
    -7 -5 1 21.5
    6 5 -1 17.7
    6 5 -1 13.3
    6 5 -1 11.9
    -6 -5 1 19.2
    -6 -5 1 19.2
    -6 -5 1 24.6
    5 5 -1 105.59
    5 5 -1 97.19
    5 5 -1 85.59
    -5 -5 1 93.19
    -5 -5 1 93.89
    -5 -5 1 97.69
    4 5 -1 15.6
    4 5 -1 13.7
    4 5 -1 18.3
    -4 -5 1 20.8
    -4 -5 1 23.6
    -4 -5 1 24.2
    3 5 -1 317.97
    3 5 -1 321.17
    3 5 -1 319.97
    -3 -5 1 323.27
    -3 -5 1 321.17
    -3 -5 1 323.07
    2 5 -1 117.39
    2 5 -1 119.69
    -2 -5 1 113.49
    -2 -5 1 117.59
    1 5 -1 441.06
    1 5 -1 419.36
    -1 -5 1 410.66
    -1 -5 1 412.06
    0 5 -1 8.2
    0 5 -1 11.3
    0 5 -1 15.7
    0 -5 1 15.2
    0 -5 1 11
    -1 5 -1 47.3
    -1 5 -1 48.8
    -1 5 -1 48.2
    1 -5 1 47.7
    1 -5 1 50.19
    1 -5 1 54.09
    -2 5 -1 50.69
    -2 5 -1 46.5
    -2 5 -1 74.89
    2 -5 1 42.9
    2 -5 1 47.2
    2 -5 1 45.2
    -3 5 -1 58.99
    -3 5 -1 59.89
    3 -5 1 62.29
    3 -5 1 65.99
    3 -5 1 64.09
    -4 5 -1 364.06
    -4 5 -1 367.76
    4 -5 1 365.56
    4 -5 1 339.97
    -5 5 -1 1.3
    -5 5 -1 0.3
    5 -5 1 -1.1
    5 -5 1 -2.9
    5 -5 1 -3.3
    5 -5 1 0.4
    -6 5 -1 4.7
    -6 5 -1 4.3
    6 -5 1 -4.3
    6 -5 1 6.9
    6 -5 1 4.4
    6 -5 1 0.6
    -7 5 -1 8.6
    -7 5 -1 9.8
    7 -5 1 5.8
    7 -5 1 4.3
    7 -5 1 12
    7 -5 1 8.7
    7 4 -1 -1.5
    7 4 -1 5.7
    7 4 -1 19.2
    -7 -4 1 13
    -7 -4 1 4
    -7 -4 1 1.4
    6 4 -1 15.7
    6 4 -1 7.7
    6 4 -1 26.6
    -6 -4 1 23.2
    -6 -4 1 13.9
    -6 -4 1 13.8
    5 4 -1 -1.8
    5 4 -1 10.6
    5 4 -1 7
    -5 -4 1 5
    -5 -4 1 -1.2
    -5 -4 1 2.1
    4 4 -1 231.38
    4 4 -1 223.88
    4 4 -1 228.98
    -4 -4 1 219.88
    -4 -4 1 233.48
    -4 -4 1 233.28
    3 4 -1 136.49
    3 4 -1 143.19
    3 4 -1 138.39
    -3 -4 1 141.29
    -3 -4 1 147.19
    -3 -4 1 138.79
    2 4 -1 -1.1
    2 4 -1 1.7
    2 4 -1 1.2
    -2 -4 1 0.9
    -2 -4 1 2.7
    -2 -4 1 2.7
    1 4 -1 1645.54
    1 4 -1 1775.02
    -1 -4 1 1749.62
    -1 -4 1 1786.52
    0 4 -1 259.57
    0 4 -1 266.27
    0 -4 1 277.17
    -1 4 -1 1.4
    -1 4 -1 -0.7
    -1 4 -1 -0.3
    1 -4 1 0.5
    1 -4 1 0.5
    1 -4 1 1.5
    -2 4 -1 57.19
    -2 4 -1 59.99
    -2 4 -1 55.09
    2 -4 1 57.09
    2 -4 1 55.69
    2 -4 1 55.69
    -3 4 -1 334.47
    3 -4 1 362.56
    3 -4 1 349.77
    3 -4 1 351.16
    -4 4 -1 86.59
    -4 4 -1 74.39
    4 -4 1 76.89
    4 -4 1 81.29
    4 -4 1 81.79
    4 -4 1 79.89
    -5 4 -1 183.38
    -5 4 -1 169.18
    5 -4 1 162.38
    5 -4 1 190.28
    5 -4 1 166.28
    5 -4 1 173.68
    -6 4 -1 20.7
    -6 4 -1 24.9
    6 -4 1 35.8
    6 -4 1 21.9
    6 -4 1 27.6
    6 -4 1 32
    -7 4 -1 4.3
    -7 4 -1 -5.1
    7 -4 1 13
    7 -4 1 -0.1
    7 -4 1 5.5
    7 -4 1 -5.8
    7 3 -1 16.1
    7 3 -1 7.2
    7 3 -1 15.7
    -7 -3 1 27.4
    6 3 -1 0.5
    6 3 -1 10.1
    6 3 -1 0.6
    -6 -3 1 0.4
    -6 -3 1 4.1
    5 3 -1 188.38
    5 3 -1 193.78
    5 3 -1 202.68
    -5 -3 1 194.98
    -5 -3 1 177.28
    -5 -3 1 187.18
    4 3 -1 61.19
    4 3 -1 65.69
    4 3 -1 61.89
    -4 -3 1 64.49
    -4 -3 1 61.09
    -4 -3 1 69.69
    3 3 -1 23.7
    3 3 -1 22
    3 3 -1 22.5
    -3 -3 1 20.5
    -3 -3 1 28.5
    -3 -3 1 28.7
    2 3 -1 892.61
    2 3 -1 941.21
    2 3 -1 933.91
    -2 -3 1 897.61
    -2 -3 1 928.61
    -2 -3 1 926.61
    1 3 -1 3755.22
    1 3 -1 3604.54
    1 3 -1 3609.24
    -1 -3 1 3712.93
    -1 -3 1 3798.22
    0 3 -1 239.38
    0 3 -1 238.18
    0 3 -1 233.58
    0 -3 1 228.98
    -1 3 -1 235.08
    -1 3 -1 244.08
    1 -3 1 252.47
    1 -3 1 242.48
    -2 3 -1 161.88
    2 -3 1 176.98
    2 -3 1 173.48
    2 -3 1 172.08
    -3 3 -1 165.48
    -3 3 -1 168.38
    3 -3 1 163.48
    3 -3 1 163.68
    3 -3 1 162.28
    3 -3 1 160.58
    -4 3 -1 46.5
    -4 3 -1 47.5
    4 -3 1 39.1
    4 -3 1 53.69
    4 -3 1 50.29
    4 -3 1 56.89
    -5 3 -1 32.6
    -5 3 -1 31.7
    5 -3 1 20.2
    5 -3 1 36.4
    5 -3 1 30.5
    -6 3 -1 27.9
    -6 3 -1 25.1
    6 -3 1 18.9
    6 -3 1 26.9
    6 -3 1 26.8
    6 -3 1 30.2
    -7 3 -1 26.7
    7 -3 1 25.3
    7 -3 1 23.4
    7 -3 1 25.1
    7 -3 1 47.1
    7 2 -1 10.3
    7 2 -1 11.7
    7 2 -1 6.6
    -7 -2 1 6.9
    -7 -2 1 4.9
    6 2 -1 100.49
    6 2 -1 113.19
    6 2 -1 89.99
    -6 -2 1 103.29
    -6 -2 1 106.29
    -6 -2 1 81.29
    5 2 -1 43.9
    5 2 -1 39.1
    5 2 -1 50.29
    -5 -2 1 49
    -5 -2 1 44.5
    -5 -2 1 41.3
    4 2 -1 6.6
    4 2 -1 4.1
    4 2 -1 8.8
    -4 -2 1 6.5
    -4 -2 1 4.7
    -4 -2 1 1.4
    3 2 -1 326.57
    3 2 -1 318.37
    3 2 -1 308.57
    -3 -2 1 313.17
    -3 -2 1 309.07
    -3 -2 1 322.97
    2 2 -1 68.49
    2 2 -1 69.69
    2 2 -1 72.29
    -2 -2 1 76.49
    -2 -2 1 75.59
    -2 -2 1 72.99
    1 2 -1 0.7
    1 2 -1 -1.2
    1 2 -1 0.2
    -1 -2 1 0.8
    -1 -2 1 1.1
    -1 -2 1 0.1
    0 2 -1 1673.33
    0 -2 1 1601.84
    -1 2 -1 899.61
    -1 2 -1 944.01
    1 -2 1 880.61
    1 -2 1 916.91
    1 -2 1 905.31
    -2 2 -1 195.78
    -2 2 -1 177.18
    2 -2 1 184.28
    2 -2 1 185.18
    2 -2 1 186.28
    -3 2 -1 358.26
    -3 2 -1 345.57
    3 -2 1 356.76
    3 -2 1 366.66
    3 -2 1 357.26
    -4 2 -1 117.59
    -4 2 -1 111.29
    4 -2 1 119.79
    4 -2 1 102.69
    4 -2 1 124.19
    -5 2 -1 40.5
    -5 2 -1 35.1
    5 -2 1 28.6
    5 -2 1 23
    5 -2 1 43.4
    -6 2 -1 73.69
    6 -2 1 72.79
    6 -2 1 81.79
    6 -2 1 84.69
    -7 2 -1 13.7
    7 -2 1 15.2
    7 -2 1 19.9
    7 -2 1 23.1
    8 -2 1 -3.6
    8 1 -1 6.2
    8 1 -1 0.8
    8 1 -1 -0.2
    -8 -1 1 2.1
    -8 -1 1 7
    7 1 -1 70.19
    7 1 -1 70.89
    7 1 -1 75.19
    -7 -1 1 62.89
    -7 -1 1 70.99
    6 1 -1 13.3
    6 1 -1 19.8
    6 1 -1 25
    -6 -1 1 14.3
    -6 -1 1 28.7
    5 1 -1 71.89
    5 1 -1 79.39
    5 1 -1 77.79
    -5 -1 1 70.89
    4 1 -1 192.28
    4 1 -1 185.08
    4 1 -1 187.58
    -4 -1 1 187.58
    -4 -1 1 191.98
    -4 -1 1 196.88
    3 1 -1 4.1
    3 1 -1 0.5
    3 1 -1 2.2
    -3 -1 1 4.5
    -3 -1 1 4.4
    -3 -1 1 4
    2 1 -1 23.4
    2 1 -1 27.3
    2 1 -1 22.2
    -2 -1 1 23.6
    -2 -1 1 24
    -2 -1 1 24.6
    1 1 -1 1269.57
    1 1 -1 1435.86
    -1 -1 1 1499.75
    -1 -1 1 1464.95
    -1 -1 1 1484.75
    -1 1 -1 53.99
    1 -1 1 55.29
    1 -1 1 53.39
    -2 1 -1 413.96
    -2 1 -1 442.26
    -2 1 -1 444.56
    2 -1 1 429.36
    2 -1 1 427.86
    2 -1 1 429.36
    -3 1 -1 97.49
    3 -1 1 100.69
    3 -1 1 104.59
    3 -1 1 92.29
    -4 1 -1 19.1
    -4 1 -1 31.1
    4 -1 1 30.8
    4 -1 1 29.9
    4 -1 1 21.9
    -5 1 -1 177.58
    5 -1 1 190.88
    5 -1 1 181.38
    5 -1 1 173.98
    -6 1 -1 1.5
    6 -1 1 -0.9
    6 -1 1 -3.8
    6 -1 1 1.6
    -7 1 -1 6.2
    -7 1 -1 4.4
    7 -1 1 -1.8
    7 -1 1 4.5
    7 -1 1 -13.1
    8 -1 1 24.3
    8 0 -1 26.5
    8 0 -1 15.5
    8 0 -1 28
    -8 0 1 43.9
    -8 0 1 24.2
    7 0 -1 38.3
    7 0 -1 28.2
    -7 0 1 50.89
    -7 0 1 46.1
    6 0 -1 -0.5
    6 0 -1 3
    6 0 -1 2.6
    -6 0 1 -1.3
    -6 0 1 0.2
    5 0 -1 152.08
    5 0 -1 147.79
    5 0 -1 148.39
    -5 0 1 146.49
    -5 0 1 149.39
    4 0 -1 47.3
    4 0 -1 45.8
    4 0 -1 41.9
    -4 0 1 43
    -4 0 1 46.2
    3 0 -1 111.49
    3 0 -1 114.09
    3 0 -1 114.49
    -3 0 1 111.59
    -3 0 1 111.89
    2 0 -1 354.96
    2 0 -1 342.67
    2 0 -1 345.67
    -2 0 1 355.26
    -2 0 1 342.57
    1 0 -1 53.99
    -1 0 -1 758.32
    -1 0 -1 709.13
    -1 0 -1 752.32
    1 0 1 698.33
    -2 0 -1 41.7
    -2 0 -1 34.6
    -2 0 -1 37.9
    2 0 1 36.5
    2 0 1 35.2
    2 0 1 33
    -3 0 -1 73.99
    -3 0 -1 71.99
    -3 0 -1 74.89
    3 0 1 80.59
    3 0 1 73.19
    3 0 1 73.69
    -4 0 -1 256.07
    -4 0 -1 332.37
    -4 0 -1 321.87
    4 0 1 325.77
    4 0 1 320.17
    4 0 1 320.87
    -5 0 -1 68.09
    -5 0 -1 70.29
    5 0 1 69.89
    5 0 1 62.99
    5 0 1 67.79
    -6 0 -1 75.49
    6 0 1 87.39
    6 0 1 94.39
    6 0 1 94.49
    -7 0 -1 -2.6
    -7 0 -1 -0.7
    7 0 1 1.3
    7 0 1 9.9
    7 0 1 4.2
    8 -1 -1 -5.2
    8 -1 -1 -10.3
    -8 1 1 6.4
    -8 1 1 8.5
    7 -1 -1 40.1
    7 -1 -1 34.1
    7 -1 -1 35
    -7 1 1 35.1
    -7 1 1 38.5
    6 -1 -1 250.27
    6 -1 -1 248.58
    6 -1 -1 263.17
    -6 1 1 262.57
    -6 1 1 240.28
    5 -1 -1 75.09
    5 -1 -1 74.19
    5 -1 -1 64.19
    -5 1 1 73.89
    -5 1 1 63.59
    4 -1 -1 81.59
    4 -1 -1 103.29
    4 -1 -1 89.29
    -4 1 1 86.79
    -4 1 1 96.29
    3 -1 -1 11.3
    3 -1 -1 12.2
    3 -1 -1 5.5
    -3 1 1 10
    -3 1 1 14.4
    2 -1 -1 173.58
    2 -1 -1 165.48
    -2 1 1 171.68
    -2 1 1 170.98
    1 -1 -1 55.39
    1 -1 -1 52.69
    -1 1 1 51.19
    -1 1 1 49.7
    -1 -1 -1 245.38
    -1 -1 -1 251.77
    -1 -1 -1 257.67
    1 1 1 249.68
    1 1 1 248.68
    1 1 1 251.67
    -2 -1 -1 207.28
    -2 -1 -1 215.98
    -2 -1 -1 208.18
    2 1 1 215.38
    2 1 1 206.98
    2 1 1 212.08
    -3 -1 -1 487.05
    -3 -1 -1 479.75
    3 1 1 495.35
    3 1 1 488.55
    3 1 1 493.55
    -4 -1 -1 22.8
    -4 -1 -1 37.7
    4 1 1 29.4
    4 1 1 18.8
    4 1 1 27.3
    -5 -1 -1 89.49
    -5 -1 -1 85.29
    5 1 1 90.69
    5 1 1 82.09
    5 1 1 91.09
    -6 -1 -1 54.99
    -6 -1 -1 43.7
    -6 -1 -1 48.3
    6 1 1 63.69
    6 1 1 48.3
    6 1 1 50.99
    -7 -1 -1 3.7
    -7 -1 -1 -0.6
    7 1 1 -0.3
    7 1 1 10.3
    7 1 1 14.6
    8 -2 -1 4.4
    8 -2 -1 -3.5
    8 -2 -1 -4.8
    8 -2 -1 1.4
    -8 2 1 1.1
    -8 2 1 8.2
    7 -2 -1 23
    7 -2 -1 29.8
    7 -2 -1 26.4
    7 -2 -1 30.9
    -7 2 1 32.8
    -7 2 1 28.1
    6 -2 -1 6.4
    6 -2 -1 16.6
    6 -2 -1 13.5
    6 -2 -1 10.1
    -6 2 1 15.1
    -6 2 1 11.3
    5 -2 -1 81.69
    5 -2 -1 65.79
    5 -2 -1 74.29
    -5 2 1 74.69
    -5 2 1 70.29
    4 -2 -1 30
    4 -2 -1 33
    4 -2 -1 27.7
    4 -2 -1 29
    -4 2 1 24
    -4 2 1 30.8
    3 -2 -1 4.8
    3 -2 -1 2.7
    3 -2 -1 6.2
    -3 2 1 4.7
    2 -2 -1 597.74
    2 -2 -1 603.34
    -2 2 1 560.64
    1 -2 -1 134.69
    1 -2 -1 137.19
    1 -2 -1 131.49
    -1 2 1 140.39
    -1 2 1 144.89
    0 -2 -1 34.6
    0 -2 -1 28.7
    0 2 1 33.2
    0 2 1 33.9
    0 2 1 29.6
    -1 -2 -1 509.55
    -1 -2 -1 489.75
    -1 -2 -1 496.85
    1 2 1 495.85
    1 2 1 481.75
    -2 -2 -1 168.68
    -2 -2 -1 157.28
    -2 -2 -1 153.08
    2 2 1 168.78
    2 2 1 163.38
    2 2 1 161.98
    -3 -2 -1 74.49
    -3 -2 -1 75.19
    3 2 1 70.79
    3 2 1 81.99
    3 2 1 84.19
    -4 -2 -1 302.27
    -4 -2 -1 290.57
    4 2 1 301.67
    4 2 1 313.27
    4 2 1 314.27
    -5 -2 -1 80.99
    5 2 1 85.09
    5 2 1 101.19
    5 2 1 97.49
    -6 -2 -1 12.9
    -6 -2 -1 9.3
    -6 -2 -1 5.7
    6 2 1 11.4
    6 2 1 8.8
    6 2 1 16
    -7 -2 -1 -1.5
    -7 -2 -1 4.5
    -7 -2 -1 -0.6
    7 2 1 -2.4
    7 2 1 14.4
    7 2 1 -6.4
    8 -3 -1 40.5
    8 -3 -1 27.9
    8 -3 -1 37.5
    8 -3 -1 13.5
    -8 3 1 20.3
    -8 3 1 13.1
    7 -3 -1 -1.7
    7 -3 -1 -4.7
    7 -3 -1 -2
    7 -3 -1 4.4
    -7 3 1 0.3
    -7 3 1 -4.8
    6 -3 -1 29.2
    6 -3 -1 39.5
    6 -3 -1 42.2
    -6 3 1 32.7
    -6 3 1 29.3
    5 -3 -1 213.88
    5 -3 -1 213.48
    5 -3 -1 210.28
    -5 3 1 216.98
    -5 3 1 217.28
    4 -3 -1 -1.9
    4 -3 -1 4.5
    -4 3 1 1
    3 -3 -1 3.1
    3 -3 -1 6.5
    3 -3 -1 1.1
    -3 3 1 3.9
    2 -3 -1 1387.16
    2 -3 -1 1315.57
    2 -3 -1 1339.57
    -2 3 1 1379.36
    -2 3 1 1308.17
    -2 3 1 1298.47
    1 -3 -1 10.4
    1 -3 -1 6
    1 -3 -1 7.5
    -1 3 1 6.6
    -1 3 1 5.1
    -1 3 1 3.6
    0 -3 -1 1.7
    0 -3 -1 -1.5
    0 -3 -1 2.7
    0 3 1 0.2
    0 3 1 2
    0 3 1 0.9
    -1 -3 -1 0.6
    -1 -3 -1 -0.9
    -1 -3 -1 2.3
    1 3 1 1.3
    1 3 1 1.5
    1 3 1 -1.4
    -2 -3 -1 91.29
    -2 -3 -1 92.59
    -2 -3 -1 96.59
    2 3 1 102.99
    2 3 1 98.59
    2 3 1 98.19
    -3 -3 -1 65.99
    -3 -3 -1 70.19
    -3 -3 -1 77.19
    3 3 1 72.89
    3 3 1 72.49
    3 3 1 68.59
    -4 -3 -1 219.88
    -4 -3 -1 228.28
    4 3 1 220.28
    4 3 1 222.98
    4 3 1 216.78
    -5 -3 -1 3.3
    -5 -3 -1 0.7
    5 3 1 0.7
    5 3 1 -1
    5 3 1 1.9
    -6 -3 -1 52.19
    -6 -3 -1 75.09
    -6 -3 -1 55.29
    6 3 1 58.69
    6 3 1 76.89
    6 3 1 45
    -7 -3 -1 9.8
    -7 -3 -1 5.2
    -7 -3 -1 3.1
    7 3 1 -0.1
    7 3 1 15.3
    7 3 1 16.6
    7 -4 -1 6.1
    7 -4 -1 7.2
    7 -4 -1 11.9
    7 -4 -1 6
    -7 4 1 7.3
    -7 4 1 1.8
    6 -4 -1 31.7
    6 -4 -1 28.2
    6 -4 -1 37.7
    6 -4 -1 35.6
    -6 4 1 24.2
    -6 4 1 41.3
    5 -4 -1 17.3
    5 -4 -1 17.2
    5 -4 -1 17.5
    5 -4 -1 16.4
    -5 4 1 20.6
    4 -4 -1 439.36
    4 -4 -1 421.36
    4 -4 -1 417.46
    -4 4 1 425.46
    -4 4 1 407.56
    3 -4 -1 783.22
    3 -4 -1 837.12
    3 -4 -1 789.12
    -3 4 1 802.22
    -3 4 1 804.42
    2 -4 -1 7
    2 -4 -1 2.6
    2 -4 -1 3.1
    -2 4 1 4.3
    -2 4 1 3.9
    -2 4 1 3.4
    1 -4 -1 132.09
    1 -4 -1 128.89
    1 -4 -1 124.59
    -1 4 1 138.89
    -1 4 1 140.19
    -1 4 1 139.39
    0 -4 -1 439.66
    0 -4 -1 444.26
    0 4 1 445.16
    0 4 1 438.26
    0 4 1 418.16
    -1 -4 -1 79.49
    -1 -4 -1 74.99
    1 4 1 74.79
    1 4 1 77.19
    -2 -4 -1 95.49
    -2 -4 -1 93.89
    -2 -4 -1 89.49
    2 4 1 98.09
    2 4 1 88.09
    2 4 1 96.29
    -3 -4 -1 130.09
    -3 -4 -1 115.49
    -3 -4 -1 116.79
    3 4 1 133.29
    3 4 1 121.89
    3 4 1 112.09
    -4 -4 -1 14.4
    -4 -4 -1 11.9
    -4 -4 -1 -2.6
    4 4 1 6.2
    4 4 1 6.4
    4 4 1 10.8
    -5 -4 -1 119.19
    -5 -4 -1 118.19
    5 4 1 120.79
    5 4 1 117.99
    5 4 1 122.99
    -6 -4 -1 15.4
    -6 -4 -1 8.3
    -6 -4 -1 15.2
    6 4 1 6.2
    6 4 1 10.8
    6 4 1 24.7
    -7 -4 -1 -8.2
    -7 -4 -1 18.2
    -7 -4 -1 12.5
    7 4 1 17.5
    7 4 1 2
    7 4 1 -6
    7 -5 -1 3.9
    7 -5 -1 -2.6
    7 -5 -1 10.9
    7 -5 -1 9.3
    -7 5 1 12.3
    -7 5 1 12.8
    6 -5 -1 -1
    6 -5 -1 0.6
    6 -5 -1 -5.1
    6 -5 -1 3.2
    -6 5 1 5.3
    5 -5 -1 154.18
    5 -5 -1 157.48
    -5 5 1 144.09
    -5 5 1 126.69
    4 -5 -1 173.18
    4 -5 -1 166.08
    4 -5 -1 171.88
    -4 5 1 166.88
    -4 5 1 165.78
    3 -5 -1 13.3
    3 -5 -1 11.9
    3 -5 -1 9.4
    -3 5 1 4.8
    -3 5 1 10.2
    -3 5 1 10.8
    2 -5 -1 25.9
    2 -5 -1 27.1
    -2 5 1 30.4
    -2 5 1 27.3
    -2 5 1 28.9
    1 -5 -1 2.1
    1 -5 -1 4.1
    1 -5 -1 5.2
    -1 5 1 3.9
    -1 5 1 10.3
    -1 5 1 1
    0 -5 -1 31.6
    0 -5 -1 30.3
    0 5 1 30.3
    0 5 1 30.5
    -1 -5 -1 203.68
    -1 -5 -1 207.38
    -1 -5 -1 190.98
    1 5 1 203.98
    1 5 1 189.88
    -2 -5 -1 24.5
    -2 -5 -1 13.2
    -2 -5 -1 14.9
    2 5 1 11
    2 5 1 24.5
    2 5 1 10.6
    -3 -5 -1 9
    -3 -5 -1 11.3
    -3 -5 -1 13.9
    3 5 1 13
    3 5 1 9
    -4 -5 -1 273.67
    4 5 1 252.37
    4 5 1 269.67
    4 5 1 276.07
    -5 -5 -1 4.7
    -5 -5 -1 7.2
    5 5 1 15.3
    5 5 1 8.9
    5 5 1 7.9
    -6 -5 -1 3.2
    -6 -5 -1 6.9
    -6 -5 -1 2.2
    6 5 1 8.9
    6 5 1 -3.5
    6 5 1 -4.4
    -7 -5 -1 -13.2
    -7 -5 -1 -2.3
    -7 -5 -1 2.6
    7 5 1 8.4
    7 5 1 27.5
    7 5 1 14
    7 -6 -1 2.1
    7 -6 -1 -4.8
    7 -6 -1 -3.1
    7 -6 -1 -2
    -7 6 1 15.6
    6 -6 -1 39.8
    6 -6 -1 24.5
    6 -6 -1 27.6
    6 -6 -1 28.1
    -6 6 1 30.9
    -6 6 1 30.9
    5 -6 -1 221.38
    5 -6 -1 169.68
    5 -6 -1 213.08
    -5 6 1 208.08
    -5 6 1 204.68
    4 -6 -1 39.8
    4 -6 -1 37.9
    4 -6 -1 52.19
    -4 6 1 38.6
    -4 6 1 53.29
    3 -6 -1 57.79
    3 -6 -1 52.29
    3 -6 -1 63.09
    -3 6 1 56.09
    -3 6 1 58.79
    -3 6 1 55.49
    2 -6 -1 119.29
    2 -6 -1 134.19
    2 -6 -1 117.49
    -2 6 1 119.89
    -2 6 1 114.29
    -2 6 1 120.49
    1 -6 -1 2.4
    1 -6 -1 1.3
    1 -6 -1 2.1
    -1 6 1 2.9
    -1 6 1 1.1
    -1 6 1 2.3
    0 -6 -1 202.78
    0 -6 -1 207.68
    0 6 1 204.78
    0 6 1 218.18
    0 6 1 207.38
    -1 -6 -1 188.48
    -1 -6 -1 198.98
    -1 -6 -1 208.08
    1 6 1 193.28
    1 6 1 205.48
    1 6 1 199.48
    -2 -6 -1 2.1
    -2 -6 -1 0.5
    -2 -6 -1 1.6
    2 6 1 1
    2 6 1 6.9
    2 6 1 1.3
    -3 -6 -1 151.88
    -3 -6 -1 154.38
    -3 -6 -1 157.68
    3 6 1 154.88
    3 6 1 134.89
    3 6 1 150.38
    -4 -6 -1 88.99
    -4 -6 -1 102.69
    -4 -6 -1 86.49
    4 6 1 106.39
    4 6 1 107.49
    4 6 1 104.39
    -5 -6 -1 -3.5
    -5 -6 -1 -0.3
    5 6 1 5.1
    5 6 1 -6.3
    5 6 1 0.4
    -6 -6 -1 52.89
    -6 -6 -1 39.9
    -6 -6 -1 47
    6 6 1 50.39
    6 6 1 58.89
    6 6 1 63.19
    7 -7 -1 11.6
    7 -7 -1 4.5
    7 -7 -1 11.1
    7 -7 -1 23.4
    -7 7 1 11.8
    -7 7 1 -14.9
    6 -7 -1 31.3
    6 -7 -1 56.19
    -6 7 1 40.9
    -6 7 1 51.49
    5 -7 -1 32.2
    5 -7 -1 15.3
    5 -7 -1 25.2
    -5 7 1 8.8
    -5 7 1 14.5
    4 -7 -1 122.89
    4 -7 -1 133.09
    4 -7 -1 140.19
    -4 7 1 136.69
    -4 7 1 126.49
    3 -7 -1 20.1
    3 -7 -1 18.5
    3 -7 -1 25
    -3 7 1 26.4
    -3 7 1 19.5
    -3 7 1 17
    2 -7 -1 30.3
    2 -7 -1 33.7
    2 -7 -1 19.6
    -2 7 1 20.1
    -2 7 1 36
    -2 7 1 34.6
    1 -7 -1 166.48
    1 -7 -1 164.38
    1 -7 -1 171.08
    -1 7 1 182.68
    -1 7 1 165.88
    -1 7 1 177.98
    0 -7 -1 79.19
    0 7 1 82.39
    0 7 1 80.79
    0 7 1 84.79
    -1 -7 -1 2.8
    -1 -7 -1 9.2
    -1 -7 -1 8.6
    1 7 1 7.9
    1 7 1 1.5
    1 7 1 3.2
    -2 -7 -1 129.29
    -2 -7 -1 124.59
    -2 -7 -1 121.49
    2 7 1 111.19
    2 7 1 129.89
    -3 -7 -1 15.2
    -3 -7 -1 4
    -3 -7 -1 6.2
    3 7 1 9.6
    3 7 1 5.9
    3 7 1 13.1
    -4 -7 -1 6.5
    -4 -7 -1 18.3
    -4 -7 -1 25.6
    4 7 1 0.6
    4 7 1 12.2
    4 7 1 19.7
    -5 -7 -1 59.99
    -5 -7 -1 69.49
    5 7 1 59.99
    5 7 1 43.6
    5 7 1 49.3
    -6 -7 -1 32.1
    -6 -7 -1 21.2
    -6 -7 -1 10.2
    6 7 1 18
    6 7 1 -10.6
    6 7 1 7.9
    6 -8 -1 4.5
    6 -8 -1 15.5
    -6 8 1 16
    -6 8 1 3.2
    5 -8 -1 47
    5 -8 -1 45.7
    5 -8 -1 31.5
    -5 8 1 56.29
    -5 8 1 52.09
    4 -8 -1 0.2
    4 -8 -1 2.8
    4 -8 -1 -1.9
    -4 8 1 1.4
    -4 8 1 3.6
    3 -8 -1 54.29
    3 -8 -1 52.19
    3 -8 -1 41.7
    -3 8 1 38.1
    -3 8 1 56.29
    -3 8 1 41.7
    2 -8 -1 170.08
    2 -8 -1 156.78
    2 -8 -1 166.78
    -2 8 1 172.98
    -2 8 1 150.98
    -2 8 1 166.98
    1 -8 -1 2.6
    1 -8 -1 5.2
    1 -8 -1 4.4
    -1 8 1 0.5
    -1 8 1 -0.6
    -1 8 1 6.6
    0 -8 -1 7.1
    0 -8 -1 5.4
    0 -8 -1 9.5
    0 8 1 8.7
    0 8 1 6
    0 8 1 6.5
    -1 -8 -1 332.17
    -1 -8 -1 353.56
    -1 -8 -1 302.87
    1 8 1 337.67
    1 8 1 339.67
    -2 -8 -1 21.4
    -2 -8 -1 14.5
    -2 -8 -1 17.2
    2 8 1 12.8
    2 8 1 15.4
    2 8 1 14
    -3 -8 -1 8.4
    -3 -8 -1 1.3
    -3 -8 -1 7.9
    3 8 1 -6.9
    3 8 1 10.2
    3 8 1 -0.7
    -4 -8 -1 64.89
    -4 -8 -1 80.89
    -4 -8 -1 70.09
    4 8 1 90.49
    4 8 1 82.89
    -5 -8 -1 6.6
    -5 -8 -1 9.3
    5 8 1 3.5
    5 8 1 -24.5
    5 8 1 7.5
    6 8 1 11.6
    6 -9 -1 8.6
    6 -9 -1 19.3
    6 -9 -1 9.9
    -6 9 1 15.7
    -6 9 1 13.8
    5 -9 -1 3.3
    5 -9 -1 3.5
    5 -9 -1 8.3
    -5 9 1 10.6
    -5 9 1 11.9
    4 -9 -1 41
    4 -9 -1 25.2
    4 -9 -1 40.1
    -4 9 1 46.8
    -4 9 1 31.9
    -4 9 1 31.9
    3 -9 -1 150.38
    3 -9 -1 157.48
    3 -9 -1 159.58
    -3 9 1 183.38
    -3 9 1 149.09
    2 -9 -1 9.8
    2 -9 -1 36.4
    2 -9 -1 15.5
    -2 9 1 15.2
    -2 9 1 9.8
    -2 9 1 12.6
    1 -9 -1 35.2
    1 -9 -1 36.9
    -1 9 1 28.6
    -1 9 1 40.8
    -1 9 1 26.8
    0 -9 -1 162.38
    0 -9 -1 154.38
    0 9 1 162.48
    0 9 1 171.68
    0 9 1 169.58
    -1 -9 -1 66.89
    -1 -9 -1 52.99
    -1 -9 -1 69.19
    1 9 1 60.99
    1 9 1 66.99
    1 9 1 72.89
    -2 -9 -1 4.5
    -2 -9 -1 1.3
    -2 -9 -1 -4.9
    2 9 1 11
    2 9 1 -0.7
    2 9 1 -6.2
    -3 -9 -1 -5.1
    -3 -9 -1 0.9
    -3 -9 -1 3.1
    3 9 1 19.8
    3 9 1 14.3
    3 9 1 3.9
    -4 -9 -1 0.7
    -4 -9 -1 -3.9
    -4 -9 -1 3.4
    4 9 1 1.4
    4 9 1 1.6
    -5 -9 -1 35.7
    -5 -9 -1 30.6
    5 9 1 30.5
    5 9 1 46
    5 9 1 33.9
    6 -10 -1 -9
    5 -10 -1 16.1
    5 -10 -1 19.7
    5 -10 -1 6.6
    -5 10 1 21.8
    -5 10 1 11.8
    4 -10 -1 20.8
    4 -10 -1 16.6
    4 -10 -1 19.9
    -4 10 1 19.5
    -4 10 1 26.8
    -4 10 1 17.8
    3 -10 -1 25.9
    3 -10 -1 13.9
    3 -10 -1 22.8
    -3 10 1 24
    -3 10 1 17.5
    -3 10 1 17.8
    2 -10 -1 73.79
    2 -10 -1 90.69
    2 -10 -1 82.99
    -2 10 1 78.29
    -2 10 1 80.59
    -2 10 1 93.99
    1 -10 -1 114.69
    1 -10 -1 115.59
    -1 10 1 105.69
    -1 10 1 107.39
    -1 10 1 88.29
    0 -10 -1 -2.6
    0 -10 -1 -2.9
    0 -10 -1 5.9
    0 10 1 -0.8
    0 10 1 2.7
    0 10 1 -2.4
    -1 -10 -1 60.99
    -1 -10 -1 37.2
    -1 -10 -1 50.59
    1 10 1 44
    1 10 1 39.3
    1 10 1 46.8
    -2 -10 -1 40.8
    -2 -10 -1 39.3
    -2 -10 -1 48.4
    2 10 1 46.7
    2 10 1 57.59
    2 10 1 50.99
    -3 -10 -1 16.7
    -3 -10 -1 -5.2
    -3 -10 -1 -0.9
    3 10 1 4.9
    3 10 1 -5.3
    3 10 1 5.7
    -4 -10 -1 2.7
    -4 -10 -1 19.3
    -4 -10 -1 3.7
    4 10 1 6.5
    4 10 1 55.69
    4 10 1 21.9
    5 -11 -1 40.3
    5 -11 -1 38
    5 -11 -1 13.2
    -5 11 1 33
    -5 11 1 24
    4 -11 -1 0.2
    4 -11 -1 -1.6
    4 -11 -1 2.7
    -4 11 1 0.7
    -4 11 1 2.1
    -4 11 1 0.6
    3 -11 -1 -6.9
    3 -11 -1 7.2
    3 -11 -1 -2.4
    -3 11 1 11.8
    -3 11 1 -3.5
    -3 11 1 9.4
    2 -11 -1 6.8
    2 -11 -1 -3.8
    2 -11 -1 12.5
    -2 11 1 10
    -2 11 1 -3.6
    -2 11 1 1.4
    1 -11 -1 1.9
    1 -11 -1 3.1
    1 -11 -1 -2.9
    -1 11 1 7
    -1 11 1 4.1
    -1 11 1 -2.7
    0 -11 -1 7.4
    0 -11 -1 7.3
    0 -11 -1 8
    0 11 1 6
    0 11 1 7.4
    0 11 1 5.9
    -1 -11 -1 37.8
    -1 -11 -1 24.3
    -1 -11 -1 48.4
    1 11 1 38.2
    1 11 1 41
    1 11 1 35.9
    -2 -11 -1 3.6
    -2 -11 -1 12.7
    -2 -11 -1 2.7
    2 11 1 0
    2 11 1 -2.8
    2 11 1 14.4
    -3 -11 -1 24.5
    -3 -11 -1 12.5
    -3 -11 -1 22.2
    3 11 1 5.7
    3 11 1 31.5
    3 11 1 12.7
    -4 -11 -1 8.6
    -4 -11 -1 2.7
    4 11 1 12.6
    4 11 1 19.4
    4 11 1 11.5
    4 -12 -1 32.3
    4 -12 -1 20.3
    4 -12 -1 30.9
    -4 12 1 45.1
    -4 12 1 33.3
    -4 12 1 30.6
    3 -12 -1 4.8
    3 -12 -1 6.8
    3 -12 -1 14.4
    -3 12 1 11.8
    -3 12 1 22.3
    -3 12 1 20
    2 -12 -1 8.3
    2 -12 -1 12
    2 -12 -1 17.2
    -2 12 1 12.1
    -2 12 1 10.3
    -2 12 1 8.2
    1 -12 -1 -3.9
    1 -12 -1 7.2
    1 -12 -1 -8.9
    -1 12 1 -6.6
    -1 12 1 3.4
    -1 12 1 -5.4
    0 -12 -1 17.1
    0 -12 -1 -3.1
    0 -12 -1 1.2
    0 12 1 18.1
    0 12 1 25.6
    0 12 1 16.1
    -1 -12 -1 -2.2
    -1 -12 -1 -15.9
    1 12 1 -7.2
    1 12 1 -5.8
    1 12 1 1.7
    -2 -12 -1 48.8
    -2 -12 -1 56.89
    -2 -12 -1 56.89
    2 12 1 63.39
    2 12 1 45.4
    2 12 1 81.49
    -3 -12 -1 13
    -3 -12 -1 20.2
    -3 -12 -1 11.7
    3 12 1 32.9
    3 12 1 4.6
    3 12 1 16.2
    3 -13 -1 -10.5
    3 -13 -1 -0.8
    -3 13 1 4.3
    -3 13 1 15.1
    -3 13 1 -4.2
    2 -13 -1 0.8
    2 -13 -1 23.7
    2 -13 -1 14.5
    -2 13 1 4.1
    -2 13 1 12.8
    -2 13 1 0.7
    1 -13 -1 -10.8
    1 -13 -1 2.5
    1 -13 -1 16.9
    -1 13 1 -0.6
    -1 13 1 -7.5
    -1 13 1 5.2
    0 -13 -1 3.5
    0 -13 -1 -1.9
    0 -13 -1 -14.8
    0 13 1 -4.5
    0 13 1 7.5
    0 13 1 5.1
    -1 -13 -1 15.6
    -1 -13 -1 20.8
    1 13 1 13
    1 13 1 5.4
    1 13 1 17.6
    0 14 -2 36.9
    0 14 -2 42.6
    0 14 -2 38
    0 -14 2 62.99
    0 -14 2 24
    0 -14 2 28.4
    -1 14 -2 2
    -1 14 -2 3.5
    -1 14 -2 6
    1 -14 2 -5.7
    1 -14 2 3.8
    1 -14 2 -9.7
    2 13 -2 11.6
    2 13 -2 18.9
    2 13 -2 15.3
    -2 -13 2 14.1
    -2 -13 2 8
    -2 -13 2 20.9
    1 13 -2 57.39
    1 13 -2 50.79
    1 13 -2 43.3
    -1 -13 2 51.49
    -1 -13 2 60.39
    -1 -13 2 68.69
    0 13 -2 -0.9
    0 13 -2 5.7
    0 13 -2 -4.3
    0 -13 2 4.5
    0 -13 2 7.2
    0 -13 2 -7.3
    -1 13 -2 3.7
    -1 13 -2 13.7
    -1 13 -2 3
    1 -13 2 13.3
    1 -13 2 10.3
    1 -13 2 7.7
    -2 13 -2 31.8
    -2 13 -2 14.1
    -2 13 -2 34
    2 -13 2 20.9
    2 -13 2 -1.3
    2 -13 2 13.4
    -3 13 -2 -5.2
    -3 13 -2 -1.3
    -3 13 -2 -4.5
    3 -13 2 16.1
    3 -13 2 2
    3 -13 2 -1.8
    3 12 -2 28.6
    3 12 -2 17.1
    3 12 -2 -0.6
    -3 -12 2 5.4
    -3 -12 2 7.1
    2 12 -2 32.9
    2 12 -2 26.2
    2 12 -2 36.7
    -2 -12 2 21.5
    -2 -12 2 31.2
    -2 -12 2 44.6
    1 12 -2 1.6
    1 12 -2 4.1
    1 12 -2 6.8
    -1 -12 2 0.2
    -1 -12 2 -5.7
    -1 -12 2 -0.1
    0 12 -2 13.5
    0 12 -2 27.5
    0 12 -2 16.9
    0 -12 2 26.8
    0 -12 2 29.7
    0 -12 2 13.3
    -1 12 -2 14.4
    -1 12 -2 14
    -1 12 -2 5.7
    1 -12 2 4.6
    1 -12 2 12.8
    1 -12 2 1.1
    -2 12 -2 -6.6
    -2 12 -2 11.1
    2 -12 2 -1.9
    2 -12 2 -5
    2 -12 2 -7.5
    -3 12 -2 45.7
    -3 12 -2 38
    -3 12 -2 49.9
    3 -12 2 31.5
    3 -12 2 19.2
    3 -12 2 44.7
    -4 12 -2 12
    -4 12 -2 -1
    4 -12 2 6.2
    4 -12 2 -3.3
    4 -12 2 14.6
    4 11 -2 14.7
    4 11 -2 18.9
    4 11 -2 26
    -4 -11 2 18
    -4 -11 2 25.5
    -4 -11 2 14.5
    3 11 -2 31.5
    3 11 -2 19.6
    3 11 -2 38.2
    -3 -11 2 13.4
    -3 -11 2 27.1
    -3 -11 2 38.8
    2 11 -2 1.5
    2 11 -2 3.3
    2 11 -2 -0.1
    -2 -11 2 7.6
    -2 -11 2 -0.5
    -2 -11 2 -7.1
    1 11 -2 5
    1 11 -2 -0.7
    1 11 -2 8.3
    -1 -11 2 8.2
    -1 -11 2 8.3
    -1 -11 2 7.9
    0 11 -2 20.1
    0 11 -2 19.5
    0 11 -2 19.8
    0 -11 2 27.3
    0 -11 2 17.4
    0 -11 2 22.3
    -1 11 -2 5.7
    -1 11 -2 4.7
    -1 11 -2 12.4
    1 -11 2 12.2
    1 -11 2 13.7
    1 -11 2 11.1
    -2 11 -2 67.79
    -2 11 -2 65.89
    -2 11 -2 70.79
    2 -11 2 90.79
    2 -11 2 82.69
    -3 11 -2 75.49
    -3 11 -2 55.49
    -3 11 -2 72.69
    3 -11 2 70.89
    3 -11 2 70.29
    3 -11 2 63.89
    -4 11 -2 13.5
    -4 11 -2 2.4
    4 -11 2 -3.7
    4 -11 2 7
    -5 11 -2 12.7
    -5 11 -2 4.1
    5 -11 2 6.6
    5 -11 2 12.7
    5 -11 2 13.3
    5 10 -2 8.3
    5 10 -2 -26.7
    5 10 -2 9.2
    -5 -10 2 1.3
    -5 -10 2 -4.5
    -5 -10 2 9.3
    4 10 -2 24
    -4 -10 2 21.9
    -4 -10 2 12.9
    -4 -10 2 9.2
    3 10 -2 3.5
    3 10 -2 14.6
    3 10 -2 5.5
    -3 -10 2 16.9
    -3 -10 2 8.8
    -3 -10 2 16.4
    2 10 -2 14.6
    2 10 -2 18.7
    2 10 -2 26.3
    -2 -10 2 23.5
    -2 -10 2 24.8
    -2 -10 2 16.2
    1 10 -2 4.1
    1 10 -2 8.1
    1 10 -2 -0.5
    -1 -10 2 6.1
    -1 -10 2 9
    -1 -10 2 2.3
    0 10 -2 51.89
    0 10 -2 55.29
    0 10 -2 53.59
    0 -10 2 38.7
    0 -10 2 43.5
    0 -10 2 58.89
    -1 10 -2 63.29
    -1 10 -2 42.5
    -1 10 -2 59.89
    1 -10 2 44.8
    1 -10 2 44.1
    -2 10 -2 78.49
    -2 10 -2 69.59
    -2 10 -2 69.89
    2 -10 2 70.69
    2 -10 2 46.3
    -3 10 -2 1.3
    -3 10 -2 -4.5
    -3 10 -2 4.8
    3 -10 2 0.8
    3 -10 2 2.7
    3 -10 2 6
    -4 10 -2 29.5
    -4 10 -2 31.1
    4 -10 2 22.3
    4 -10 2 25.2
    4 -10 2 26.7
    -5 10 -2 -4.3
    -5 10 -2 -21
    5 -10 2 1.3
    5 -10 2 -1.4
    5 -10 2 5.4
    -6 10 -2 0.8
    6 -10 2 9.5
    6 -10 2 0.9
    6 -10 2 -11
    6 -10 2 1.2
    5 9 -2 0.1
    5 9 -2 6.7
    5 9 -2 9
    -5 -9 2 13
    -5 -9 2 23.9
    -5 -9 2 21.6
    4 9 -2 19
    4 9 -2 10.4
    4 9 -2 -6.5
    -4 -9 2 17.1
    -4 -9 2 18.9
    -4 -9 2 14.7
    3 9 -2 1.6
    3 9 -2 6.3
    3 9 -2 4.1
    -3 -9 2 4.2
    -3 -9 2 5.5
    -3 -9 2 5.7
    2 9 -2 44.1
    2 9 -2 62.19
    -2 -9 2 46.3
    -2 -9 2 54.79
    1 9 -2 10.4
    1 9 -2 10.8
    1 9 -2 16.6
    -1 -9 2 17.4
    -1 -9 2 13.9
    -1 -9 2 11.3
    0 9 -2 144.29
    0 9 -2 124.09
    0 9 -2 144.39
    0 -9 2 129.49
    0 -9 2 146.29
    0 -9 2 126.39
    -1 9 -2 0.6
    -1 9 -2 -0.1
    -1 9 -2 -3.4
    1 -9 2 -1.8
    1 -9 2 -1.6
    1 -9 2 0.9
    -2 9 -2 1.5
    -2 9 -2 -1.9
    -2 9 -2 3.6
    2 -9 2 -3.1
    2 -9 2 -3.7
    2 -9 2 5.5
    -3 9 -2 157.78
    -3 9 -2 162.18
    -3 9 -2 178.88
    3 -9 2 150.58
    3 -9 2 163.58
    3 -9 2 140.99
    -4 9 -2 85.69
    -4 9 -2 59.79
    4 -9 2 63.59
    4 -9 2 54.09
    4 -9 2 53.39
    -5 9 -2 11.4
    -5 9 -2 13.7
    5 -9 2 11.6
    5 -9 2 15
    -6 9 -2 28
    -6 9 -2 17.7
    6 -9 2 16.1
    6 -9 2 13
    6 -9 2 23.7
    6 -9 2 27.3
    6 8 -2 31.2
    6 8 -2 19.1
    6 8 -2 31.7
    -6 -8 2 17.5
    -6 -8 2 22.3
    -6 -8 2 19.8
    5 8 -2 30.4
    5 8 -2 13.4
    5 8 -2 17
    -5 -8 2 30.2
    -5 -8 2 39.1
    -5 -8 2 17
    4 8 -2 64.99
    4 8 -2 63.99
    4 8 -2 48.8
    -4 -8 2 59.19
    -4 -8 2 75.19
    -4 -8 2 51.69
    3 8 -2 7.2
    3 8 -2 1.7
    3 8 -2 4.1
    -3 -8 2 4.1
    -3 -8 2 11.6
    -3 -8 2 7.4
    2 8 -2 5.5
    2 8 -2 2.8
    2 8 -2 -2
    -2 -8 2 4.6
    -2 -8 2 2.7
    1 8 -2 155.18
    1 8 -2 160.78
    1 8 -2 171.38
    -1 -8 2 159.88
    -1 -8 2 167.18
    0 8 -2 9.6
    0 8 -2 7.1
    0 8 -2 12.2
    0 -8 2 14.8
    0 -8 2 9.7
    0 -8 2 10.1
    -1 8 -2 131.19
    -1 8 -2 141.29
    1 -8 2 117.09
    -2 8 -2 71.69
    -2 8 -2 61.99
    -2 8 -2 52.19
    2 -8 2 61.99
    2 -8 2 60.99
    2 -8 2 58.09
    -3 8 -2 25.9
    -3 8 -2 18.6
    -3 8 -2 22.6
    3 -8 2 26.2
    3 -8 2 21.9
    3 -8 2 18.2
    -4 8 -2 -1.1
    -4 8 -2 13.6
    4 -8 2 6.4
    4 -8 2 2.6
    4 -8 2 5.7
    -5 8 -2 26.2
    -5 8 -2 28.6
    5 -8 2 27.9
    5 -8 2 21.4
    5 -8 2 30.8
    -6 8 -2 11.2
    -6 8 -2 11
    6 -8 2 9.7
    6 -8 2 8.7
    6 -8 2 1.3
    6 -8 2 4.8
    6 7 -2 3.5
    6 7 -2 4.9
    6 7 -2 6.8
    -6 -7 2 9.7
    -6 -7 2 11.9
    -6 -7 2 18.7
    5 7 -2 22.1
    5 7 -2 39.6
    5 7 -2 37
    -5 -7 2 49.3
    -5 -7 2 36.9
    -5 -7 2 40.6
    4 7 -2 11.6
    4 7 -2 12.3
    4 7 -2 14.9
    -4 -7 2 2.2
    -4 -7 2 10.2
    -4 -7 2 17.4
    3 7 -2 7.9
    3 7 -2 8.6
    3 7 -2 4.4
    -3 -7 2 8.4
    -3 -7 2 2.2
    -3 -7 2 4.4
    2 7 -2 208.38
    2 7 -2 233.58
    -2 -7 2 223.68
    -2 -7 2 217.18
    -2 -7 2 211.08
    1 7 -2 29.2
    1 7 -2 26.5
    1 7 -2 23.4
    -1 -7 2 29.2
    -1 -7 2 41.4
    -1 -7 2 25.9
    0 7 -2 42.4
    0 7 -2 47.9
    0 7 -2 43.8
    0 -7 2 32.7
    0 -7 2 39.9
    0 -7 2 35.8
    -1 7 -2 17.7
    -1 7 -2 11.4
    -1 7 -2 10.7
    1 -7 2 8.4
    1 -7 2 6.9
    1 -7 2 11.3
    -2 7 -2 10.2
    -2 7 -2 16.4
    -2 7 -2 17.2
    2 -7 2 15.8
    2 -7 2 15.9
    2 -7 2 17.5
    -3 7 -2 32.7
    -3 7 -2 31.2
    3 -7 2 29.2
    3 -7 2 32.1
    3 -7 2 28.5
    -4 7 -2 94.49
    -4 7 -2 98.59
    4 -7 2 95.19
    4 -7 2 96.59
    4 -7 2 96.29
    -5 7 -2 35.9
    -5 7 -2 63.39
    5 -7 2 41
    5 -7 2 47.4
    5 -7 2 45.1
    5 -7 2 49.6
    -6 7 -2 -1.7
    -6 7 -2 7.1
    6 -7 2 6.9
    6 -7 2 21
    6 -7 2 20.3
    6 -7 2 11.5
    -7 7 -2 25.3
    -7 7 -2 8.6
    7 -7 2 6.8
    7 -7 2 18.8
    7 -7 2 15.5
    7 -7 2 17
    7 6 -2 20.2
    7 6 -2 16.7
    7 6 -2 12.9
    -7 -6 2 35.4
    -7 -6 2 26.4
    -7 -6 2 18
    6 6 -2 69.99
    6 6 -2 70.59
    6 6 -2 84.09
    -6 -6 2 79.49
    -6 -6 2 71.69
    -6 -6 2 75.19
    5 6 -2 22
    5 6 -2 28
    5 6 -2 23.4
    -5 -6 2 9.5
    -5 -6 2 21.5
    -5 -6 2 24.1
    4 6 -2 42.7
    4 6 -2 66.19
    4 6 -2 42.7
    -4 -6 2 44.5
    -4 -6 2 40.2
    -4 -6 2 50.39
    3 6 -2 300.17
    3 6 -2 290.27
    3 6 -2 303.57
    -3 -6 2 301.27
    -3 -6 2 300.97
    -3 -6 2 280.07
    2 6 -2 1146.29
    2 6 -2 1126.89
    2 6 -2 1164.68
    -2 -6 2 1144.59
    -2 -6 2 1133.39
    -2 -6 2 1133.79
    1 6 -2 265.67
    -1 -6 2 267.97
    -1 -6 2 255.27
    0 6 -2 139.59
    0 6 -2 145.29
    0 6 -2 136.69
    0 -6 2 137.19
    0 -6 2 145.89
    -1 6 -2 5.4
    -1 6 -2 5
    -1 6 -2 5.6
    1 -6 2 5.1
    1 -6 2 6.2
    1 -6 2 4.5
    -2 6 -2 12.4
    -2 6 -2 16.2
    -2 6 -2 6.6
    2 -6 2 17.1
    2 -6 2 9.9
    2 -6 2 14
    -3 6 -2 49.2
    -3 6 -2 49
    3 -6 2 51.19
    3 -6 2 50.99
    3 -6 2 46.2
    -4 6 -2 0.5
    -4 6 -2 2.5
    4 -6 2 4.8
    4 -6 2 2.1
    -5 6 -2 111.49
    -5 6 -2 86.69
    5 -6 2 100.69
    5 -6 2 115.79
    5 -6 2 100.69
    5 -6 2 101.09
    -6 6 -2 99.79
    -6 6 -2 97.29
    6 -6 2 101.69
    6 -6 2 66.19
    6 -6 2 90.89
    6 -6 2 110.79
    -7 6 -2 0.8
    -7 6 -2 -0.5
    7 -6 2 -13.9
    7 -6 2 -15.2
    7 -6 2 2
    7 -6 2 -2.6
    7 5 -2 24.1
    7 5 -2 19.5
    7 5 -2 34.9
    -7 -5 2 20
    -7 -5 2 17.8
    -7 -5 2 17
    6 5 -2 3.3
    6 5 -2 1
    6 5 -2 0.6
    -6 -5 2 -2.1
    -6 -5 2 4.1
    -6 -5 2 -4.5
    5 5 -2 22.4
    5 5 -2 33
    5 5 -2 28.6
    -5 -5 2 30.8
    -5 -5 2 27.4
    -5 -5 2 25.6
    4 5 -2 52.09
    4 5 -2 57.99
    4 5 -2 44.6
    -4 -5 2 49.7
    -4 -5 2 59.29
    -4 -5 2 54.09
    3 5 -2 23.2
    3 5 -2 27.2
    3 5 -2 29.9
    -3 -5 2 29.9
    -3 -5 2 23.4
    -3 -5 2 21.5
    2 5 -2 441.46
    2 5 -2 464.65
    2 5 -2 482.85
    -2 -5 2 474.15
    -2 -5 2 475.25
    -2 -5 2 459.75
    1 5 -2 918.51
    1 5 -2 821.32
    -1 -5 2 887.51
    -1 -5 2 929.11
    0 5 -2 16.2
    0 5 -2 13.4
    0 5 -2 22.8
    0 -5 2 13.4
    0 -5 2 19.7
    -1 5 -2 126.09
    -1 5 -2 130.99
    -1 5 -2 112.89
    1 -5 2 134.49
    1 -5 2 124.69
    1 -5 2 129.09
    -2 5 -2 56.99
    -2 5 -2 60.69
    2 -5 2 60.39
    2 -5 2 51.49
    2 -5 2 57.59
    -3 5 -2 7.3
    -3 5 -2 5.2
    3 -5 2 6.4
    3 -5 2 9.3
    3 -5 2 3.5
    -4 5 -2 184.88
    4 -5 2 175.78
    4 -5 2 172.68
    4 -5 2 166.68
    4 -5 2 165.98
    -5 5 -2 176.38
    -5 5 -2 201.58
    5 -5 2 192.18
    5 -5 2 197.18
    5 -5 2 191.28
    5 -5 2 202.08
    -6 5 -2 -4.4
    -6 5 -2 -3.7
    6 -5 2 -2.4
    6 -5 2 3.4
    6 -5 2 1.5
    6 -5 2 -6.7
    -7 5 -2 11.1
    -7 5 -2 15.3
    7 -5 2 15
    7 -5 2 21.5
    7 -5 2 7.3
    7 -5 2 14.2
    7 4 -2 2.2
    7 4 -2 -6
    7 4 -2 4.8
    -7 -4 2 -16.4
    -7 -4 2 5
    -7 -4 2 1.7
    6 4 -2 0.3
    6 4 -2 2.2
    6 4 -2 21.9
    -6 -4 2 4.9
    -6 -4 2 4.6
    -6 -4 2 3.3
    5 4 -2 42.8
    5 4 -2 45.4
    5 4 -2 52.49
    -5 -4 2 40.5
    -5 -4 2 47.5
    -5 -4 2 50.09
    4 4 -2 95.49
    4 4 -2 111.49
    4 4 -2 117.69
    -4 -4 2 95.49
    -4 -4 2 102.49
    -4 -4 2 99.19
    3 4 -2 150.78
    3 4 -2 157.28
    3 4 -2 148.19
    -3 -4 2 159.08
    -3 -4 2 155.68
    -3 -4 2 165.08
    2 4 -2 1893.71
    2 4 -2 1796.62
    2 4 -2 1902.11
    -2 -4 2 1965.3
    -2 -4 2 1872.41
    -2 -4 2 1890.41
    1 4 -2 49.99
    1 4 -2 55.19
    1 4 -2 49.6
    -1 -4 2 47.3
    -1 -4 2 47.8
    -1 -4 2 49.6
    0 4 -2 4.4
    0 4 -2 5.2
    0 4 -2 4.1
    0 -4 2 3.2
    0 -4 2 7.7
    -1 4 -2 9.8
    -1 4 -2 11.7
    -1 4 -2 7.2
    1 -4 2 7.1
    1 -4 2 11.3
    1 -4 2 9.6
    -2 4 -2 200.78
    -2 4 -2 201.38
    2 -4 2 201.08
    2 -4 2 199.98
    2 -4 2 192.68
    -3 4 -2 101.49
    -3 4 -2 116.29
    3 -4 2 122.19
    3 -4 2 119.59
    3 -4 2 108.89
    3 -4 2 106.29
    -4 4 -2 394.96
    -4 4 -2 359.76
    4 -4 2 354.96
    4 -4 2 379.96
    4 -4 2 374.16
    4 -4 2 378.46
    -5 4 -2 12.3
    -5 4 -2 4.6
    5 -4 2 5.7
    5 -4 2 8.7
    5 -4 2 7.5
    5 -4 2 6.6
    -6 4 -2 5.2
    -6 4 -2 7.6
    6 -4 2 3
    6 -4 2 7
    6 -4 2 6.5
    6 -4 2 11.9
    -7 4 -2 26.8
    -7 4 -2 18.8
    7 -4 2 26.4
    7 -4 2 20.7
    7 -4 2 29
    7 -4 2 30.2
    7 3 -2 29.4
    7 3 -2 24.6
    7 3 -2 27.8
    -7 -3 2 26.2
    -7 -3 2 19.8
    6 3 -2 1.2
    6 3 -2 2.7
    6 3 -2 0.3
    -6 -3 2 0.5
    -6 -3 2 9.6
    -6 -3 2 13.5
    5 3 -2 44.7
    5 3 -2 45.5
    5 3 -2 41.4
    -5 -3 2 30.5
    -5 -3 2 35.2
    -5 -3 2 50.79
    4 3 -2 122.29
    4 3 -2 126.09
    4 3 -2 122.69
    -4 -3 2 123.69
    -4 -3 2 125.49
    -4 -3 2 129.49
    3 3 -2 3.7
    3 3 -2 4.9
    3 3 -2 5.4
    -3 -3 2 11.2
    -3 -3 2 4.3
    -3 -3 2 5.5
    2 3 -2 35.8
    2 3 -2 36
    2 3 -2 37.4
    -2 -3 2 31.6
    -2 -3 2 36.1
    -2 -3 2 34
    1 3 -2 9900.51
    1 3 -2 9759.52
    1 3 -2 9679.63
    -1 -3 2 9999
    -1 -3 2 9933.01
    -1 -3 2 9519.25
    0 3 -2 4.2
    0 3 -2 3.7
    0 -3 2 3.6
    0 -3 2 1.2
    -1 3 -2 422.76
    -1 3 -2 444.16
    -1 3 -2 451.35
    1 -3 2 454.85
    1 -3 2 439.26
    -2 3 -2 564.04
    -2 3 -2 582.74
    2 -3 2 540.85
    2 -3 2 578.34
    -3 3 -2 812.82
    -3 3 -2 785.52
    3 -3 2 814.32
    3 -3 2 838.02
    3 -3 2 786.62
    -4 3 -2 18.3
    -4 3 -2 11
    4 -3 2 11.4
    4 -3 2 15.3
    4 -3 2 7.7
    -5 3 -2 103.09
    -5 3 -2 91.89
    5 -3 2 111.59
    5 -3 2 102.39
    5 -3 2 98.39
    -6 3 -2 7.7
    -6 3 -2 8.4
    6 -3 2 4.8
    6 -3 2 14.8
    6 -3 2 14.7
    -7 3 -2 9
    -7 3 -2 14.8
    7 -3 2 13.8
    7 -3 2 11.8
    7 -3 2 9
    8 2 -2 10.1
    8 2 -2 20.7
    -8 -2 2 12.9
    7 2 -2 18.9
    7 2 -2 15.7
    7 2 -2 18.4
    -7 -2 2 28.4
    -7 -2 2 28.5
    6 2 -2 -0.1
    6 2 -2 3.5
    6 2 -2 6.1
    -6 -2 2 0
    -6 -2 2 -0.2
    5 2 -2 44.1
    5 2 -2 38.7
    5 2 -2 35.5
    -5 -2 2 47
    -5 -2 2 40.2
    -5 -2 2 37.6
    4 2 -2 7.9
    4 2 -2 8.5
    4 2 -2 9.5
    -4 -2 2 12.1
    -4 -2 2 9.9
    -4 -2 2 9.1
    3 2 -2 -0.5
    3 2 -2 0.8
    3 2 -2 0.7
    -3 -2 2 0.5
    -3 -2 2 -0.1
    -3 -2 2 1.4
    2 2 -2 36.3
    2 2 -2 37.2
    2 2 -2 38.1
    -2 -2 2 38.5
    -2 -2 2 38.7
    -2 -2 2 39
    1 2 -2 221.58
    1 2 -2 220.78
    1 2 -2 218.38
    -1 -2 2 217.98
    -1 -2 2 217.98
    -1 -2 2 220.08
    0 2 -2 1167.98
    0 2 -2 1165.68
    0 -2 2 1122.19
    0 -2 2 1160.68
    -1 2 -2 483.35
    1 -2 2 499.95
    1 -2 2 493.25
    1 -2 2 488.75
    -2 2 -2 378.66
    -2 2 -2 383.76
    2 -2 2 384.66
    2 -2 2 379.26
    2 -2 2 378.26
    -3 2 -2 38.3
    3 -2 2 40.6
    3 -2 2 34.5
    3 -2 2 37.2
    -4 2 -2 3.3
    -4 2 -2 2.6
    4 -2 2 2.3
    4 -2 2 -2.4
    4 -2 2 2.1
    -5 2 -2 110.29
    -5 2 -2 107.89
    5 -2 2 114.89
    5 -2 2 109.89
    5 -2 2 105.09
    -6 2 -2 3
    -6 2 -2 7.8
    6 -2 2 8.1
    6 -2 2 8
    6 -2 2 10.1
    -7 2 -2 15.4
    -7 2 -2 32.6
    7 -2 2 42.7
    7 -2 2 19.5
    7 -2 2 29.6
    8 1 -2 7.9
    8 1 -2 8
    8 1 -2 -1.2
    -8 -1 2 0.4
    -8 -1 2 4.8
    7 1 -2 -12.8
    7 1 -2 7.7
    7 1 -2 3.2
    -7 -1 2 1.3
    -7 -1 2 -0.7
    6 1 -2 139.09
    6 1 -2 137.69
    6 1 -2 141.19
    -6 -1 2 147.19
    -6 -1 2 139.89
    5 1 -2 39.1
    5 1 -2 46.5
    5 1 -2 37.1
    -5 -1 2 45.5
    -5 -1 2 40.6
    4 1 -2 10.4
    4 1 -2 10.5
    4 1 -2 10.3
    -4 -1 2 11.5
    3 1 -2 379.16
    3 1 -2 369.76
    3 1 -2 374.46
    -3 -1 2 390.56
    2 1 -2 238.48
    2 1 -2 225.38
    2 1 -2 236.58
    -2 -1 2 233.18
    -2 -1 2 239.58
    -2 -1 2 228.38
    1 1 -2 1403.26
    0 1 -2 773.82
    0 1 -2 667.83
    0 -1 2 712.43
    0 -1 2 740.63
    -1 1 -2 894.71
    -1 1 -2 883.91
    -1 1 -2 905.81
    1 -1 2 878.11
    1 -1 2 870.31
    1 -1 2 908.41
    -2 1 -2 548.25
    -2 1 -2 541.55
    -2 1 -2 515.85
    2 -1 2 566.94
    2 -1 2 544.55
    2 -1 2 549.35
    -3 1 -2 29.5
    -3 1 -2 29.8
    -3 1 -2 24.6
    3 -1 2 34.3
    3 -1 2 33.6
    3 -1 2 33.6
    -4 1 -2 67.79
    -4 1 -2 66.69
    -4 1 -2 62.19
    4 -1 2 67.39
    4 -1 2 70.59
    4 -1 2 53.69
    -5 1 -2 84.49
    5 -1 2 80.19
    5 -1 2 81.29
    5 -1 2 85.19
    -6 1 -2 4.2
    -6 1 -2 -1.3
    6 -1 2 -0.7
    6 -1 2 -0.6
    6 -1 2 6.3
    -7 1 -2 28.7
    -7 1 -2 33.3
    7 -1 2 27.4
    7 -1 2 19
    7 -1 2 21.8
    8 0 -2 26.8
    8 0 -2 19.3
    8 0 -2 -13.7
    -8 0 2 13.1
    -8 0 2 12.9
    7 0 -2 61.09
    7 0 -2 84.09
    7 0 -2 88.79
    -7 0 2 64.09
    -7 0 2 83.99
    6 0 -2 29.7
    6 0 -2 38.3
    6 0 -2 24.2
    -6 0 2 30.3
    -6 0 2 34.4
    5 0 -2 20.3
    5 0 -2 22.3
    5 0 -2 20.5
    -5 0 2 26
    -5 0 2 19.1
    4 0 -2 17.6
    4 0 -2 12.7
    4 0 -2 19.1
    -4 0 2 20.2
    -4 0 2 20.6
    3 0 -2 1
    3 0 -2 0.7
    3 0 -2 3.4
    -3 0 2 3.3
    -3 0 2 2.3
    2 0 -2 242.68
    -2 0 2 241.68
    -2 0 2 241.08
    1 0 -2 1463.15
    1 0 -2 1470.95
    1 0 -2 1430.16
    -1 0 2 1490.55
    -1 0 2 1491.35
    -1 0 2 1449.15
    0 0 -2 258.57
    0 0 -2 261.07
    0 0 2 259.77
    -1 0 -2 862.61
    -1 0 -2 884.21
    -1 0 -2 884.21
    1 0 2 859.81
    1 0 2 854.31
    1 0 2 869.51
    -2 0 -2 2.4
    -2 0 -2 3.6
    -2 0 -2 1.3
    2 0 2 4.7
    2 0 2 2.7
    2 0 2 3.7
    -3 0 -2 38
    -3 0 -2 43.4
    -3 0 -2 41.3
    3 0 2 43.5
    3 0 2 45.9
    3 0 2 40
    -4 0 -2 82.39
    -4 0 -2 77.99
    -4 0 -2 82.09
    4 0 2 78.69
    4 0 2 89.59
    4 0 2 73.69
    -5 0 -2 153.18
    -5 0 -2 134.99
    -5 0 -2 140.59
    5 0 2 132.99
    5 0 2 143.89
    5 0 2 134.99
    -6 0 -2 4.3
    6 0 2 2.2
    6 0 2 5.6
    6 0 2 -5.5
    -7 0 -2 3.6
    7 0 2 3.8
    7 0 2 -5.8
    7 0 2 -5
    8 -1 -2 10.4
    8 -1 -2 5.5
    8 -1 -2 12.1
    8 -1 -2 5.4
    -8 1 2 21.2
    -8 1 2 12.5
    7 -1 -2 8.5
    7 -1 -2 6.1
    7 -1 -2 -2.6
    -7 1 2 2.6
    -7 1 2 1.4
    6 -1 -2 12.2
    6 -1 -2 10.5
    6 -1 -2 10.3
    -6 1 2 11.8
    -6 1 2 7.2
    5 -1 -2 220.58
    5 -1 -2 219.38
    5 -1 -2 233.88
    -5 1 2 217.08
    -5 1 2 215.68
    4 -1 -2 231.88
    4 -1 -2 227.48
    4 -1 -2 235.78
    -4 1 2 230.28
    -4 1 2 237.08
    3 -1 -2 107.99
    3 -1 -2 114.99
    -3 1 2 109.49
    -3 1 2 113.99
    2 -1 -2 144.09
    2 -1 -2 144.79
    2 -1 -2 145.79
    -2 1 2 141.89
    -2 1 2 149.19
    1 -1 -2 1023.3
    1 -1 -2 1055.29
    1 -1 -2 1061.09
    -1 1 2 1077.99
    -1 1 2 1029.9
    -1 1 2 1051.89
    0 -1 -2 327.07
    0 -1 -2 323.87
    0 -1 -2 332.57
    0 1 2 325.87
    0 1 2 313.57
    -1 -1 -2 151.68
    -1 -1 -2 141.99
    1 1 2 159.18
    1 1 2 156.58
    1 1 2 154.58
    -2 -1 -2 61.09
    -2 -1 -2 66.49
    -2 -1 -2 66.69
    2 1 2 62.39
    2 1 2 69.39
    2 1 2 66.69
    -3 -1 -2 243.48
    -3 -1 -2 238.38
    -3 -1 -2 256.17
    3 1 2 250.17
    3 1 2 248.88
    3 1 2 247.68
    -4 -1 -2 140.09
    -4 -1 -2 131.29
    -4 -1 -2 141.39
    4 1 2 140.69
    4 1 2 153.38
    4 1 2 137.59
    -5 -1 -2 19.2
    -5 -1 -2 14.8
    -5 -1 -2 20.3
    5 1 2 20.5
    5 1 2 20.7
    5 1 2 19.9
    -6 -1 -2 10.3
    -6 -1 -2 2
    -6 -1 -2 14.2
    6 1 2 11.2
    6 1 2 12.9
    6 1 2 18.9
    7 1 2 22.7
    7 1 2 26.5
    8 -2 -2 4.8
    8 -2 -2 2.9
    8 -2 -2 8.5
    8 -2 -2 7.9
    -8 2 2 -5.6
    -8 2 2 -3.3
    7 -2 -2 5.2
    7 -2 -2 2.7
    7 -2 -2 20
    7 -2 -2 20.1
    -7 2 2 14
    -7 2 2 4.7
    6 -2 -2 141.49
    6 -2 -2 125.29
    6 -2 -2 131.49
    6 -2 -2 125.89
    -6 2 2 135.69
    -6 2 2 115.89
    5 -2 -2 16.8
    5 -2 -2 5.9
    5 -2 -2 3.9
    5 -2 -2 8
    -5 2 2 10.2
    -5 2 2 9.7
    4 -2 -2 -1.4
    4 -2 -2 -1.5
    4 -2 -2 2.7
    4 -2 -2 0.2
    -4 2 2 1.9
    -4 2 2 2
    3 -2 -2 357.96
    3 -2 -2 353.66
    3 -2 -2 342.07
    -3 2 2 348.27
    -3 2 2 355.46
    2 -2 -2 63.79
    2 -2 -2 61.09
    2 -2 -2 63.49
    -2 2 2 62.89
    -2 2 2 63.09
    -2 2 2 61.69
    1 -2 -2 2758.62
    1 -2 -2 2840.52
    -1 2 2 2844.82
    -1 2 2 2885.71
    0 -2 -2 2
    0 -2 -2 0.7
    0 -2 -2 -0.1
    0 2 2 0.1
    0 2 2 0
    0 2 2 0.3
    -1 -2 -2 48.7
    -1 -2 -2 49.8
    1 2 2 51.49
    1 2 2 41.7
    -2 -2 -2 199.18
    -2 -2 -2 187.58
    -2 -2 -2 192.08
    2 2 2 191.38
    2 2 2 194.18
    2 2 2 184.98
    -3 -2 -2 416.56
    -3 -2 -2 403.16
    -3 -2 -2 404.56
    3 2 2 402.06
    3 2 2 409.56
    3 2 2 411.96
    -4 -2 -2 10.9
    -4 -2 -2 14.9
    -4 -2 -2 11.8
    4 2 2 9.9
    4 2 2 7.8
    4 2 2 9.1
    -5 -2 -2 100.89
    -5 -2 -2 95.89
    -5 -2 -2 114.99
    5 2 2 105.69
    5 2 2 101.19
    5 2 2 109.79
    -6 -2 -2 4.9
    -6 -2 -2 4.3
    -6 -2 -2 -0.6
    6 2 2 5.8
    6 2 2 1.1
    6 2 2 5
    -7 -2 -2 4.4
    -7 -2 -2 11.2
    7 2 2 13.2
    7 2 2 4.5
    7 2 2 7.7
    8 -3 -2 20.1
    8 -3 -2 12.6
    8 -3 -2 15.1
    8 -3 -2 12.4
    -8 3 2 2.3
    -8 3 2 9.2
    7 -3 -2 4.5
    7 -3 -2 5.6
    7 -3 -2 17.3
    7 -3 -2 10.4
    -7 3 2 8.6
    -7 3 2 10.9
    6 -3 -2 9.2
    6 -3 -2 2.7
    6 -3 -2 9.6
    6 -3 -2 5.8
    -6 3 2 5.8
    -6 3 2 1.6
    5 -3 -2 39.5
    5 -3 -2 28.5
    5 -3 -2 30.3
    5 -3 -2 33
    -5 3 2 33.6
    -5 3 2 32.9
    4 -3 -2 11.9
    4 -3 -2 7.6
    4 -3 -2 8.6
    -4 3 2 10.7
    -4 3 2 10.7
    3 -3 -2 352.86
    3 -3 -2 340.57
    -3 3 2 343.67
    2 -3 -2 543.05
    2 -3 -2 616.04
    2 -3 -2 640.24
    -2 3 2 620.64
    -2 3 2 646.04
    1 -3 -2 96.59
    1 -3 -2 96.19
    1 -3 -2 91.49
    -1 3 2 94.39
    -1 3 2 95.79
    -1 3 2 86.49
    0 -3 -2 0.1
    0 -3 -2 4
    0 -3 -2 3.5
    0 3 2 9.2
    0 3 2 5.1
    0 3 2 6.9
    -1 -3 -2 70.89
    -1 -3 -2 44.5
    1 3 2 47.3
    1 3 2 49.1
    -2 -3 -2 79.59
    -2 -3 -2 74.39
    -2 -3 -2 78.59
    2 3 2 73.19
    2 3 2 74.39
    2 3 2 80.19
    -3 -3 -2 214.78
    -3 -3 -2 210.08
    -3 -3 -2 205.38
    3 3 2 224.08
    3 3 2 214.18
    3 3 2 221.58
    -4 -3 -2 120.49
    -4 -3 -2 122.79
    -4 -3 -2 119.39
    4 3 2 125.99
    4 3 2 128.19
    4 3 2 135.09
    -5 -3 -2 212.08
    -5 -3 -2 200.78
    -5 -3 -2 208.68
    5 3 2 210.98
    5 3 2 197.98
    5 3 2 209.18
    -6 -3 -2 -4.7
    -6 -3 -2 -0.7
    6 3 2 10
    6 3 2 -3.5
    6 3 2 1.6
    -7 -3 -2 28.1
    -7 -3 -2 4.8
    -7 -3 -2 23.1
    7 3 2 -7.2
    7 3 2 10.5
    7 3 2 3
    7 -4 -2 8.9
    7 -4 -2 8.5
    7 -4 -2 8
    7 -4 -2 9.5
    -7 4 2 13.9
    -7 4 2 0.5
    6 -4 -2 8.1
    6 -4 -2 8.9
    6 -4 -2 14.9
    6 -4 -2 10.1
    -6 4 2 17.8
    -6 4 2 5.9
    5 -4 -2 59.99
    5 -4 -2 85.39
    -5 4 2 99.59
    4 -4 -2 30.1
    4 -4 -2 30.8
    4 -4 -2 32.3
    -4 4 2 34
    3 -4 -2 247.58
    3 -4 -2 237.48
    3 -4 -2 229.78
    -3 4 2 247.18
    -3 4 2 223.48
    2 -4 -2 174.28
    2 -4 -2 174.48
    2 -4 -2 174.58
    -2 4 2 170.08
    -2 4 2 169.98
    -2 4 2 180.48
    1 -4 -2 29.7
    1 -4 -2 34.8
    1 -4 -2 24.6
    -1 4 2 29
    -1 4 2 28.5
    0 -4 -2 328.77
    0 -4 -2 330.77
    0 4 2 322.27
    0 4 2 337.07
    -1 -4 -2 11.7
    -1 -4 -2 11
    -1 -4 -2 15.9
    1 4 2 2.6
    1 4 2 19.1
    -2 -4 -2 11
    -2 -4 -2 4.7
    -2 -4 -2 14.2
    2 4 2 10
    2 4 2 10.2
    2 4 2 12
    -3 -4 -2 151.38
    -3 -4 -2 153.38
    -3 -4 -2 142.49
    3 4 2 154.58
    3 4 2 151.08
    3 4 2 146.09
    -4 -4 -2 145.99
    -4 -4 -2 148.49
    -4 -4 -2 154.48
    4 4 2 166.78
    4 4 2 152.58
    4 4 2 151.18
    -5 -4 -2 1.7
    -5 -4 -2 7.9
    -5 -4 -2 -6.5
    5 4 2 2.7
    5 4 2 -0.9
    5 4 2 -2.9
    -6 -4 -2 24
    -6 -4 -2 32.7
    6 4 2 32.1
    6 4 2 28.3
    6 4 2 31.1
    -7 -4 -2 13.3
    -7 -4 -2 41.3
    -7 -4 -2 21.6
    7 4 2 28.1
    7 4 2 14
    7 4 2 11.8
    7 -5 -2 6.3
    7 -5 -2 13.7
    7 -5 -2 4.1
    -7 5 2 7.9
    -7 5 2 15.7
    6 -5 -2 39.2
    6 -5 -2 37.9
    6 -5 -2 54.69
    6 -5 -2 37.7
    -6 5 2 39.5
    -6 5 2 51.49
    5 -5 -2 4.8
    5 -5 -2 10.9
    5 -5 -2 4.6
    -5 5 2 2.2
    4 -5 -2 382.66
    4 -5 -2 368.56
    4 -5 -2 374.46
    -4 5 2 373.46
    3 -5 -2 177.28
    3 -5 -2 182.58
    3 -5 -2 179.78
    -3 5 2 169.18
    -3 5 2 174.38
    -3 5 2 186.78
    2 -5 -2 8
    2 -5 -2 7.7
    2 -5 -2 11
    -2 5 2 15.8
    -2 5 2 15.6
    -2 5 2 11.6
    1 -5 -2 365.46
    1 -5 -2 365.96
    1 -5 -2 374.66
    -1 5 2 365.66
    -1 5 2 376.76
    -1 5 2 379.06
    0 -5 -2 342.37
    0 -5 -2 338.07
    0 5 2 306.17
    0 5 2 327.57
    0 5 2 347.27
    -1 -5 -2 -0.2
    -1 -5 -2 -0.9
    -1 -5 -2 0.7
    1 5 2 1.6
    1 5 2 2.8
    1 5 2 3.3
    -2 -5 -2 32.8
    -2 -5 -2 37.1
    -2 -5 -2 25.5
    2 5 2 40.5
    2 5 2 36.4
    -3 -5 -2 99.19
    -3 -5 -2 122.99
    -3 -5 -2 100.29
    3 5 2 110.69
    3 5 2 97.19
    3 5 2 109.29
    -4 -5 -2 3
    -4 -5 -2 2.1
    -4 -5 -2 3.3
    4 5 2 1.7
    4 5 2 1.4
    4 5 2 -2.4
    -5 -5 -2 6.3
    -5 -5 -2 5.2
    -5 -5 -2 2.8
    5 5 2 9.7
    5 5 2 14.3
    5 5 2 6.5
    -6 -5 -2 13.5
    -6 -5 -2 19.7
    6 5 2 13
    6 5 2 14.6
    6 5 2 17.7
    7 -6 -2 18.9
    7 -6 -2 -4.7
    7 -6 -2 -1
    7 -6 -2 -6.4
    -7 6 2 2.5
    -7 6 2 3.2
    6 -6 -2 12.5
    6 -6 -2 8.7
    -6 6 2 1.5
    5 -6 -2 155.68
    5 -6 -2 148.09
    5 -6 -2 151.78
    -5 6 2 160.08
    -5 6 2 129.59
    4 -6 -2 135.29
    4 -6 -2 124.49
    4 -6 -2 139.59
    -4 6 2 126.79
    -4 6 2 144.19
    3 -6 -2 9.9
    3 -6 -2 6.6
    3 -6 -2 14.6
    -3 6 2 12.5
    -3 6 2 15.3
    -3 6 2 7
    2 -6 -2 173.78
    2 -6 -2 139.69
    2 -6 -2 150.48
    -2 6 2 147.79
    -2 6 2 156.78
    -2 6 2 144.99
    1 -6 -2 36.1
    1 -6 -2 34.9
    1 -6 -2 44.6
    -1 6 2 36.6
    -1 6 2 39.4
    -1 6 2 42.6
    0 -6 -2 3.5
    0 -6 -2 1.1
    0 -6 -2 6.9
    0 6 2 4.7
    0 6 2 1.1
    0 6 2 4.5
    -1 -6 -2 124.39
    -1 -6 -2 121.19
    -1 -6 -2 123.99
    1 6 2 126.69
    1 6 2 122.19
    1 6 2 133.59
    -2 -6 -2 0.6
    -2 -6 -2 4.2
    -2 -6 -2 -0.5
    2 6 2 -3.4
    2 6 2 1.9
    2 6 2 -1.1
    -3 -6 -2 12.5
    -3 -6 -2 16.2
    -3 -6 -2 21.2
    3 6 2 15.9
    3 6 2 19.9
    3 6 2 11.3
    -4 -6 -2 96.59
    -4 -6 -2 79.99
    -4 -6 -2 72.09
    4 6 2 83.09
    4 6 2 75.39
    4 6 2 86.69
    -5 -6 -2 10.1
    -5 -6 -2 16.6
    -5 -6 -2 4.5
    5 6 2 3.5
    5 6 2 10.3
    5 6 2 6.1
    -6 -6 -2 5.1
    -6 -6 -2 8.8
    6 6 2 17.6
    6 6 2 1.3
    6 6 2 0.7
    7 -7 -2 31
    7 -7 -2 18.9
    7 -7 -2 -1.7
    7 -7 -2 19.7
    -7 7 2 17.5
    -7 7 2 30.4
    6 -7 -2 55.99
    6 -7 -2 56.39
    6 -7 -2 39.6
    5 -7 -2 36.8
    5 -7 -2 24.5
    5 -7 -2 32.7
    -5 7 2 36
    -5 7 2 39.4
    4 -7 -2 18.7
    4 -7 -2 14.9
    4 -7 -2 21.5
    -4 7 2 11.1
    -4 7 2 22.9
    -4 7 2 21.8
    3 -7 -2 211.08
    3 -7 -2 212.38
    3 -7 -2 225.48
    -3 7 2 204.58
    -3 7 2 210.48
    -3 7 2 196.88
    2 -7 -2 110.29
    2 -7 -2 102.59
    2 -7 -2 103.19
    -2 7 2 96.79
    -2 7 2 101.39
    -2 7 2 101.59
    1 -7 -2 117.29
    1 -7 -2 127.09
    1 -7 -2 121.19
    -1 7 2 135.89
    -1 7 2 120.69
    -1 7 2 133.49
    0 -7 -2 498.45
    0 -7 -2 479.75
    0 7 2 489.25
    0 7 2 502.05
    -1 -7 -2 56.59
    -1 -7 -2 58.09
    -1 -7 -2 61.99
    1 7 2 68.19
    1 7 2 57.59
    1 7 2 58.19
    -2 -7 -2 5.9
    -2 -7 -2 4.6
    -2 -7 -2 1.4
    2 7 2 -4.4
    2 7 2 1
    -3 -7 -2 5.9
    -3 -7 -2 6.7
    -3 -7 -2 1.1
    3 7 2 1.9
    3 7 2 5.6
    3 7 2 5.9
    -4 -7 -2 -1.7
    -4 -7 -2 4.7
    -4 -7 -2 -4
    4 7 2 -7.3
    4 7 2 11.6
    4 7 2 -0.1
    -5 -7 -2 1.3
    -5 -7 -2 0.8
    -5 -7 -2 14.2
    5 7 2 1
    5 7 2 -5.8
    5 7 2 5.6
    -6 -7 -2 32.7
    -6 -7 -2 23.1
    6 7 2 15.4
    6 7 2 20.4
    6 7 2 5.2
    6 -8 -2 9.4
    6 -8 -2 9.7
    6 -8 -2 14.9
    -6 8 2 23.4
    -6 8 2 1.3
    5 -8 -2 -1.2
    5 -8 -2 -7.8
    -5 8 2 3.6
    -5 8 2 8.6
    4 -8 -2 8.1
    4 -8 -2 -1.8
    4 -8 -2 7.9
    -4 8 2 6.9
    -4 8 2 8
    -4 8 2 9.8
    3 -8 -2 -2
    3 -8 -2 4
    3 -8 -2 6.6
    -3 8 2 3.9
    -3 8 2 11.7
    -3 8 2 6.9
    2 -8 -2 3.9
    2 -8 -2 12.1
    2 -8 -2 9
    -2 8 2 5.5
    -2 8 2 6.4
    -2 8 2 12.5
    1 -8 -2 217.18
    1 -8 -2 251.87
    -1 8 2 243.28
    -1 8 2 238.68
    -1 8 2 239.38
    0 -8 -2 19.5
    0 -8 -2 23.5
    0 8 2 28.8
    0 8 2 24.6
    0 8 2 26.6
    -1 -8 -2 104.59
    -1 -8 -2 110.29
    -1 -8 -2 104.29
    1 8 2 109.09
    1 8 2 91.69
    1 8 2 95.69
    -2 -8 -2 31.7
    -2 -8 -2 19.1
    -2 -8 -2 21
    2 8 2 21.1
    2 8 2 12.4
    2 8 2 18.6
    -3 -8 -2 3.2
    -3 -8 -2 -7.4
    -3 -8 -2 8.1
    3 8 2 -7.6
    3 8 2 10.1
    3 8 2 2.4
    -4 -8 -2 21.1
    -4 -8 -2 8.9
    -4 -8 -2 11
    4 8 2 27.5
    4 8 2 8.9
    4 8 2 17.9
    -5 -8 -2 25.1
    -5 -8 -2 35.6
    -5 -8 -2 24.6
    5 8 2 44.9
    5 8 2 20.8
    5 8 2 27.4
    6 -9 -2 6.6
    6 -9 -2 -10.9
    6 -9 -2 8.9
    -6 9 2 -2.9
    -6 9 2 16.6
    5 -9 -2 30.1
    5 -9 -2 15.2
    5 -9 -2 29.9
    -5 9 2 18.5
    -5 9 2 29.3
    4 -9 -2 -2.3
    4 -9 -2 -0.1
    4 -9 -2 1.2
    -4 9 2 4.8
    -4 9 2 -3.9
    -4 9 2 7.8
    3 -9 -2 20.7
    3 -9 -2 23.9
    3 -9 -2 26.2
    -3 9 2 19.5
    -3 9 2 11.3
    -3 9 2 7.6
    2 -9 -2 90.49
    2 -9 -2 78.69
    2 -9 -2 90.69
    -2 9 2 101.79
    -2 9 2 94.19
    -2 9 2 94.69
    1 -9 -2 13.7
    1 -9 -2 11.5
    1 -9 -2 1.7
    -1 9 2 10.8
    -1 9 2 15.5
    -1 9 2 14.3
    0 -9 -2 95.29
    0 -9 -2 108.19
    0 9 2 103.99
    0 9 2 93.39
    0 9 2 114.69
    -1 -9 -2 168.18
    -1 -9 -2 190.88
    -1 -9 -2 171.18
    1 9 2 159.48
    1 9 2 198.38
    1 9 2 165.38
    -2 -9 -2 -1.9
    -2 -9 -2 -1.8
    2 9 2 -2.5
    2 9 2 3.4
    2 9 2 -1.4
    -3 -9 -2 6.7
    -3 -9 -2 -8.1
    -3 -9 -2 -3.2
    3 9 2 -0.4
    3 9 2 -1.7
    3 9 2 11
    -4 -9 -2 18.9
    -4 -9 -2 26.8
    -4 -9 -2 33.8
    4 9 2 32
    4 9 2 17
    4 9 2 23.1
    -5 -9 -2 17.9
    -5 -9 -2 -2.5
    -5 -9 -2 11.6
    5 9 2 -10.7
    5 9 2 0.2
    5 -10 -2 -5.9
    5 -10 -2 8.9
    5 -10 -2 -12.1
    -5 10 2 -0.1
    -5 10 2 5.8
    4 -10 -2 -5.4
    4 -10 -2 6
    4 -10 -2 -8.4
    -4 10 2 -1.4
    -4 10 2 -3.6
    -4 10 2 5.7
    3 -10 -2 3.2
    3 -10 -2 3.1
    -3 10 2 -0.4
    -3 10 2 4.4
    -3 10 2 -11.2
    2 -10 -2 5
    2 -10 -2 -9.9
    2 -10 -2 0.9
    -2 10 2 2.8
    -2 10 2 -2.8
    -2 10 2 -2.2
    1 -10 -2 59.79
    1 -10 -2 65.29
    -1 10 2 80.99
    -1 10 2 57.89
    -1 10 2 61.59
    0 -10 -2 43.1
    0 -10 -2 48.9
    0 -10 -2 62.39
    0 10 2 65.89
    0 10 2 58.69
    0 10 2 81.39
    -1 -10 -2 0.3
    -1 -10 -2 -8.9
    -1 -10 -2 -0.7
    1 10 2 -2
    1 10 2 -4
    1 10 2 -0.7
    -2 -10 -2 23.7
    -2 -10 -2 11.6
    -2 -10 -2 15
    2 10 2 11
    2 10 2 25.5
    2 10 2 8
    -3 -10 -2 34.5
    -3 -10 -2 19.8
    -3 -10 -2 21.7
    3 10 2 35.8
    3 10 2 39.8
    3 10 2 26.7
    -4 -10 -2 17.3
    -4 -10 -2 9.9
    -4 -10 -2 6.7
    4 10 2 30.9
    4 10 2 20.9
    4 10 2 20.1
    5 -11 -2 12.2
    5 -11 -2 -0.4
    5 -11 -2 19.5
    -5 11 2 14.2
    -5 11 2 19.2
    4 -11 -2 37.2
    4 -11 -2 47.4
    4 -11 -2 55.09
    -4 11 2 36.1
    -4 11 2 64.39
    -4 11 2 31.5
    3 -11 -2 -3.5
    3 -11 -2 12
    3 -11 -2 -5.1
    -3 11 2 4.3
    -3 11 2 -3
    -3 11 2 -1.4
    2 -11 -2 3.7
    2 -11 -2 8
    2 -11 -2 3.5
    -2 11 2 12.9
    -2 11 2 0.6
    -2 11 2 7.1
    1 -11 -2 10.4
    1 -11 -2 58.69
    1 -11 -2 39.8
    -1 11 2 65.09
    -1 11 2 28
    0 -11 -2 -5
    0 -11 -2 9.2
    0 -11 -2 -3.7
    0 11 2 3.7
    0 11 2 -9.9
    0 11 2 -1.6
    -1 -11 -2 5.3
    -1 -11 -2 14.2
    -1 -11 -2 10.9
    1 11 2 17.5
    1 11 2 18.7
    1 11 2 16.7
    -2 -11 -2 4.8
    -2 -11 -2 -9.9
    -2 -11 -2 18.7
    2 11 2 6.2
    2 11 2 7.9
    2 11 2 13.1
    -3 -11 -2 -9.4
    -3 -11 -2 4.1
    -3 -11 -2 -9.7
    3 11 2 19.7
    3 11 2 -0.9
    3 11 2 11.9
    4 -12 -2 8.7
    4 -12 -2 3.9
    4 -12 -2 -1.8
    -4 12 2 3.6
    -4 12 2 -2.6
    -4 12 2 -8.4
    3 -12 -2 9.4
    3 -12 -2 8.6
    3 -12 -2 20.2
    -3 12 2 15.7
    -3 12 2 9.1
    -3 12 2 12.1
    2 -12 -2 3.9
    2 -12 -2 13
    2 -12 -2 13.2
    -2 12 2 7.7
    -2 12 2 7.3
    -2 12 2 4.6
    1 -12 -2 -0.6
    1 -12 -2 -9.7
    1 -12 -2 -4.4
    -1 12 2 5.9
    -1 12 2 -0.8
    -1 12 2 -4.2
    0 -12 -2 -10.9
    0 -12 -2 1.4
    0 -12 -2 16.5
    0 12 2 23.4
    0 12 2 16.9
    0 12 2 10.8
    -1 -12 -2 16
    -1 -12 -2 -10.4
    -1 -12 -2 6.6
    1 12 2 6.5
    1 12 2 -4.6
    1 12 2 9.9
    -2 -12 -2 8.4
    -2 -12 -2 -12.7
    -2 -12 -2 -3.3
    2 12 2 7.3
    2 12 2 -12.4
    2 12 2 -5
    2 -13 -2 12.3
    2 -13 -2 18.8
    2 -13 -2 -11.9
    -2 13 2 12.7
    -2 13 2 10.6
    -2 13 2 6.4
    1 -13 -2 7.4
    1 -13 -2 2.2
    -1 13 2 -5
    -1 13 2 -7
    -1 13 2 -11.4
    0 -13 -2 16.2
    0 -13 -2 6.9
    0 -13 -2 5
    0 13 2 13.9
    0 13 2 -1.7
    0 13 2 8.3
    1 14 -3 7.6
    0 14 -3 25.5
    0 14 -3 10.5
    0 14 -3 12.6
    0 -14 3 12.1
    0 -14 3 10.3
    0 -14 3 30
    -1 14 -3 17.5
    -1 14 -3 22.7
    -1 14 -3 22.6
    1 -14 3 30.2
    1 -14 3 38.5
    1 -14 3 45
    2 13 -3 -7.5
    2 13 -3 -14.2
    2 13 -3 -3.9
    -2 -13 3 2.2
    -2 -13 3 5.2
    -2 -13 3 -6.8
    1 13 -3 40.9
    1 13 -3 29.7
    1 13 -3 36.8
    -1 -13 3 28.9
    -1 -13 3 42.5
    -1 -13 3 38.6
    0 13 -3 36.6
    0 13 -3 29.6
    0 13 -3 49.2
    0 -13 3 35.4
    0 -13 3 22.4
    0 -13 3 27.1
    -1 13 -3 3.5
    -1 13 -3 12.7
    -1 13 -3 4.4
    1 -13 3 1.3
    1 -13 3 1
    1 -13 3 6.4
    -2 13 -3 7.1
    -2 13 -3 12
    -2 13 -3 19.6
    2 -13 3 19.2
    2 -13 3 21.4
    2 -13 3 13.7
    -3 13 -3 0
    -3 13 -3 13
    -3 13 -3 7.5
    3 -13 3 22
    3 -13 3 14.3
    3 -13 3 13.4
    4 12 -3 -2.6
    4 12 -3 -1.2
    -4 -12 3 6.7
    3 12 -3 1.4
    3 12 -3 6.7
    3 12 -3 4.7
    -3 -12 3 8.5
    -3 -12 3 9.8
    -3 -12 3 5.1
    2 12 -3 18.8
    2 12 -3 25.7
    2 12 -3 19.3
    -2 -12 3 34.6
    -2 -12 3 14
    1 12 -3 31
    1 12 -3 32.4
    1 12 -3 29.8
    -1 -12 3 33.6
    -1 -12 3 30.1
    -1 -12 3 26.3
    0 12 -3 15.8
    0 12 -3 11
    0 12 -3 21.1
    0 -12 3 10
    0 -12 3 28.7
    0 -12 3 18.4
    -1 12 -3 -3.1
    -1 12 -3 8.1
    -1 12 -3 11.8
    1 -12 3 9.1
    1 -12 3 12.3
    1 -12 3 -1
    -2 12 -3 60.39
    -2 12 -3 50.79
    -2 12 -3 44.9
    2 -12 3 38.5
    2 -12 3 42.4
    -3 12 -3 14.8
    -3 12 -3 10.6
    -3 12 -3 0.1
    3 -12 3 8.6
    3 -12 3 4.5
    3 -12 3 7.3
    -4 12 -3 -2.6
    -4 12 -3 9.9
    4 -12 3 14.3
    4 -12 3 2.3
    4 -12 3 0.2
    4 11 -3 11.2
    4 11 -3 6.8
    4 11 -3 16.1
    -4 -11 3 -4.8
    -4 -11 3 1.4
    -4 -11 3 -8.6
    3 11 -3 16.8
    3 11 -3 28.2
    3 11 -3 17.4
    -3 -11 3 22.5
    -3 -11 3 36.7
    -3 -11 3 19.8
    2 11 -3 60.69
    2 11 -3 53.19
    2 11 -3 49.3
    -2 -11 3 68.59
    -2 -11 3 61.49
    1 11 -3 0
    1 11 -3 -5.5
    1 11 -3 -0.6
    -1 -11 3 10.6
    -1 -11 3 1.2
    -1 -11 3 -0.9
    0 11 -3 18.4
    0 11 -3 19.2
    0 11 -3 15.3
    0 -11 3 24
    0 -11 3 23.9
    0 -11 3 17.7
    -1 11 -3 24
    -1 11 -3 25.8
    -1 11 -3 20
    1 -11 3 23.8
    1 -11 3 21.3
    1 -11 3 22.6
    -2 11 -3 4.1
    -2 11 -3 1.9
    -2 11 -3 0.1
    2 -11 3 4.4
    2 -11 3 4.1
    2 -11 3 0.4
    -3 11 -3 77.79
    -3 11 -3 64.59
    -3 11 -3 74.19
    3 -11 3 69.79
    3 -11 3 65.69
    3 -11 3 71.09
    -4 11 -3 13.9
    -4 11 -3 22.4
    4 -11 3 17
    4 -11 3 11.8
    4 -11 3 2.9
    -5 11 -3 6.4
    -5 11 -3 -7
    5 -11 3 7.1
    5 -11 3 5.4
    5 10 -3 3.1
    5 10 -3 -23.3
    5 10 -3 2.9
    -5 -10 3 4.6
    -5 -10 3 -1.2
    -5 -10 3 14.3
    4 10 -3 13.4
    4 10 -3 14.9
    4 10 -3 16.8
    -4 -10 3 7.2
    -4 -10 3 14.7
    -4 -10 3 15.9
    3 10 -3 85.79
    3 10 -3 84.69
    -3 -10 3 99.79
    -3 -10 3 86.09
    -3 -10 3 106.79
    2 10 -3 15.7
    2 10 -3 13
    2 10 -3 20.6
    -2 -10 3 18.9
    -2 -10 3 14.6
    1 10 -3 7
    1 10 -3 6.9
    1 10 -3 8.8
    -1 -10 3 13.3
    -1 -10 3 7.7
    -1 -10 3 7.6
    0 10 -3 9.1
    0 10 -3 2.4
    0 10 -3 1.7
    0 -10 3 6.2
    0 -10 3 0.3
    0 -10 3 5.4
    -1 10 -3 15.8
    -1 10 -3 15.8
    -1 10 -3 15.2
    1 -10 3 22.2
    1 -10 3 14.1
    1 -10 3 18.9
    -2 10 -3 179.68
    -2 10 -3 188.88
    -2 10 -3 184.78
    2 -10 3 193.18
    2 -10 3 192.48
    -3 10 -3 41.8
    -3 10 -3 41.1
    -3 10 -3 50.69
    3 -10 3 47.8
    3 -10 3 36
    3 -10 3 47.4
    -4 10 -3 0.5
    -4 10 -3 -0.4
    4 -10 3 3.7
    4 -10 3 5.5
    4 -10 3 -3.8
    -5 10 -3 10.8
    -5 10 -3 18.3
    5 -10 3 5.2
    5 -10 3 1.8
    6 9 -3 4.9
    6 9 -3 -7.7
    6 9 -3 1.1
    -6 -9 3 6.7
    -6 -9 3 1.6
    -6 -9 3 -6
    5 9 -3 13.5
    5 9 -3 4.5
    5 9 -3 15.3
    -5 -9 3 7.7
    -5 -9 3 22.2
    -5 -9 3 18.9
    4 9 -3 30.5
    4 9 -3 37
    4 9 -3 32.7
    -4 -9 3 27.3
    -4 -9 3 26
    -4 -9 3 38.2
    3 9 -3 68.29
    3 9 -3 69.79
    -3 -9 3 69.39
    -3 -9 3 72.19
    -3 -9 3 79.39
    2 9 -3 9.2
    2 9 -3 5.5
    2 9 -3 5.7
    -2 -9 3 11.5
    -2 -9 3 11.5
    -2 -9 3 5.5
    1 9 -3 13.8
    1 9 -3 17.7
    1 9 -3 9.1
    -1 -9 3 6.1
    -1 -9 3 15.7
    -1 -9 3 10
    0 9 -3 4.3
    0 9 -3 15.5
    0 9 -3 11.4
    0 -9 3 12
    0 -9 3 19.9
    0 -9 3 12.1
    -1 9 -3 14.7
    -1 9 -3 27.3
    -1 9 -3 29.1
    1 -9 3 18.9
    1 -9 3 1.8
    1 -9 3 31.7
    -2 9 -3 12.9
    -2 9 -3 12.9
    -2 9 -3 18.2
    2 -9 3 12.3
    2 -9 3 11.5
    2 -9 3 10.2
    -3 9 -3 48.3
    -3 9 -3 43.6
    -3 9 -3 35.3
    3 -9 3 49.5
    3 -9 3 46.5
    3 -9 3 30.9
    -4 9 -3 90.69
    -4 9 -3 98.79
    4 -9 3 105.19
    4 -9 3 80.39
    4 -9 3 95.39
    -5 9 -3 14.3
    -5 9 -3 10
    5 -9 3 14.5
    5 -9 3 15.3
    5 -9 3 7.2
    5 -9 3 5.4
    -6 9 -3 14.6
    -6 9 -3 -0.6
    6 -9 3 8.7
    6 -9 3 5.8
    6 -9 3 -0.8
    6 -9 3 5.4
    6 8 -3 52.79
    6 8 -3 43.9
    6 8 -3 48.6
    -6 -8 3 57.79
    -6 -8 3 51.49
    -6 -8 3 48.3
    5 8 -3 23.5
    5 8 -3 8.5
    5 8 -3 19.2
    -5 -8 3 30.4
    -5 -8 3 19.9
    -5 -8 3 17.6
    4 8 -3 51.69
    4 8 -3 42.8
    4 8 -3 49.1
    -4 -8 3 41.3
    -4 -8 3 42
    -4 -8 3 38.9
    3 8 -3 66.19
    3 8 -3 57.39
    3 8 -3 69.79
    -3 -8 3 60.09
    -3 -8 3 72.09
    -3 -8 3 70.79
    2 8 -3 187.38
    2 8 -3 184.28
    -2 -8 3 189.28
    -2 -8 3 197.78
    -2 -8 3 182.48
    1 8 -3 2.8
    1 8 -3 4.6
    1 8 -3 3.6
    -1 -8 3 0.2
    -1 -8 3 -0.3
    0 8 -3 289.77
    0 8 -3 289.77
    0 8 -3 290.57
    0 -8 3 286.77
    0 -8 3 288.97
    0 -8 3 299.87
    -1 8 -3 69.39
    -1 8 -3 62.79
    -1 8 -3 61.19
    1 -8 3 59.19
    1 -8 3 69.29
    -2 8 -3 13.3
    -2 8 -3 15.9
    -2 8 -3 15.3
    2 -8 3 13.5
    2 -8 3 18.5
    2 -8 3 19
    -3 8 -3 190.58
    3 -8 3 187.18
    3 -8 3 183.08
    3 -8 3 186.38
    -4 8 -3 -2.1
    -4 8 -3 5.2
    4 -8 3 3.2
    4 -8 3 6.3
    4 -8 3 1.4
    -5 8 -3 1.2
    -5 8 -3 0.7
    5 -8 3 -6.6
    5 -8 3 0.6
    5 -8 3 -2.5
    5 -8 3 0.3
    -6 8 -3 32.9
    -6 8 -3 23.2
    6 -8 3 20.5
    6 -8 3 44.7
    6 -8 3 27.7
    6 -8 3 22.3
    6 7 -3 6
    6 7 -3 17.9
    6 7 -3 14.9
    -6 -7 3 7.9
    -6 -7 3 17
    -6 -7 3 7.4
    5 7 -3 16.7
    5 7 -3 19.4
    5 7 -3 13.5
    -5 -7 3 11.4
    -5 -7 3 10.4
    -5 -7 3 22.7
    4 7 -3 8.7
    4 7 -3 3.8
    4 7 -3 16.3
    -4 -7 3 6.1
    -4 -7 3 7.1
    -4 -7 3 8.2
    3 7 -3 86.19
    3 7 -3 91.99
    3 7 -3 84.49
    -3 -7 3 86.79
    -3 -7 3 90.69
    -3 -7 3 96.69
    2 7 -3 92.29
    2 7 -3 87.39
    2 7 -3 94.29
    -2 -7 3 91.69
    -2 -7 3 87.79
    -2 -7 3 81.59
    1 7 -3 1.4
    1 7 -3 11
    1 7 -3 6.6
    -1 -7 3 9.1
    -1 -7 3 7.4
    0 7 -3 22.4
    0 7 -3 15.9
    0 7 -3 23.1
    0 -7 3 20
    0 -7 3 16.8
    0 -7 3 20.7
    -1 7 -3 10.7
    -1 7 -3 11
    1 -7 3 9.6
    1 -7 3 13.2
    -2 7 -3 232.18
    -2 7 -3 247.88
    -2 7 -3 239.18
    2 -7 3 232.68
    2 -7 3 245.18
    2 -7 3 237.78
    -3 7 -3 -0.1
    -3 7 -3 -0.4
    3 -7 3 -1.5
    3 -7 3 1.4
    3 -7 3 2.3
    -4 7 -3 59.09
    -4 7 -3 57.79
    4 -7 3 39.7
    4 -7 3 51.99
    4 -7 3 53.39
    -5 7 -3 65.99
    -5 7 -3 53.69
    5 -7 3 56.69
    5 -7 3 64.99
    5 -7 3 53.59
    5 -7 3 63.29
    -6 7 -3 -2.4
    -6 7 -3 10.3
    6 -7 3 12.1
    6 -7 3 21
    6 -7 3 9.1
    6 -7 3 4.8
    -7 7 -3 -3.6
    -7 7 -3 7.2
    7 -7 3 8.2
    7 -7 3 -0.2
    7 -7 3 10
    7 -7 3 3.5
    7 6 -3 4.5
    7 6 -3 0
    7 6 -3 -6.2
    -7 -6 3 -2.3
    -7 -6 3 5.8
    -7 -6 3 -2.3
    6 6 -3 48.6
    6 6 -3 47.3
    6 6 -3 44.5
    -6 -6 3 59.99
    -6 -6 3 67.99
    -6 -6 3 57.39
    5 6 -3 3.8
    5 6 -3 -0.7
    5 6 -3 6
    -5 -6 3 5.1
    -5 -6 3 -0.2
    -5 -6 3 1.8
    4 6 -3 1.9
    4 6 -3 1.3
    4 6 -3 1.4
    -4 -6 3 0.5
    -4 -6 3 1.6
    -4 -6 3 -0.3
    3 6 -3 134.99
    3 6 -3 138.19
    3 6 -3 153.08
    -3 -6 3 141.49
    -3 -6 3 143.29
    -3 -6 3 144.09
    2 6 -3 2303.87
    2 6 -3 2364.66
    2 6 -3 2174.88
    -2 -6 3 2182.48
    -2 -6 3 2185.98
    -2 -6 3 2256.87
    1 6 -3 6.6
    1 6 -3 7.3
    1 6 -3 -0.2
    -1 -6 3 7.4
    -1 -6 3 9
    -1 -6 3 6.6
    0 6 -3 0.1
    0 6 -3 0.7
    0 6 -3 -0.9
    0 -6 3 0.6
    0 -6 3 2.4
    0 -6 3 0.1
    -1 6 -3 422.06
    -1 6 -3 408.56
    -1 6 -3 421.46
    1 -6 3 399.36
    1 -6 3 426.56
    1 -6 3 417.06
    -2 6 -3 134.09
    -2 6 -3 126.69
    2 -6 3 120.99
    2 -6 3 117.29
    -3 6 -3 9.7
    -3 6 -3 2.2
    3 -6 3 6.5
    3 -6 3 3.2
    3 -6 3 5.1
    -4 6 -3 231.08
    -4 6 -3 248.08
    4 -6 3 226.88
    4 -6 3 226.08
    4 -6 3 228.08
    4 -6 3 211.08
    -5 6 -3 8.1
    -5 6 -3 4.4
    5 -6 3 0.5
    5 -6 3 1.2
    5 -6 3 1.2
    5 -6 3 7
    -6 6 -3 26.9
    -6 6 -3 48.8
    6 -6 3 40.9
    6 -6 3 43.3
    6 -6 3 32.7
    6 -6 3 31.3
    -7 6 -3 8.4
    -7 6 -3 26
    7 -6 3 19.2
    7 -6 3 16.5
    7 -6 3 17.7
    7 -6 3 21
    7 5 -3 28.2
    7 5 -3 34.1
    7 5 -3 49.9
    -7 -5 3 27
    -7 -5 3 27.8
    -7 -5 3 48.5
    6 5 -3 5.8
    6 5 -3 11.5
    6 5 -3 5.3
    -6 -5 3 15
    -6 -5 3 0.5
    -6 -5 3 5.5
    5 5 -3 6.4
    5 5 -3 13.6
    5 5 -3 6
    -5 -5 3 7
    -5 -5 3 10.8
    -5 -5 3 3.9
    4 5 -3 59.49
    4 5 -3 56.89
    4 5 -3 56.19
    -4 -5 3 56.79
    -4 -5 3 52.79
    -4 -5 3 59.59
    3 5 -3 229.58
    3 5 -3 227.38
    3 5 -3 229.08
    -3 -5 3 243.78
    -3 -5 3 237.88
    -3 -5 3 216.38
    2 5 -3 8.4
    2 5 -3 8.9
    2 5 -3 10.2
    -2 -5 3 10.5
    -2 -5 3 9.1
    -2 -5 3 12.2
    1 5 -3 336.17
    1 5 -3 353.96
    1 5 -3 344.67
    -1 -5 3 324.67
    -1 -5 3 326.67
    -1 -5 3 341.37
    0 5 -3 344.37
    0 5 -3 342.97
    0 5 -3 338.07
    0 -5 3 335.67
    0 -5 3 335.37
    -1 5 -3 19.1
    -1 5 -3 16.7
    -1 5 -3 15.9
    1 -5 3 14.9
    1 -5 3 15.3
    1 -5 3 14.8
    -2 5 -3 1.3
    -2 5 -3 1.3
    2 -5 3 3.3
    2 -5 3 2.6
    2 -5 3 3
    -3 5 -3 173.58
    -3 5 -3 175.68
    3 -5 3 171.98
    3 -5 3 183.08
    3 -5 3 182.28
    3 -5 3 174.18
    -4 5 -3 -0.9
    -4 5 -3 5.3
    4 -5 3 -0.3
    4 -5 3 -2.2
    4 -5 3 -2.9
    4 -5 3 0.8
    -5 5 -3 47.1
    -5 5 -3 44.1
    5 -5 3 48.5
    5 -5 3 40.7
    5 -5 3 46.2
    5 -5 3 37.9
    -6 5 -3 13.1
    -6 5 -3 14.4
    6 -5 3 26.4
    6 -5 3 28.7
    6 -5 3 26.8
    6 -5 3 29.5
    -7 5 -3 12.2
    -7 5 -3 -8.2
    7 -5 3 -1.9
    7 -5 3 -2.1
    7 -5 3 19
    7 -5 3 -4.5
    7 4 -3 8.5
    7 4 -3 22.4
    7 4 -3 9.4
    -7 -4 3 9
    -7 -4 3 12
    6 4 -3 5.1
    6 4 -3 3.7
    6 4 -3 4.1
    -6 -4 3 5.3
    -6 -4 3 3.2
    -6 -4 3 1.9
    5 4 -3 4.6
    5 4 -3 4.8
    5 4 -3 6
    -5 -4 3 3.5
    -5 -4 3 4.9
    -5 -4 3 13.6
    4 4 -3 91.19
    4 4 -3 90.79
    4 4 -3 94.89
    -4 -4 3 88.79
    -4 -4 3 96.99
    -4 -4 3 83.49
    3 4 -3 0.7
    3 4 -3 -0.8
    3 4 -3 -1.9
    -3 -4 3 -0.9
    -3 -4 3 -0.1
    -3 -4 3 -0.1
    2 4 -3 886.51
    2 4 -3 869.61
    2 4 -3 858.01
    -2 -4 3 877.11
    -2 -4 3 880.71
    -2 -4 3 889.81
    1 4 -3 455.15
    1 4 -3 445.86
    1 4 -3 450.95
    -1 -4 3 460.85
    -1 -4 3 443.56
    -1 -4 3 449.26
    0 4 -3 5
    0 4 -3 4.5
    0 -4 3 3.1
    0 -4 3 2.4
    -1 4 -3 16.9
    -1 4 -3 22.7
    -1 4 -3 21.7
    1 -4 3 22.9
    1 -4 3 20.3
    1 -4 3 14.2
    -2 4 -3 329.17
    -2 4 -3 348.57
    2 -4 3 336.97
    2 -4 3 349.87
    -3 4 -3 -0.7
    -3 4 -3 -0.9
    3 -4 3 0.9
    3 -4 3 4.8
    3 -4 3 4.8
    3 -4 3 4.8
    -4 4 -3 360.96
    -4 4 -3 381.76
    4 -4 3 368.96
    4 -4 3 362.66
    4 -4 3 394.76
    4 -4 3 370.96
    -5 4 -3 5.1
    -5 4 -3 5.6
    5 -4 3 10.9
    5 -4 3 9.6
    5 -4 3 3.8
    5 -4 3 8.7
    -6 4 -3 10.6
    -6 4 -3 13.3
    6 -4 3 10.3
    6 -4 3 16.2
    6 -4 3 14.6
    6 -4 3 10.3
    -7 4 -3 42.1
    -7 4 -3 37.8
    7 -4 3 35.8
    7 -4 3 23.9
    7 -4 3 52.59
    7 -4 3 26.4
    7 3 -3 -0.1
    7 3 -3 -0.8
    7 3 -3 -3.4
    -7 -3 3 -7.1
    -7 -3 3 2.1
    6 3 -3 45.9
    6 3 -3 41.1
    6 3 -3 40.3
    -6 -3 3 44.4
    -6 -3 3 37.6
    5 3 -3 4.4
    5 3 -3 5.7
    5 3 -3 4.7
    -5 -3 3 10.5
    -5 -3 3 4.7
    4 3 -3 -1.7
    4 3 -3 1.9
    -4 -3 3 0.8
    -4 -3 3 -0.9
    -4 -3 3 1
    3 3 -3 62.29
    3 3 -3 53.69
    3 3 -3 54.79
    -3 -3 3 50.49
    -3 -3 3 49.5
    -3 -3 3 48.6
    2 3 -3 1193.68
    2 3 -3 1157.78
    2 3 -3 1132.09
    -2 -3 3 1152.08
    -2 -3 3 1149.29
    -2 -3 3 1152.18
    1 3 -3 906.21
    1 3 -3 931.81
    1 3 -3 901.71
    -1 -3 3 890.31
    -1 -3 3 897.51
    -1 -3 3 891.31
    0 3 -3 73.49
    0 3 -3 73.79
    0 -3 3 74.09
    0 -3 3 68.59
    0 -3 3 64.29
    -1 3 -3 57.39
    -1 3 -3 58.69
    1 -3 3 52.29
    1 -3 3 55.39
    1 -3 3 57.29
    -2 3 -3 208.08
    -2 3 -3 221.58
    2 -3 3 221.18
    2 -3 3 210.48
    2 -3 3 231.28
    -3 3 -3 422.06
    -3 3 -3 418.26
    3 -3 3 422.86
    3 -3 3 431.96
    3 -3 3 429.56
    -4 3 -3 65.69
    -4 3 -3 63.79
    4 -3 3 63.19
    4 -3 3 59.69
    4 -3 3 71.99
    -5 3 -3 50.49
    -5 3 -3 32.4
    5 -3 3 43.9
    5 -3 3 57.19
    5 -3 3 51.69
    -6 3 -3 3.5
    -6 3 -3 -3.1
    6 -3 3 -7.4
    6 -3 3 7.7
    6 -3 3 -5.7
    -7 3 -3 11
    -7 3 -3 15.5
    7 -3 3 13.9
    7 -3 3 14.9
    7 -3 3 20.1
    8 2 -3 -35.1
    8 2 -3 -5.2
    8 2 -3 16.6
    -8 -2 3 10.3
    -8 -2 3 18.8
    7 2 -3 53.79
    7 2 -3 51.29
    7 2 -3 48.4
    -7 -2 3 53.69
    -7 -2 3 52.69
    6 2 -3 81.99
    6 2 -3 72.09
    6 2 -3 78.89
    -6 -2 3 76.59
    -6 -2 3 82.59
    5 2 -3 4.2
    5 2 -3 0.2
    -5 -2 3 3.3
    -5 -2 3 4.2
    4 2 -3 0.4
    4 2 -3 3.4
    4 2 -3 -0.4
    -4 -2 3 0.1
    3 2 -3 86.09
    3 2 -3 92.09
    3 2 -3 81.99
    -3 -2 3 87.29
    -3 -2 3 87.59
    -3 -2 3 86.19
    2 2 -3 8.3
    2 2 -3 7.9
    2 2 -3 4.9
    -2 -2 3 7.9
    -2 -2 3 8
    -2 -2 3 4.9
    1 2 -3 119.19
    1 2 -3 126.59
    1 2 -3 118.99
    -1 -2 3 121.09
    -1 -2 3 117.89
    -1 -2 3 121.99
    0 2 -3 531.35
    0 2 -3 513.65
    0 2 -3 536.15
    0 -2 3 541.95
    0 -2 3 560.64
    -1 2 -3 271.97
    -1 2 -3 288.77
    -1 2 -3 289.07
    1 -2 3 283.67
    1 -2 3 285.47
    1 -2 3 286.07
    -2 2 -3 1193.58
    -2 2 -3 1202.18
    2 -2 3 1170.08
    2 -2 3 1175.48
    2 -2 3 1214.28
    -3 2 -3 82.39
    -3 2 -3 84.59
    3 -2 3 83.29
    3 -2 3 90.99
    3 -2 3 86.19
    -4 2 -3 23.9
    4 -2 3 21.1
    4 -2 3 11.2
    4 -2 3 9.7
    -5 2 -3 4.5
    -5 2 -3 5.7
    5 -2 3 8.1
    5 -2 3 6.7
    5 -2 3 7.5
    -6 2 -3 22.8
    -6 2 -3 5.9
    6 -2 3 5.6
    6 -2 3 13.7
    6 -2 3 14.6
    -7 2 -3 6.7
    -7 2 -3 11.3
    7 -2 3 -2.9
    7 -2 3 -11.2
    7 -2 3 2.5
    8 1 -3 13.2
    8 1 -3 -0.4
    8 1 -3 3.1
    -8 -1 3 -7.5
    -8 -1 3 -1.4
    7 1 -3 35
    7 1 -3 44.9
    7 1 -3 37.4
    -7 -1 3 34.2
    -7 -1 3 39.6
    6 1 -3 34.6
    6 1 -3 24.5
    6 1 -3 27.5
    -6 -1 3 38.1
    -6 -1 3 33.2
    5 1 -3 25.7
    5 1 -3 28.1
    5 1 -3 30.9
    -5 -1 3 25.9
    -5 -1 3 26.1
    4 1 -3 169.98
    4 1 -3 179.18
    4 1 -3 170.78
    -4 -1 3 169.88
    -4 -1 3 167.48
    3 1 -3 268.97
    3 1 -3 267.87
    3 1 -3 267.17
    -3 -1 3 262.27
    -3 -1 3 268.97
    2 1 -3 122.79
    2 1 -3 118.59
    2 1 -3 119.29
    1 1 -3 360.06
    0 1 -3 31.5
    0 1 -3 30.5
    0 1 -3 29.5
    0 -1 3 27.9
    0 -1 3 31.5
    0 -1 3 28.3
    -1 1 -3 2592.04
    -1 1 -3 2615.84
    1 -1 3 2616.44
    1 -1 3 2623.34
    1 -1 3 2547.15
    -2 1 -3 1009.8
    -2 1 -3 1025.3
    2 -1 3 974.8
    2 -1 3 1011.4
    2 -1 3 956.5
    -3 1 -3 383.56
    -3 1 -3 369.56
    -3 1 -3 369.36
    3 -1 3 391.76
    3 -1 3 374.46
    3 -1 3 378.36
    -4 1 -3 185.68
    -4 1 -3 181.28
    -4 1 -3 177.78
    4 -1 3 184.38
    4 -1 3 184.18
    4 -1 3 181.38
    -5 1 -3 22
    -5 1 -3 19.8
    -5 1 -3 18.1
    5 -1 3 4.2
    5 -1 3 22.2
    5 -1 3 14.7
    -6 1 -3 3.3
    -6 1 -3 2.8
    6 -1 3 -1.8
    6 -1 3 -2.5
    6 -1 3 -1.2
    -7 1 -3 43.4
    -7 1 -3 45.6
    7 -1 3 54.69
    7 -1 3 53.99
    7 -1 3 48
    8 0 -3 -2.7
    8 0 -3 -9.7
    8 0 -3 3
    8 0 -3 0.4
    -8 0 3 10.9
    -8 0 3 -4.7
    7 0 -3 11.1
    7 0 -3 0.5
    7 0 -3 18.2
    -7 0 3 16.7
    -7 0 3 11.5
    6 0 -3 158.68
    6 0 -3 143.69
    6 0 -3 150.48
    -6 0 3 143.49
    -6 0 3 153.08
    5 0 -3 22.7
    5 0 -3 32.4
    5 0 -3 20.5
    -5 0 3 27.5
    -5 0 3 28.6
    4 0 -3 3.9
    4 0 -3 1.6
    4 0 -3 5.9
    -4 0 3 5.3
    -4 0 3 1.8
    3 0 -3 93.39
    3 0 -3 84.99
    3 0 -3 93.59
    -3 0 3 94.99
    -3 0 3 88.89
    2 0 -3 4.6
    2 0 -3 3.4
    2 0 -3 2.4
    -2 0 3 4.2
    -2 0 3 3.1
    1 0 -3 -0.1
    1 0 -3 -0.4
    1 0 -3 -0.3
    -1 0 3 0.9
    -1 0 3 0.1
    -1 0 3 0.5
    0 0 -3 127.09
    0 0 -3 123.29
    0 0 -3 117.09
    0 0 3 121.19
    0 0 3 120.69
    -1 0 -3 740.73
    -1 0 -3 694.73
    -1 0 -3 747.23
    1 0 3 722.93
    1 0 3 699.33
    1 0 3 745.33
    -2 0 -3 74.89
    -2 0 -3 69.29
    -2 0 -3 69.39
    2 0 3 95.09
    2 0 3 65.09
    2 0 3 72.89
    -3 0 -3 275.27
    -3 0 -3 256.77
    -3 0 -3 264.57
    3 0 3 257.97
    3 0 3 250.27
    -4 0 -3 6.7
    -4 0 -3 9.7
    -4 0 -3 11.2
    4 0 3 8.2
    4 0 3 13.4
    4 0 3 9.4
    -5 0 -3 41.4
    -5 0 -3 39.2
    -5 0 -3 32
    5 0 3 33.5
    5 0 3 27.3
    5 0 3 35.1
    -6 0 -3 8.3
    -6 0 -3 25.6
    -6 0 -3 11.7
    6 0 3 18.1
    6 0 3 13.2
    6 0 3 1
    -7 0 -3 8.3
    -7 0 -3 -2.7
    7 0 3 -1.3
    7 0 3 -9.1
    7 0 3 18
    8 -1 -3 0.2
    8 -1 -3 4.1
    8 -1 -3 -5.2
    8 -1 -3 20.7
    -8 1 3 -0.9
    -8 1 3 -9.2
    7 -1 -3 48.9
    7 -1 -3 49.6
    7 -1 -3 36.6
    7 -1 -3 43.1
    -7 1 3 47.4
    -7 1 3 54.19
    6 -1 -3 7.2
    6 -1 -3 4.4
    6 -1 -3 12.1
    6 -1 -3 10.5
    -6 1 3 7
    -6 1 3 5.6
    5 -1 -3 102.29
    5 -1 -3 97.69
    5 -1 -3 106.29
    5 -1 -3 108.69
    -5 1 3 99.89
    -5 1 3 104.29
    4 -1 -3 59.59
    4 -1 -3 67.89
    4 -1 -3 55.09
    4 -1 -3 52.39
    -4 1 3 55.69
    -4 1 3 67.19
    3 -1 -3 14.9
    3 -1 -3 15.5
    3 -1 -3 18.5
    -3 1 3 14.7
    -3 1 3 19.2
    2 -1 -3 427.96
    2 -1 -3 426.16
    2 -1 -3 427.76
    -2 1 3 431.76
    -2 1 3 427.46
    -2 1 3 425.86
    1 -1 -3 1433.56
    1 -1 -3 1387.76
    1 -1 -3 1424.86
    -1 1 3 1408.66
    -1 1 3 1435.96
    -1 1 3 1446.56
    0 -1 -3 1156.48
    0 -1 -3 1201.48
    0 -1 -3 1198.08
    0 1 3 1167.58
    0 1 3 1165.88
    -1 -1 -3 3.9
    -1 -1 -3 2.9
    -1 -1 -3 5.2
    1 1 3 4
    1 1 3 2.6
    -2 -1 -3 491.85
    -2 -1 -3 473.75
    -2 -1 -3 493.25
    2 1 3 486.85
    2 1 3 481.45
    2 1 3 456.85
    -3 -1 -3 238.88
    -3 -1 -3 231.48
    -3 -1 -3 242.88
    3 1 3 249.28
    3 1 3 246.68
    3 1 3 240.38
    -4 -1 -3 199.98
    -4 -1 -3 187.98
    -4 -1 -3 174.08
    4 1 3 183.58
    4 1 3 185.88
    4 1 3 196.58
    -5 -1 -3 189.08
    -5 -1 -3 188.88
    5 1 3 197.18
    5 1 3 194.48
    5 1 3 182.88
    -6 -1 -3 27.7
    -6 -1 -3 50.99
    -6 -1 -3 39.6
    6 1 3 36.7
    6 1 3 33.6
    6 1 3 29.7
    -7 -1 -3 4.2
    -7 -1 -3 -6
    -7 -1 -3 3
    7 1 3 9.2
    7 1 3 3.5
    7 1 3 0.9
    8 -2 -3 10.7
    8 -2 -3 22
    8 -2 -3 18
    8 -2 -3 16.6
    -8 2 3 15.6
    -8 2 3 23.2
    7 -2 -3 32.4
    7 -2 -3 25.6
    7 -2 -3 23.7
    7 -2 -3 24.8
    -7 2 3 35.9
    -7 2 3 21.4
    6 -2 -3 112.99
    6 -2 -3 120.79
    6 -2 -3 118.69
    6 -2 -3 105.59
    -6 2 3 106.29
    -6 2 3 118.79
    5 -2 -3 47.5
    5 -2 -3 52.49
    5 -2 -3 43.2
    5 -2 -3 49.5
    -5 2 3 51.39
    -5 2 3 57.59
    4 -2 -3 31.1
    4 -2 -3 25.7
    4 -2 -3 28.3
    -4 2 3 29.1
    -4 2 3 27.5
    3 -2 -3 308.07
    3 -2 -3 318.17
    3 -2 -3 311.97
    -3 2 3 301.77
    -3 2 3 300.67
    2 -2 -3 516.05
    2 -2 -3 506.75
    2 -2 -3 504.65
    -2 2 3 486.95
    -2 2 3 518.75
    -2 2 3 511.75
    1 -2 -3 518.25
    1 -2 -3 520.85
    1 -2 -3 476.55
    -1 2 3 504.15
    -1 2 3 511.05
    0 -2 -3 83.19
    0 -2 -3 84.29
    0 2 3 78.79
    0 2 3 79.99
    0 2 3 77.89
    -1 -2 -3 169.78
    -1 -2 -3 174.88
    -1 -2 -3 169.98
    1 2 3 177.58
    -2 -2 -3 123.89
    -2 -2 -3 125.49
    -2 -2 -3 117.39
    2 2 3 140.49
    2 2 3 121.79
    2 2 3 124.39
    -3 -2 -3 363.26
    -3 -2 -3 329.47
    -3 -2 -3 346.77
    3 2 3 334.27
    3 2 3 340.47
    3 2 3 339.47
    -4 -2 -3 89.39
    -4 -2 -3 95.29
    -4 -2 -3 91.39
    4 2 3 103.09
    4 2 3 89.99
    4 2 3 104.49
    -5 -2 -3 -1.2
    -5 -2 -3 4.6
    5 2 3 -3.5
    5 2 3 -6.7
    5 2 3 -0.4
    -6 -2 -3 3.3
    -6 -2 -3 0.3
    -6 -2 -3 2.5
    6 2 3 8.6
    6 2 3 -3.2
    6 2 3 -9.9
    -7 -2 -3 3.5
    -7 -2 -3 28.8
    -7 -2 -3 19.7
    7 2 3 8.6
    7 2 3 8.9
    7 2 3 27.5
    8 -3 -3 0.8
    8 -3 -3 -15.9
    8 -3 -3 6.4
    8 -3 -3 4.3
    -8 3 3 -2
    -8 3 3 8.7
    7 -3 -3 6.6
    7 -3 -3 6.8
    7 -3 -3 11.1
    7 -3 -3 19.3
    -7 3 3 12.8
    -7 3 3 2.7
    6 -3 -3 96.39
    6 -3 -3 109.99
    6 -3 -3 90.59
    6 -3 -3 104.19
    -6 3 3 99.89
    -6 3 3 102.89
    5 -3 -3 2.2
    5 -3 -3 -2.2
    -5 3 3 -2.2
    -5 3 3 1.9
    4 -3 -3 51.39
    4 -3 -3 45.8
    4 -3 -3 53.99
    -4 3 3 46.8
    -4 3 3 46.1
    3 -3 -3 239.48
    3 -3 -3 232.18
    3 -3 -3 216.58
    -3 3 3 217.48
    -3 3 3 222.08
    -3 3 3 228.48
    2 -3 -3 14.5
    2 -3 -3 17.8
    2 -3 -3 23.6
    -2 3 3 25.2
    -2 3 3 23.7
    1 -3 -3 49.99
    1 -3 -3 51.79
    1 -3 -3 44.9
    -1 3 3 40.8
    -1 3 3 52.39
    -1 3 3 46.3
    0 -3 -3 3
    0 -3 -3 4.5
    0 -3 -3 5.5
    0 3 3 2.7
    0 3 3 7.9
    0 3 3 5.1
    -1 -3 -3 2.1
    -1 -3 -3 -0.5
    -1 -3 -3 1
    1 3 3 2.2
    1 3 3 -0.2
    1 3 3 0.7
    -2 -3 -3 107.79
    -2 -3 -3 119.09
    -2 -3 -3 119.89
    2 3 3 118.59
    2 3 3 107.89
    2 3 3 126.49
    -3 -3 -3 483.85
    -3 -3 -3 467.15
    -3 -3 -3 474.55
    3 3 3 477.65
    3 3 3 494.55
    3 3 3 495.35
    -4 -3 -3 1.2
    -4 -3 -3 -0.9
    -4 -3 -3 -2.2
    4 3 3 -2.6
    4 3 3 0.3
    4 3 3 -1.9
    -5 -3 -3 72.89
    -5 -3 -3 85.09
    -5 -3 -3 93.49
    5 3 3 69.49
    5 3 3 60.39
    5 3 3 48.1
    -6 -3 -3 62.59
    -6 -3 -3 67.39
    -6 -3 -3 68.79
    6 3 3 78.49
    6 3 3 75.39
    6 3 3 78.79
    -7 -3 -3 30.2
    -7 -3 -3 31
    -7 -3 -3 22.9
    7 3 3 19.5
    7 3 3 13.6
    7 3 3 27.9
    7 -4 -3 26.4
    7 -4 -3 25.8
    7 -4 -3 35.2
    7 -4 -3 27.5
    -7 4 3 38.5
    -7 4 3 32.5
    6 -4 -3 4.3
    6 -4 -3 5.1
    6 -4 -3 1
    6 -4 -3 -3.3
    -6 4 3 -4
    -6 4 3 3.4
    5 -4 -3 145.99
    5 -4 -3 125.89
    5 -4 -3 163.88
    -5 4 3 176.48
    -5 4 3 159.08
    4 -4 -3 253.97
    4 -4 -3 233.98
    4 -4 -3 234.68
    -4 4 3 241.48
    -4 4 3 255.37
    3 -4 -3 0.2
    3 -4 -3 0.6
    -3 4 3 3.6
    -3 4 3 4.4
    2 -4 -3 579.24
    2 -4 -3 608.04
    2 -4 -3 621.94
    -2 4 3 606.34
    -2 4 3 624.94
    1 -4 -3 400.16
    1 -4 -3 385.66
    1 -4 -3 397.76
    -1 4 3 380.06
    -1 4 3 394.16
    -1 4 3 403.76
    0 -4 -3 130.79
    0 -4 -3 119.69
    0 -4 -3 141.99
    0 4 3 125.89
    0 4 3 138.99
    0 4 3 133.59
    -1 -4 -3 135.89
    -1 -4 -3 136.79
    -1 -4 -3 129.69
    1 4 3 129.69
    1 4 3 154.78
    1 4 3 134.69
    -2 -4 -3 89.69
    -2 -4 -3 96.39
    -2 -4 -3 100.89
    2 4 3 106.79
    2 4 3 92.89
    -3 -4 -3 80.69
    -3 -4 -3 78.09
    -3 -4 -3 81.49
    3 4 3 81.99
    3 4 3 88.09
    -4 -4 -3 103.69
    -4 -4 -3 132.69
    -4 -4 -3 113.09
    4 4 3 113.69
    4 4 3 112.19
    4 4 3 120.79
    -5 -4 -3 46.2
    -5 -4 -3 43.1
    -5 -4 -3 39.7
    5 4 3 68.29
    5 4 3 55.09
    5 4 3 69.09
    -6 -4 -3 1.2
    -6 -4 -3 -0.3
    -6 -4 -3 1.2
    6 4 3 2.6
    6 4 3 -1.9
    6 4 3 10.2
    7 4 3 25.1
    7 -5 -3 2
    7 -5 -3 2.1
    7 -5 -3 -0.9
    7 -5 -3 5.8
    -7 5 3 -11.9
    -7 5 3 -11.4
    6 -5 -3 25.6
    6 -5 -3 17.8
    6 -5 -3 24.8
    -6 5 3 27.6
    -6 5 3 21.2
    5 -5 -3 6.9
    5 -5 -3 13.2
    -5 5 3 14.3
    -5 5 3 12.5
    4 -5 -3 4.4
    4 -5 -3 7.2
    4 -5 -3 5.6
    -4 5 3 3.9
    3 -5 -3 204.58
    3 -5 -3 191.08
    3 -5 -3 186.58
    -3 5 3 189.38
    -3 5 3 202.08
    -3 5 3 196.88
    2 -5 -3 5.4
    2 -5 -3 6.4
    2 -5 -3 6.9
    -2 5 3 10.2
    -2 5 3 8.2
    -2 5 3 8.9
    1 -5 -3 -0.2
    1 -5 -3 1
    1 -5 -3 0.9
    -1 5 3 -0.1
    -1 5 3 1
    -1 5 3 -0.7
    0 -5 -3 479.85
    0 -5 -3 495.25
    0 5 3 486.95
    0 5 3 472.45
    0 5 3 481.25
    -1 -5 -3 48.9
    -1 -5 -3 51.59
    -1 -5 -3 45.2
    1 5 3 52.29
    1 5 3 48.1
    1 5 3 45.4
    -2 -5 -3 2.3
    -2 -5 -3 6.3
    -2 -5 -3 2.2
    2 5 3 -6.7
    2 5 3 1.8
    2 5 3 5.2
    -3 -5 -3 226.58
    -3 -5 -3 229.18
    -3 -5 -3 242.88
    3 5 3 237.08
    3 5 3 244.38
    -4 -5 -3 8.4
    -4 -5 -3 8.6
    -4 -5 -3 4.7
    4 5 3 4.8
    4 5 3 4.7
    4 5 3 7.5
    -5 -5 -3 -13.4
    -5 -5 -3 2.3
    -5 -5 -3 2.8
    5 5 3 6.2
    5 5 3 -3.9
    5 5 3 -5.5
    -6 -5 -3 8.7
    -6 -5 -3 14.7
    -6 -5 -3 17.3
    6 5 3 7.3
    6 5 3 2.1
    6 5 3 1.2
    7 -6 -3 11.3
    7 -6 -3 18.9
    7 -6 -3 -1.7
    -7 6 3 11.3
    -7 6 3 10.6
    6 -6 -3 19.7
    6 -6 -3 29.2
    6 -6 -3 27
    -6 6 3 31.1
    -6 6 3 29.7
    5 -6 -3 3
    5 -6 -3 2.4
    5 -6 -3 3.6
    -5 6 3 7.8
    4 -6 -3 193.38
    4 -6 -3 191.38
    4 -6 -3 200.18
    -4 6 3 174.48
    -4 6 3 199.18
    -4 6 3 189.48
    3 -6 -3 21
    3 -6 -3 22
    3 -6 -3 23.2
    -3 6 3 20.5
    -3 6 3 21.6
    -3 6 3 14.2
    2 -6 -3 0.5
    2 -6 -3 2.3
    2 -6 -3 6.6
    -2 6 3 1.1
    -2 6 3 1.1
    -2 6 3 6
    1 -6 -3 354.76
    1 -6 -3 355.26
    1 -6 -3 364.56
    -1 6 3 351.26
    -1 6 3 357.36
    -1 6 3 361.06
    0 -6 -3 666.83
    0 -6 -3 643.14
    0 6 3 681.23
    0 6 3 650.33
    0 6 3 658.73
    -1 -6 -3 -2.9
    -1 -6 -3 -0.6
    -1 -6 -3 0
    1 6 3 3.5
    1 6 3 3.7
    1 6 3 2.6
    -2 -6 -3 106.59
    -2 -6 -3 108.19
    -2 -6 -3 115.49
    2 6 3 155.98
    2 6 3 101.79
    -3 -6 -3 68.09
    -3 -6 -3 74.39
    -3 -6 -3 69.49
    3 6 3 64.99
    3 6 3 92.59
    -4 -6 -3 54.89
    -4 -6 -3 50.99
    -4 -6 -3 73.89
    4 6 3 56.69
    4 6 3 65.79
    4 6 3 40.7
    -5 -6 -3 4.9
    -5 -6 -3 4.1
    -5 -6 -3 7.7
    5 6 3 -0.6
    5 6 3 -4.1
    5 6 3 -1.3
    -6 -6 -3 6.5
    -6 -6 -3 8.1
    -6 -6 -3 7.4
    6 6 3 5.5
    6 6 3 5.9
    6 6 3 -24
    7 -7 -3 12.4
    7 -7 -3 1.9
    7 -7 -3 3
    7 -7 -3 -2.2
    -7 7 3 7.8
    -7 7 3 4.1
    6 -7 -3 11.8
    6 -7 -3 11.6
    6 -7 -3 3.4
    -6 7 3 -1.9
    -6 7 3 9.3
    5 -7 -3 18.3
    5 -7 -3 14.2
    5 -7 -3 11.4
    -5 7 3 27.8
    -5 7 3 19.6
    4 -7 -3 33.2
    4 -7 -3 35.7
    4 -7 -3 31.6
    -4 7 3 33.1
    -4 7 3 28
    -4 7 3 31.7
    3 -7 -3 30.4
    3 -7 -3 26.6
    3 -7 -3 45.9
    -3 7 3 23.9
    -3 7 3 28.2
    -3 7 3 23.3
    2 -7 -3 151.08
    2 -7 -3 135.99
    2 -7 -3 138.09
    -2 7 3 127.39
    -2 7 3 128.89
    -2 7 3 146.19
    1 -7 -3 46.4
    1 -7 -3 38.3
    1 -7 -3 48.9
    -1 7 3 45.4
    -1 7 3 43
    -1 7 3 33.6
    0 -7 -3 103.29
    0 -7 -3 102.39
    0 7 3 107.09
    0 7 3 94.39
    -1 -7 -3 185.38
    -1 -7 -3 181.48
    -1 -7 -3 164.88
    1 7 3 182.28
    1 7 3 191.98
    -2 -7 -3 110.39
    -2 -7 -3 115.09
    -2 -7 -3 123.79
    2 7 3 109.99
    2 7 3 116.09
    2 7 3 109.89
    -3 -7 -3 32.1
    -3 -7 -3 19.3
    -3 -7 -3 31.1
    3 7 3 36.1
    3 7 3 27.9
    -4 -7 -3 7.6
    -4 -7 -3 0
    -4 -7 -3 1.1
    4 7 3 3.4
    4 7 3 -5.3
    4 7 3 -6.6
    -5 -7 -3 13.8
    -5 -7 -3 -1.3
    -5 -7 -3 -0.5
    5 7 3 2.3
    5 7 3 2.7
    5 7 3 -7
    6 -8 -3 71.59
    6 -8 -3 88.59
    6 -8 -3 78.79
    -6 8 3 71.89
    5 -8 -3 12
    5 -8 -3 -5.4
    5 -8 -3 -0.4
    -5 8 3 4.8
    -5 8 3 5.5
    4 -8 -3 -1.5
    4 -8 -3 2
    4 -8 -3 5
    -4 8 3 16
    -4 8 3 8.2
    -4 8 3 2.5
    3 -8 -3 27.3
    3 -8 -3 24.7
    3 -8 -3 26.1
    -3 8 3 17.2
    -3 8 3 19
    -3 8 3 16.9
    2 -8 -3 38.4
    2 -8 -3 31.3
    2 -8 -3 27
    -2 8 3 25.3
    -2 8 3 29.6
    -2 8 3 33.2
    1 -8 -3 9.7
    1 -8 -3 3.3
    1 -8 -3 13.9
    -1 8 3 9.6
    -1 8 3 -3.6
    -1 8 3 15.9
    0 -8 -3 180.48
    0 -8 -3 168.28
    0 8 3 169.38
    0 8 3 170.98
    0 8 3 157.88
    -1 -8 -3 14.2
    -1 -8 -3 25.5
    -1 -8 -3 21
    1 8 3 26.9
    1 8 3 25.5
    1 8 3 20
    -2 -8 -3 5
    -2 -8 -3 17
    -2 -8 -3 11.1
    2 8 3 8.1
    2 8 3 8.1
    2 8 3 17.3
    -3 -8 -3 36.6
    -3 -8 -3 30.3
    -3 -8 -3 27.1
    3 8 3 30.9
    3 8 3 27.5
    3 8 3 41.1
    -4 -8 -3 1.8
    -4 -8 -3 3.2
    -4 -8 -3 4
    4 8 3 21.2
    4 8 3 13.4
    4 8 3 3.2
    -5 -8 -3 -4
    -5 -8 -3 8.6
    -5 -8 -3 20.8
    5 8 3 26.3
    5 8 3 14.4
    5 8 3 21.4
    6 -9 -3 10.2
    6 -9 -3 -0.8
    6 -9 -3 12.4
    -6 9 3 9.8
    -6 9 3 9.2
    5 -9 -3 28.6
    5 -9 -3 21.8
    5 -9 -3 15.6
    -5 9 3 21
    -5 9 3 31.5
    4 -9 -3 19.6
    4 -9 -3 18.2
    4 -9 -3 16.2
    -4 9 3 19.5
    -4 9 3 18.5
    -4 9 3 13.8
    3 -9 -3 2.5
    3 -9 -3 5.1
    -3 9 3 1.7
    -3 9 3 5.2
    -3 9 3 4.6
    2 -9 -3 -2.2
    2 -9 -3 -2.2
    2 -9 -3 0.8
    -2 9 3 -1.2
    -2 9 3 2
    -2 9 3 -5.2
    1 -9 -3 74.49
    1 -9 -3 89.59
    -1 9 3 95.79
    -1 9 3 90.99
    -1 9 3 85.69
    0 -9 -3 78.69
    0 -9 -3 71.69
    0 9 3 65.79
    0 9 3 50.99
    0 9 3 88.99
    -1 -9 -3 44.6
    -1 -9 -3 53.79
    -1 -9 -3 66.49
    1 9 3 61.79
    1 9 3 47.5
    1 9 3 37.4
    -2 -9 -3 19.7
    -2 -9 -3 30.5
    2 9 3 14.8
    2 9 3 8.5
    2 9 3 11.2
    -3 -9 -3 8.1
    -3 -9 -3 -2.6
    -3 -9 -3 -7.8
    3 9 3 7.6
    3 9 3 3.2
    3 9 3 -8.8
    -4 -9 -3 15.1
    -4 -9 -3 15.8
    -4 -9 -3 19.6
    4 9 3 40.8
    4 9 3 6.3
    4 9 3 13
    5 -10 -3 22.8
    5 -10 -3 18.8
    5 -10 -3 23.5
    -5 10 3 23
    -5 10 3 18
    -5 10 3 25.6
    4 -10 -3 2.3
    4 -10 -3 5.7
    4 -10 -3 22
    -4 10 3 5.3
    -4 10 3 2.5
    -4 10 3 -8.6
    3 -10 -3 -0.1
    3 -10 -3 0.8
    3 -10 -3 3.2
    -3 10 3 7.3
    -3 10 3 4.6
    -3 10 3 -0.4
    2 -10 -3 1.1
    2 -10 -3 10
    2 -10 -3 4.5
    -2 10 3 -6.5
    -2 10 3 4.2
    -2 10 3 2.5
    1 -10 -3 -3.2
    1 -10 -3 6.7
    1 -10 -3 7.8
    -1 10 3 -2.1
    -1 10 3 3.2
    -1 10 3 4.3
    0 -10 -3 13.1
    0 -10 -3 7.1
    0 -10 -3 16.5
    0 10 3 2.6
    0 10 3 7.7
    0 10 3 6.4
    -1 -10 -3 -7
    -1 -10 -3 6.1
    -1 -10 -3 0
    1 10 3 -4.9
    1 10 3 2
    1 10 3 0.6
    -2 -10 -3 9.2
    -2 -10 -3 3.6
    -2 -10 -3 -5.5
    2 10 3 8.5
    2 10 3 -7.5
    2 10 3 0.9
    -3 -10 -3 20.3
    -3 -10 -3 26.4
    -3 -10 -3 20.3
    3 10 3 23.6
    3 10 3 26.5
    3 10 3 29
    -4 -10 -3 28.8
    -4 -10 -3 30
    -4 -10 -3 8
    4 10 3 31.4
    4 10 3 19.1
    4 10 3 29.5
    4 -11 -3 29
    4 -11 -3 51.99
    4 -11 -3 26.4
    -4 11 3 48.6
    -4 11 3 28.3
    -4 11 3 12.2
    3 -11 -3 12.6
    3 -11 -3 29.4
    3 -11 -3 22.3
    -3 11 3 10.2
    -3 11 3 17.8
    -3 11 3 17.5
    2 -11 -3 28.6
    2 -11 -3 35.8
    2 -11 -3 54.19
    -2 11 3 48.2
    -2 11 3 41.1
    1 -11 -3 20.2
    1 -11 -3 7.1
    1 -11 -3 51.49
    -1 11 3 27.3
    -1 11 3 30.1
    -1 11 3 30.1
    0 -11 -3 16.9
    0 -11 -3 14.4
    0 -11 -3 0.4
    0 11 3 15.2
    0 11 3 25.9
    0 11 3 11.1
    -1 -11 -3 -7
    -1 -11 -3 -4.7
    -1 -11 -3 14.9
    1 11 3 5.2
    1 11 3 8.8
    1 11 3 -2.1
    -2 -11 -3 5.1
    -2 -11 -3 12.4
    -2 -11 -3 11.8
    2 11 3 11.1
    2 11 3 -16.5
    2 11 3 5.8
    -3 -11 -3 25.5
    -3 -11 -3 37.7
    -3 -11 -3 19.8
    3 11 3 24.7
    3 11 3 11.8
    3 11 3 18.3
    3 -12 -3 10.1
    3 -12 -3 11.4
    3 -12 -3 -6.7
    -3 12 3 -12.4
    -3 12 3 0
    -3 12 3 2.9
    2 -12 -3 24.9
    2 -12 -3 32.4
    2 -12 -3 -5.1
    -2 12 3 0.2
    -2 12 3 10.8
    -2 12 3 1
    1 -12 -3 17.4
    1 -12 -3 5.5
    -1 12 3 20.6
    -1 12 3 9.3
    -1 12 3 10.4
    0 -12 -3 10.6
    0 -12 -3 -2.4
    0 -12 -3 26.6
    0 12 3 -8
    0 12 3 -1.2
    -1 -12 -3 13.6
    -1 -12 -3 -4.3
    -1 -12 -3 14.7
    1 12 3 18.2
    1 12 3 27.6
    1 12 3 5.7
    -2 -12 -3 2.3
    -2 -12 -3 27.7
    -2 -12 -3 -2.5
    2 12 3 11.8
    2 12 3 6
    2 12 3 -3.2
    1 14 -4 6.6
    1 14 -4 23.7
    1 14 -4 27.3
    -1 -14 4 18.8
    -1 -14 4 2.4
    0 14 -4 1.9
    0 14 -4 -2.4
    0 14 -4 10.2
    0 -14 4 -3.7
    0 -14 4 5.2
    -1 14 -4 22.1
    -1 14 -4 31.8
    -1 14 -4 21
    1 -14 4 26.1
    1 -14 4 8.8
    1 -14 4 -0.4
    3 13 -4 -6.2
    3 13 -4 4
    -3 -13 4 2.9
    2 13 -4 10
    2 13 -4 3.6
    2 13 -4 13.3
    -2 -13 4 -2
    -2 -13 4 6.4
    -2 -13 4 1.9
    1 13 -4 1
    1 13 -4 -4.3
    1 13 -4 -2.9
    -1 -13 4 -8.3
    -1 -13 4 0.1
    -1 -13 4 4.3
    0 13 -4 22.2
    0 13 -4 20.5
    0 13 -4 18.9
    0 -13 4 20.9
    0 -13 4 18.1
    0 -13 4 30.1
    -1 13 -4 17.3
    -1 13 -4 14.7
    -1 13 -4 17.8
    1 -13 4 23.5
    1 -13 4 19.4
    1 -13 4 17.5
    -2 13 -4 -5.7
    -2 13 -4 8.5
    -2 13 -4 -0.2
    2 -13 4 2.7
    2 -13 4 6.4
    -3 13 -4 12.4
    -3 13 -4 7.3
    -3 13 -4 11.7
    3 -13 4 -1.9
    3 -13 4 -1.2
    3 -13 4 22.5
    4 12 -4 3.2
    4 12 -4 -0.8
    4 12 -4 -4.4
    -4 -12 4 0.2
    -4 -12 4 11.9
    -4 -12 4 0.2
    3 12 -4 24.4
    3 12 -4 4.7
    3 12 -4 12.2
    -3 -12 4 29.1
    -3 -12 4 26.6
    -3 -12 4 21.6
    2 12 -4 3.3
    2 12 -4 -7.6
    2 12 -4 10.1
    -2 -12 4 5.6
    -2 -12 4 1.5
    -2 -12 4 -13.2
    1 12 -4 31.1
    1 12 -4 20.2
    1 12 -4 32.3
    -1 -12 4 26.2
    -1 -12 4 27.4
    -1 -12 4 40.3
    0 12 -4 3.8
    0 12 -4 2.3
    0 12 -4 -1.6
    0 -12 4 1.1
    0 -12 4 13.7
    0 -12 4 -6.5
    -1 12 -4 2.3
    -1 12 -4 -11.6
    -1 12 -4 5.9
    1 -12 4 2.8
    1 -12 4 6.3
    1 -12 4 14.5
    -2 12 -4 77.39
    -2 12 -4 73.79
    -2 12 -4 59.29
    2 -12 4 65.69
    2 -12 4 55.29
    -3 12 -4 35.4
    -3 12 -4 70.39
    -3 12 -4 59.39
    3 -12 4 33.7
    3 -12 4 51.19
    -4 12 -4 2.7
    -4 12 -4 9
    4 -12 4 11
    4 -12 4 10.3
    4 -12 4 0.1
    4 11 -4 19.2
    4 11 -4 2.1
    4 11 -4 14
    -4 -11 4 21.3
    -4 -11 4 11
    -4 -11 4 17.7
    3 11 -4 6
    3 11 -4 13.3
    3 11 -4 3.5
    -3 -11 4 5.6
    -3 -11 4 6
    -3 -11 4 14.7
    2 11 -4 38.4
    2 11 -4 26
    2 11 -4 34.6
    -2 -11 4 25.6
    -2 -11 4 46
    -2 -11 4 28.7
    1 11 -4 5.4
    1 11 -4 7.9
    1 11 -4 15.2
    -1 -11 4 4.4
    -1 -11 4 9.4
    -1 -11 4 1.7
    0 11 -4 3.9
    0 11 -4 2.1
    0 11 -4 0.4
    0 -11 4 1.9
    0 -11 4 4.9
    0 -11 4 1.1
    -1 11 -4 53.39
    -1 11 -4 50.09
    -1 11 -4 40.9
    1 -11 4 49.3
    1 -11 4 34.2
    1 -11 4 33.8
    -2 11 -4 42.7
    -2 11 -4 63.49
    -2 11 -4 70.79
    2 -11 4 50.29
    2 -11 4 54.19
    -3 11 -4 -1.5
    -3 11 -4 4.4
    -3 11 -4 2
    3 -11 4 7.6
    3 -11 4 -4
    -4 11 -4 19.2
    -4 11 -4 36.2
    4 -11 4 33
    4 -11 4 36.4
    4 -11 4 38.8
    -5 11 -4 15.6
    -5 11 -4 14
    5 -11 4 -4
    5 -11 4 9.2
    5 -11 4 15.8
    5 -11 4 1
    5 10 -4 9.2
    5 10 -4 -0.5
    5 10 -4 -17.6
    -5 -10 4 -4.5
    -5 -10 4 -3.5
    -5 -10 4 9.1
    4 10 -4 2.9
    4 10 -4 -16
    4 10 -4 1.9
    -4 -10 4 -6.3
    -4 -10 4 -7
    -4 -10 4 -7.5
    3 10 -4 112.19
    3 10 -4 84.19
    -3 -10 4 88.99
    -3 -10 4 94.19
    -3 -10 4 79.09
    2 10 -4 -1
    2 10 -4 4.1
    -2 -10 4 7
    -2 -10 4 -3.3
    -2 -10 4 3.3
    1 10 -4 8.3
    1 10 -4 7.8
    1 10 -4 10.3
    -1 -10 4 -1
    -1 -10 4 1.3
    0 10 -4 4.7
    0 10 -4 2.3
    0 10 -4 1
    0 -10 4 0.9
    0 -10 4 0
    0 -10 4 5
    -1 10 -4 47.2
    -1 10 -4 46
    -1 10 -4 56.79
    1 -10 4 35.5
    1 -10 4 35.3
    1 -10 4 52.29
    -2 10 -4 7.8
    -2 10 -4 1.4
    -2 10 -4 -1.4
    2 -10 4 4
    2 -10 4 -3
    2 -10 4 3.3
    -3 10 -4 128.19
    -3 10 -4 130.99
    3 -10 4 120.79
    3 -10 4 132.89
    3 -10 4 121.49
    -4 10 -4 27.1
    -4 10 -4 30.1
    4 -10 4 32.6
    4 -10 4 34
    4 -10 4 29.4
    -5 10 -4 6
    -5 10 -4 -10.4
    5 -10 4 -1.1
    5 -10 4 1.7
    5 -10 4 -3.6
    5 -10 4 5.2
    6 9 -4 -6.2
    6 9 -4 7.3
    6 9 -4 3.6
    -6 -9 4 0.6
    -6 -9 4 -1
    -6 -9 4 11.6
    5 9 -4 14.3
    5 9 -4 13.7
    5 9 -4 19.1
    -5 -9 4 27.4
    -5 -9 4 20.6
    -5 -9 4 13.1
    4 9 -4 164.78
    4 9 -4 141.19
    4 9 -4 141.39
    -4 -9 4 152.08
    -4 -9 4 149.29
    -4 -9 4 157.68
    3 9 -4 253.87
    3 9 -4 251.87
    3 9 -4 258.47
    -3 -9 4 251.77
    -3 -9 4 230.08
    -3 -9 4 242.58
    2 9 -4 2.5
    2 9 -4 4.2
    2 9 -4 3.1
    -2 -9 4 1.7
    -2 -9 4 1.7
    -2 -9 4 0.2
    1 9 -4 14.2
    1 9 -4 16
    1 9 -4 22.2
    -1 -9 4 21.4
    -1 -9 4 19.9
    0 9 -4 40.3
    0 9 -4 51.09
    0 9 -4 51.19
    0 -9 4 53.99
    0 -9 4 48
    0 -9 4 50.09
    -1 9 -4 30.3
    -1 9 -4 39.1
    -1 9 -4 40.6
    1 -9 4 39.3
    1 -9 4 49.7
    -2 9 -4 89.19
    -2 9 -4 90.99
    -2 9 -4 101.89
    2 -9 4 92.19
    2 -9 4 108.89
    2 -9 4 84.29
    -3 9 -4 96.79
    -3 9 -4 82.89
    3 -9 4 99.39
    3 -9 4 71.39
    3 -9 4 97.79
    -4 9 -4 11.4
    -4 9 -4 4.9
    4 -9 4 11.8
    4 -9 4 16.4
    -5 9 -4 36.3
    -5 9 -4 41.8
    5 -9 4 34.8
    5 -9 4 46.3
    5 -9 4 20.6
    5 -9 4 21.3
    -6 9 -4 3.2
    -6 9 -4 -19.6
    6 -9 4 -9.7
    6 -9 4 11.2
    6 -9 4 -9.4
    6 -9 4 6.3
    6 8 -4 12.9
    6 8 -4 -4.6
    6 8 -4 7.9
    -6 -8 4 2.6
    -6 -8 4 11.3
    -6 -8 4 -2.2
    5 8 -4 88.39
    5 8 -4 107.99
    5 8 -4 77.69
    -5 -8 4 103.39
    -5 -8 4 73.69
    -5 -8 4 91.29
    4 8 -4 3.3
    4 8 -4 -0.5
    4 8 -4 2.2
    -4 -8 4 -0.1
    -4 -8 4 1.6
    -4 -8 4 -1.2
    3 8 -4 49.9
    3 8 -4 39.2
    3 8 -4 42.5
    -3 -8 4 48
    -3 -8 4 40.9
    -3 -8 4 43.1
    2 8 -4 136.99
    2 8 -4 166.28
    2 8 -4 160.78
    -2 -8 4 164.98
    -2 -8 4 175.68
    -2 -8 4 161.08
    1 8 -4 -0.1
    1 8 -4 0.8
    -1 -8 4 -0.6
    -1 -8 4 6
    -1 -8 4 -5.5
    0 8 -4 21.5
    0 8 -4 20.8
    0 8 -4 24.6
    0 -8 4 21.6
    0 -8 4 23.3
    0 -8 4 15.8
    -1 8 -4 136.09
    -1 8 -4 148.49
    -1 8 -4 129.59
    1 -8 4 129.69
    1 -8 4 139.29
    -2 8 -4 42.1
    -2 8 -4 45.8
    -2 8 -4 39.9
    2 -8 4 43.5
    2 -8 4 43.8
    2 -8 4 36.7
    -3 8 -4 23
    -3 8 -4 17.4
    3 -8 4 37.2
    3 -8 4 28.8
    3 -8 4 27
    -4 8 -4 59.39
    -4 8 -4 56.79
    4 -8 4 55.69
    4 -8 4 47
    4 -8 4 65.99
    4 -8 4 57.49
    -5 8 -4 4.5
    -5 8 -4 -3.7
    5 -8 4 7
    5 -8 4 10.4
    5 -8 4 5.5
    5 -8 4 3.5
    -6 8 -4 13.6
    -6 8 -4 27.6
    6 -8 4 41.4
    6 -8 4 29.4
    6 -8 4 29.2
    6 -8 4 27.8
    6 7 -4 37
    6 7 -4 25.8
    6 7 -4 28.5
    -6 -7 4 49.7
    -6 -7 4 44.9
    -6 -7 4 34.8
    5 7 -4 24.6
    5 7 -4 31.3
    5 7 -4 22.5
    -5 -7 4 19
    -5 -7 4 26.2
    -5 -7 4 24.5
    4 7 -4 25.2
    4 7 -4 18.8
    4 7 -4 15.5
    -4 -7 4 22.1
    -4 -7 4 17.8
    -4 -7 4 17.8
    3 7 -4 468.85
    3 7 -4 426.76
    3 7 -4 430.26
    -3 -7 4 444.66
    -3 -7 4 435.56
    -3 -7 4 437.86
    2 7 -4 5.2
    2 7 -4 4.1
    2 7 -4 1.7
    -2 -7 4 5.7
    -2 -7 4 4.2
    -2 -7 4 1.4
    1 7 -4 6.5
    1 7 -4 0.1
    1 7 -4 -4.6
    -1 -7 4 4
    -1 -7 4 2.6
    -1 -7 4 0.5
    0 7 -4 58.49
    0 7 -4 56.19
    0 7 -4 64.59
    0 -7 4 62.09
    0 -7 4 63.69
    -1 7 -4 77.89
    -1 7 -4 86.09
    -1 7 -4 87.99
    1 -7 4 93.89
    1 -7 4 77.09
    -2 7 -4 1.7
    -2 7 -4 0.4
    2 -7 4 0.6
    2 -7 4 6.2
    2 -7 4 5.4
    -3 7 -4 143.29
    -3 7 -4 153.38
    3 -7 4 143.29
    3 -7 4 139.89
    -4 7 -4 1.6
    -4 7 -4 5.7
    4 -7 4 5
    4 -7 4 -0.1
    4 -7 4 3.4
    4 -7 4 -3.6
    -5 7 -4 5.5
    -5 7 -4 3.1
    5 -7 4 4
    5 -7 4 4
    5 -7 4 9.8
    5 -7 4 9.7
    -6 7 -4 84.69
    -6 7 -4 70.99
    6 -7 4 70.69
    6 -7 4 83.79
    6 -7 4 72.29
    6 -7 4 85.89
    7 6 -4 28.8
    7 6 -4 15.1
    7 6 -4 16
    -7 -6 4 24.4
    6 6 -4 3.3
    6 6 -4 -0.5
    6 6 -4 3.7
    -6 -6 4 -5.5
    -6 -6 4 8
    -6 -6 4 3.5
    5 6 -4 -1.2
    5 6 -4 2.9
    5 6 -4 -2.5
    -5 -6 4 0.9
    -5 -6 4 -3.4
    -5 -6 4 2.9
    4 6 -4 41
    4 6 -4 42.5
    4 6 -4 55.79
    -4 -6 4 42.7
    -4 -6 4 39.4
    -4 -6 4 49
    3 6 -4 27.8
    3 6 -4 27.5
    3 6 -4 21.6
    -3 -6 4 26.3
    -3 -6 4 31.8
    -3 -6 4 30.5
    2 6 -4 1100.39
    2 6 -4 1149.89
    2 6 -4 1120.49
    -2 -6 4 1111.99
    -2 -6 4 1119.69
    -2 -6 4 1122.39
    1 6 -4 254.57
    1 6 -4 269.67
    -1 -6 4 263.17
    -1 -6 4 255.07
    -1 -6 4 251.67
    0 6 -4 15.9
    0 6 -4 14.7
    0 6 -4 18
    0 -6 4 18
    0 -6 4 18.3
    -1 6 -4 95.59
    -1 6 -4 98.69
    1 -6 4 98.09
    1 -6 4 101.99
    -2 6 -4 261.47
    -2 6 -4 250.87
    2 -6 4 241.38
    2 -6 4 244.58
    2 -6 4 245.48
    -3 6 -4 77.69
    -3 6 -4 88.09
    3 -6 4 86.29
    3 -6 4 94.69
    3 -6 4 83.49
    3 -6 4 91.09
    -4 6 -4 138.89
    -4 6 -4 133.59
    4 -6 4 151.88
    4 -6 4 139.79
    4 -6 4 140.59
    4 -6 4 143.09
    -5 6 -4 55.49
    -5 6 -4 49
    5 -6 4 64.89
    5 -6 4 35.5
    5 -6 4 39.4
    5 -6 4 45.9
    -6 6 -4 2.9
    -6 6 -4 -8.9
    6 -6 4 2
    6 -6 4 0.1
    6 -6 4 17.6
    6 -6 4 4
    -7 6 -4 3.8
    -7 6 -4 4.7
    7 -6 4 14
    7 -6 4 10.4
    7 -6 4 19.5
    7 -6 4 9.4
    7 5 -4 4.4
    7 5 -4 1.1
    7 5 -4 5.9
    -7 -5 4 9.1
    -7 -5 4 1.6
    6 5 -4 5.7
    6 5 -4 -2.2
    6 5 -4 1.4
    -6 -5 4 -1.1
    -6 -5 4 10.1
    -6 -5 4 -2.3
    5 5 -4 1.9
    5 5 -4 0.9
    5 5 -4 -4.3
    -5 -5 4 -0.2
    -5 -5 4 5.9
    -5 -5 4 2.5
    4 5 -4 -0.9
    4 5 -4 0.3
    4 5 -4 3.2
    -4 -5 4 -0.3
    -4 -5 4 4.7
    -4 -5 4 0.9
    3 5 -4 48.4
    3 5 -4 53.49
    3 5 -4 59.79
    -3 -5 4 43.5
    -3 -5 4 53.29
    -3 -5 4 48
    2 5 -4 239.28
    2 5 -4 267.77
    2 5 -4 257.17
    -2 -5 4 251.77
    -2 -5 4 259.17
    -2 -5 4 251.87
    1 5 -4 176.68
    1 5 -4 174.18
    1 5 -4 170.78
    -1 -5 4 175.68
    -1 -5 4 178.98
    -1 -5 4 174.48
    0 5 -4 428.06
    0 5 -4 447.36
    0 5 -4 347.87
    0 -5 4 425.26
    0 -5 4 425.06
    -1 5 -4 140.29
    -1 5 -4 145.79
    -1 5 -4 150.68
    1 -5 4 139.49
    1 -5 4 150.58
    1 -5 4 146.99
    -2 5 -4 63.29
    -2 5 -4 69.69
    2 -5 4 56.09
    2 -5 4 58.69
    2 -5 4 55.19
    -3 5 -4 92.49
    -3 5 -4 105.79
    3 -5 4 95.89
    3 -5 4 98.49
    3 -5 4 91.49
    3 -5 4 96.09
    -4 5 -4 153.68
    -4 5 -4 145.39
    4 -5 4 154.88
    4 -5 4 150.88
    4 -5 4 150.18
    4 -5 4 155.58
    -5 5 -4 0.3
    -5 5 -4 0
    5 -5 4 -5.1
    5 -5 4 -0.8
    5 -5 4 1.5
    5 -5 4 4
    -6 5 -4 40.7
    -6 5 -4 51.79
    6 -5 4 40.3
    6 -5 4 37.7
    6 -5 4 37.2
    6 -5 4 53.19
    -7 5 -4 16.1
    -7 5 -4 17.3
    7 -5 4 12.4
    7 -5 4 10.7
    7 -5 4 5.7
    7 -5 4 7
    7 4 -4 6.9
    7 4 -4 11.5
    7 4 -4 19.7
    -7 -4 4 15.3
    -7 -4 4 12.3
    6 4 -4 -1.2
    6 4 -4 3.1
    6 4 -4 4.5
    -6 -4 4 6.1
    5 4 -4 12.7
    5 4 -4 13.9
    5 4 -4 14.3
    -5 -4 4 14.5
    -5 -4 4 6
    -5 -4 4 6.7
    4 4 -4 136.59
    4 4 -4 123.79
    4 4 -4 130.49
    -4 -4 4 129.19
    -4 -4 4 141.29
    -4 -4 4 125.19
    3 4 -4 399.16
    3 4 -4 405.96
    -3 -4 4 396.06
    -3 -4 4 394.56
    -3 -4 4 400.26
    2 4 -4 -0.3
    2 4 -4 -0.7
    2 4 -4 1.2
    -2 -4 4 1.2
    -2 -4 4 2.1
    -2 -4 4 1.1
    1 4 -4 1.7
    1 4 -4 3.4
    1 4 -4 1.7
    -1 -4 4 2.2
    -1 -4 4 4.1
    -1 -4 4 2.3
    0 4 -4 685.53
    0 4 -4 674.13
    0 4 -4 633.04
    0 -4 4 658.83
    0 -4 4 679.93
    0 -4 4 679.43
    -1 4 -4 23.5
    -1 4 -4 25.1
    1 -4 4 22.2
    1 -4 4 20.8
    1 -4 4 17.8
    -2 4 -4 104.09
    -2 4 -4 119.49
    2 -4 4 104.39
    2 -4 4 113.69
    2 -4 4 107.09
    2 -4 4 108.49
    -3 4 -4 301.07
    -3 4 -4 295.57
    3 -4 4 296.97
    3 -4 4 300.37
    3 -4 4 310.87
    3 -4 4 292.77
    -4 4 -4 12.6
    -4 4 -4 10.3
    4 -4 4 11.7
    4 -4 4 7.2
    4 -4 4 6.2
    -5 4 -4 7.3
    -5 4 -4 2
    5 -4 4 -1.4
    5 -4 4 0.1
    5 -4 4 3.5
    -6 4 -4 18.8
    -6 4 -4 29.4
    6 -4 4 21.8
    6 -4 4 29.4
    6 -4 4 28.1
    -7 4 -4 10.8
    -7 4 -4 -2.4
    7 -4 4 3
    7 -4 4 -8.6
    7 -4 4 5.6
    7 -4 4 -3.2
    7 3 -4 21.7
    7 3 -4 16.7
    7 3 -4 17.5
    -7 -3 4 17.7
    -7 -3 4 21.1
    6 3 -4 -3
    6 3 -4 0.7
    6 3 -4 -11.3
    -6 -3 4 -0.1
    -6 -3 4 1.5
    5 3 -4 9.1
    5 3 -4 8.6
    5 3 -4 9.4
    -5 -3 4 8.7
    -5 -3 4 8.2
    4 3 -4 135.29
    4 3 -4 131.79
    4 3 -4 145.09
    -4 -3 4 134.39
    3 3 -4 54.19
    3 3 -4 58.39
    3 3 -4 57.09
    -3 -3 4 51.29
    -3 -3 4 57.69
    -3 -3 4 59.59
    2 3 -4 123.89
    2 3 -4 124.29
    2 3 -4 122.89
    -2 -3 4 124.69
    -2 -3 4 121.19
    -2 -3 4 121.79
    1 3 -4 61.49
    1 3 -4 58.39
    1 3 -4 62.89
    -1 -3 4 59.59
    -1 -3 4 60.09
    -1 -3 4 61.49
    0 3 -4 0
    0 3 -4 0.3
    0 -3 4 1.4
    0 -3 4 -0.1
    -1 3 -4 222.78
    -1 3 -4 227.68
    1 -3 4 232.68
    1 -3 4 246.18
    1 -3 4 241.38
    1 -3 4 238.48
    -2 3 -4 640.94
    -2 3 -4 631.24
    2 -3 4 642.84
    2 -3 4 642.94
    2 -3 4 623.14
    -3 3 -4 15.8
    -3 3 -4 15
    3 -3 4 16.8
    3 -3 4 31
    3 -3 4 20.1
    -4 3 -4 268.07
    -4 3 -4 256.87
    4 -3 4 264.67
    4 -3 4 263.37
    4 -3 4 232.48
    -5 3 -4 17.6
    -5 3 -4 35.2
    5 -3 4 36.9
    5 -3 4 33.1
    5 -3 4 36.8
    -6 3 -4 0.3
    -6 3 -4 14.9
    6 -3 4 -0.6
    6 -3 4 -2
    6 -3 4 4.8
    -7 3 -4 40.3
    -7 3 -4 56.29
    7 -3 4 43.5
    7 -3 4 47.7
    7 -3 4 48.4
    8 2 -4 -1.8
    8 2 -4 12
    -8 -2 4 6.9
    -8 -2 4 4.5
    7 2 -4 -6.8
    7 2 -4 7.8
    7 2 -4 2
    -7 -2 4 -3.7
    -7 -2 4 11.3
    6 2 -4 83.39
    6 2 -4 76.19
    6 2 -4 82.59
    -6 -2 4 74.09
    -6 -2 4 76.89
    5 2 -4 186.78
    5 2 -4 170.88
    5 2 -4 153.38
    -5 -2 4 173.68
    -5 -2 4 183.18
    4 2 -4 33.2
    4 2 -4 36.2
    4 2 -4 29.8
    -4 -2 4 33.3
    -4 -2 4 25.3
    3 2 -4 134.19
    3 2 -4 142.09
    3 2 -4 136.49
    2 2 -4 251.87
    1 2 -4 83.79
    1 2 -4 86.99
    1 2 -4 82.29
    -1 -2 4 84.49
    -1 -2 4 84.09
    0 2 -4 192.28
    0 2 -4 186.38
    0 2 -4 179.78
    0 -2 4 195.58
    0 -2 4 179.78
    0 -2 4 184.78
    -1 2 -4 614.34
    -1 2 -4 649.34
    -1 2 -4 615.24
    1 -2 4 639.24
    1 -2 4 628.94
    1 -2 4 651.93
    -2 2 -4 29.3
    -2 2 -4 35.6
    2 -2 4 30.3
    2 -2 4 28.5
    2 -2 4 39.9
    -3 2 -4 344.67
    -3 2 -4 345.97
    -3 2 -4 347.87
    3 -2 4 340.67
    3 -2 4 355.76
    3 -2 4 351.66
    -4 2 -4 27.6
    -4 2 -4 22.5
    -4 2 -4 30
    4 -2 4 15.1
    4 -2 4 24.4
    4 -2 4 19.4
    -5 2 -4 14.5
    5 -2 4 23.1
    5 -2 4 20.4
    5 -2 4 12.2
    -6 2 -4 22.7
    -6 2 -4 20.3
    6 -2 4 23.2
    6 -2 4 5.6
    6 -2 4 26
    -7 2 -4 17.9
    -7 2 -4 5.5
    7 -2 4 10.6
    7 -2 4 2.8
    7 -2 4 3.3
    8 1 -4 -7.6
    8 1 -4 -11.1
    8 1 -4 -0.5
    -8 -1 4 -7
    -8 -1 4 3.6
    7 1 -4 80.99
    7 1 -4 72.19
    7 1 -4 60.59
    -7 -1 4 74.39
    -7 -1 4 65.09
    6 1 -4 80.29
    6 1 -4 74.19
    6 1 -4 85.39
    -6 -1 4 80.79
    -6 -1 4 83.39
    5 1 -4 -2.5
    5 1 -4 -1.2
    -5 -1 4 1.5
    -5 -1 4 -1.3
    4 1 -4 318.57
    4 1 -4 326.47
    4 1 -4 318.77
    -4 -1 4 319.97
    -4 -1 4 325.67
    3 1 -4 212.38
    3 1 -4 213.78
    3 1 -4 215.88
    2 1 -4 10.5
    1 1 -4 250.17
    1 1 -4 266.37
    1 1 -4 256.57
    -1 -1 4 251.17
    -1 -1 4 252.97
    0 1 -4 153.18
    0 1 -4 151.68
    0 1 -4 141.89
    0 -1 4 147.39
    0 -1 4 158.38
    0 -1 4 154.58
    -1 1 -4 74.89
    -1 1 -4 83.59
    -1 1 -4 77.59
    1 -1 4 81.49
    1 -1 4 81.39
    -2 1 -4 1050.49
    -2 1 -4 1074.69
    -2 1 -4 1054.29
    2 -1 4 1071.99
    2 -1 4 1024.8
    2 -1 4 1067.89
    -3 1 -4 74.09
    -3 1 -4 73.99
    -3 1 -4 64.99
    3 -1 4 67.79
    3 -1 4 72.19
    -4 1 -4 1.4
    -4 1 -4 5
    -4 1 -4 7.3
    4 -1 4 3.5
    4 -1 4 5
    4 -1 4 1.4
    -5 1 -4 16.2
    -5 1 -4 24.8
    -5 1 -4 16.8
    5 -1 4 9.1
    5 -1 4 12.7
    5 -1 4 19.3
    -6 1 -4 29.8
    6 -1 4 30.3
    6 -1 4 47.1
    6 -1 4 38.9
    -7 1 -4 4.9
    -7 1 -4 15.2
    7 -1 4 30
    7 -1 4 48.3
    7 -1 4 21
    8 0 -4 11.9
    8 0 -4 4.3
    8 0 -4 7.5
    8 0 -4 11.7
    -8 0 4 -4.5
    -8 0 4 5.3
    7 0 -4 46.5
    7 0 -4 45.1
    7 0 -4 60.79
    7 0 -4 50.59
    -7 0 4 54.19
    -7 0 4 48.8
    6 0 -4 33.3
    6 0 -4 29.9
    6 0 -4 24.4
    -6 0 4 28
    -6 0 4 36.4
    5 0 -4 82.99
    5 0 -4 79.79
    -5 0 4 90.69
    -5 0 4 75.89
    4 0 -4 179.98
    4 0 -4 175.58
    4 0 -4 179.48
    4 0 -4 170.98
    -4 0 4 178.68
    -4 0 4 188.68
    3 0 -4 411.96
    3 0 -4 419.26
    3 0 -4 383.06
    -3 0 4 403.66
    -3 0 4 411.56
    2 0 -4 85.59
    2 0 -4 74.99
    2 0 -4 84.59
    -2 0 4 81.19
    -2 0 4 79.09
    1 0 -4 0.3
    1 0 -4 0.5
    1 0 -4 1.3
    -1 0 4 0.3
    -1 0 4 0.4
    -1 0 4 1.3
    0 0 -4 738.33
    0 0 -4 756.02
    0 0 -4 746.93
    0 0 4 751.32
    0 0 4 775.22
    -1 0 -4 712.63
    -1 0 -4 711.03
    -1 0 -4 716.23
    1 0 4 723.43
    1 0 4 713.63
    -2 0 -4 250.37
    -2 0 -4 253.57
    -2 0 -4 252.47
    2 0 4 257.17
    2 0 4 254.57
    2 0 4 258.77
    -3 0 -4 17.7
    -3 0 -4 30
    -3 0 -4 22.2
    3 0 4 22.9
    3 0 4 18.2
    3 0 4 36.7
    -4 0 -4 516.85
    -4 0 -4 542.05
    -4 0 -4 544.35
    4 0 4 557.44
    4 0 4 554.34
    4 0 4 535.35
    -5 0 -4 41.3
    -5 0 -4 52.89
    -5 0 -4 55.09
    5 0 4 42.4
    5 0 4 43.9
    5 0 4 43.9
    -6 0 -4 19.9
    -6 0 -4 4.4
    -6 0 -4 18.1
    6 0 4 13.7
    6 0 4 5
    6 0 4 15.3
    -7 0 -4 19.4
    7 0 4 16.7
    7 0 4 14.8
    7 0 4 27.5
    8 -1 -4 9.7
    8 -1 -4 20.3
    8 -1 -4 11.7
    8 -1 -4 32.6
    -8 1 4 25.7
    -8 1 4 17.7
    7 -1 -4 14.2
    7 -1 -4 14.6
    7 -1 -4 18.2
    7 -1 -4 12.5
    -7 1 4 7.8
    -7 1 4 16.4
    6 -1 -4 150.08
    6 -1 -4 147.79
    6 -1 -4 168.98
    6 -1 -4 142.89
    -6 1 4 151.38
    -6 1 4 142.69
    5 -1 -4 115.29
    5 -1 -4 150.88
    5 -1 -4 152.38
    5 -1 -4 159.38
    -5 1 4 153.98
    -5 1 4 155.08
    4 -1 -4 23.3
    4 -1 -4 32.2
    -4 1 4 37.9
    -4 1 4 28.6
    3 -1 -4 93.99
    3 -1 -4 95.39
    3 -1 -4 93.99
    -3 1 4 90.79
    -3 1 4 99.59
    2 -1 -4 395.86
    2 -1 -4 414.56
    2 -1 -4 400.26
    -2 1 4 397.56
    -2 1 4 404.46
    -2 1 4 412.76
    1 -1 -4 49.7
    1 -1 -4 54.19
    1 -1 -4 57.09
    -1 1 4 57.49
    -1 1 4 53.89
    -1 1 4 53.79
    0 -1 -4 39.4
    0 -1 -4 45.1
    0 -1 -4 39.4
    0 1 4 46.1
    0 1 4 43.7
    -1 -1 -4 258.37
    -1 -1 -4 259.87
    1 1 4 253.57
    1 1 4 260.77
    -2 -1 -4 2.1
    -2 -1 -4 0.7
    -2 -1 -4 2.1
    2 1 4 2.6
    2 1 4 3.6
    2 1 4 -0.2
    -3 -1 -4 167.48
    -3 -1 -4 169.68
    -3 -1 -4 156.68
    3 1 4 160.48
    3 1 4 177.38
    3 1 4 167.28
    -4 -1 -4 45
    -4 -1 -4 44.8
    -4 -1 -4 38.3
    4 1 4 48.8
    4 1 4 53.49
    4 1 4 38.5
    -5 -1 -4 30.8
    -5 -1 -4 24.8
    -5 -1 -4 26.1
    5 1 4 19.8
    5 1 4 33.1
    5 1 4 29.8
    -6 -1 -4 108.09
    -6 -1 -4 99.69
    -6 -1 -4 101.99
    6 1 4 106.79
    6 1 4 116.39
    6 1 4 112.09
    -7 -1 -4 -7.3
    -7 -1 -4 7.8
    -7 -1 -4 -6.5
    7 1 4 -12.6
    7 1 4 2.1
    7 1 4 4.9
    8 -2 -4 -4.2
    8 -2 -4 23
    8 -2 -4 -12.4
    8 -2 -4 8.1
    -8 2 4 1.9
    -8 2 4 6.9
    7 -2 -4 65.69
    7 -2 -4 48.6
    7 -2 -4 59.69
    7 -2 -4 42.1
    -7 2 4 58.19
    -7 2 4 50.79
    6 -2 -4 10.4
    6 -2 -4 14.4
    6 -2 -4 12.8
    6 -2 -4 11.1
    -6 2 4 8.5
    -6 2 4 11.5
    5 -2 -4 132.59
    5 -2 -4 117.49
    5 -2 -4 116.59
    5 -2 -4 115.19
    -5 2 4 129.39
    -5 2 4 125.49
    4 -2 -4 107.09
    4 -2 -4 110.09
    4 -2 -4 112.89
    -4 2 4 104.99
    -4 2 4 115.39
    3 -2 -4 4.9
    3 -2 -4 2.4
    3 -2 -4 3.2
    -3 2 4 3.9
    -3 2 4 3.4
    2 -2 -4 634.34
    2 -2 -4 619.44
    2 -2 -4 651.23
    -2 2 4 641.44
    -2 2 4 641.94
    -2 2 4 624.64
    1 -2 -4 3119.29
    1 -2 -4 3168.78
    1 -2 -4 3246.98
    -1 2 4 2889.71
    -1 2 4 3370.16
    -1 2 4 3322.77
    0 -2 -4 18.5
    0 -2 -4 18.9
    0 -2 -4 22.4
    0 2 4 18.4
    0 2 4 18.6
    0 2 4 13.4
    -1 -2 -4 15.5
    -1 -2 -4 12.5
    -1 -2 -4 9.4
    1 2 4 4.8
    1 2 4 13.4
    1 2 4 13.5
    -2 -2 -4 409.76
    -2 -2 -4 419.56
    -2 -2 -4 423.16
    2 2 4 406.26
    2 2 4 346.97
    2 2 4 402.66
    -3 -2 -4 -2.3
    -3 -2 -4 -4.5
    -3 -2 -4 -2.9
    3 2 4 -4.1
    3 2 4 0.4
    3 2 4 -1.7
    -4 -2 -4 19.7
    -4 -2 -4 14.5
    -4 -2 -4 20.7
    4 2 4 11.4
    4 2 4 16
    4 2 4 17.3
    -5 -2 -4 140.99
    -5 -2 -4 177.18
    -5 -2 -4 153.68
    5 2 4 150.68
    5 2 4 160.18
    -6 -2 -4 25.3
    -6 -2 -4 9
    -6 -2 -4 27
    6 2 4 23.4
    6 2 4 10.8
    6 2 4 23.9
    -7 -2 -4 14.9
    -7 -2 -4 39.4
    -7 -2 -4 26.4
    7 2 4 5.5
    7 2 4 27
    7 2 4 21.7
    8 -3 -4 16.5
    8 -3 -4 -3.2
    8 -3 -4 8.6
    -8 3 4 -1.7
    7 -3 -4 19
    7 -3 -4 27.4
    7 -3 -4 26.4
    7 -3 -4 15.7
    -7 3 4 24.6
    -7 3 4 17.2
    6 -3 -4 50.09
    6 -3 -4 55.29
    6 -3 -4 41.8
    6 -3 -4 40.9
    -6 3 4 53.39
    -6 3 4 46.8
    5 -3 -4 86.79
    5 -3 -4 86.89
    5 -3 -4 51.79
    -5 3 4 95.99
    -5 3 4 73.89
    4 -3 -4 0.4
    4 -3 -4 6
    4 -3 -4 4
    -4 3 4 4.1
    -4 3 4 3.2
    3 -3 -4 351.66
    3 -3 -4 322.47
    3 -3 -4 332.87
    -3 3 4 326.07
    -3 3 4 354.56
    -3 3 4 339.27
    2 -3 -4 964.1
    2 -3 -4 997.1
    2 -3 -4 973.6
    -2 3 4 1014.3
    -2 3 4 997.3
    -2 3 4 1022.9
    1 -3 -4 171.28
    1 -3 -4 165.48
    1 -3 -4 163.68
    -1 3 4 158.08
    -1 3 4 162.08
    0 -3 -4 2.5
    0 -3 -4 6.9
    0 -3 -4 6.6
    0 3 4 3.2
    0 3 4 8.8
    0 3 4 9.8
    -1 -3 -4 1.6
    -1 -3 -4 2
    -1 -3 -4 3.3
    1 3 4 1.1
    1 3 4 4.9
    1 3 4 4.6
    -2 -3 -4 47.7
    -2 -3 -4 43.1
    -2 -3 -4 50.89
    2 3 4 46.4
    2 3 4 38.5
    -3 -3 -4 152.48
    -3 -3 -4 139.49
    -3 -3 -4 139.29
    3 3 4 140.79
    3 3 4 158.68
    3 3 4 138.19
    -4 -3 -4 109.99
    -4 -3 -4 92.09
    -4 -3 -4 104.79
    4 3 4 89.99
    4 3 4 88.19
    4 3 4 101.29
    -5 -3 -4 -5.5
    -5 -3 -4 2.4
    -5 -3 -4 0.5
    5 3 4 9.2
    5 3 4 10.6
    5 3 4 -3.5
    -6 -3 -4 42.5
    -6 -3 -4 30.9
    -6 -3 -4 21.7
    6 3 4 49.3
    6 3 4 38.4
    6 3 4 45.7
    7 3 4 18.7
    7 -4 -4 10.2
    7 -4 -4 25.6
    7 -4 -4 18.6
    7 -4 -4 12.6
    -7 4 4 25.6
    -7 4 4 28.4
    6 -4 -4 -3.4
    6 -4 -4 7.5
    6 -4 -4 7.4
    6 -4 -4 5.4
    -6 4 4 2.2
    -6 4 4 4.7
    5 -4 -4 11.2
    5 -4 -4 9.2
    5 -4 -4 8.9
    -5 4 4 13.8
    -5 4 4 9.4
    4 -4 -4 255.47
    4 -4 -4 247.78
    4 -4 -4 241.48
    -4 4 4 242.08
    -4 4 4 229.58
    3 -4 -4 567.74
    3 -4 -4 576.84
    3 -4 -4 579.54
    -3 4 4 601.44
    -3 4 4 558.34
    -3 4 4 606.74
    2 -4 -4 21.7
    2 -4 -4 15.2
    2 -4 -4 20
    -2 4 4 16.4
    -2 4 4 18.6
    1 -4 -4 189.28
    1 -4 -4 191.38
    -1 4 4 203.08
    -1 4 4 188.48
    -1 4 4 200.48
    0 -4 -4 196.48
    0 -4 -4 209.58
    0 -4 -4 190.98
    0 4 4 203.58
    0 4 4 197.88
    0 4 4 197.68
    -1 -4 -4 18.4
    -1 -4 -4 20.4
    -1 -4 -4 17.4
    1 4 4 13
    1 4 4 18.5
    1 4 4 17.5
    -2 -4 -4 15.6
    -2 -4 -4 11
    -2 -4 -4 7.1
    2 4 4 8.6
    2 4 4 10.2
    -3 -4 -4 55.39
    -3 -4 -4 53.79
    -3 -4 -4 42.6
    3 4 4 43.5
    3 4 4 31.6
    3 4 4 51.69
    -4 -4 -4 10
    -4 -4 -4 0.5
    -4 -4 -4 -5.3
    4 4 4 0
    4 4 4 3.7
    4 4 4 3.6
    -5 -4 -4 39.5
    -5 -4 -4 46.2
    -5 -4 -4 31.2
    5 4 4 33.7
    5 4 4 29.2
    5 4 4 36.5
    -6 -4 -4 -10.1
    -6 -4 -4 -1.7
    -6 -4 -4 4.8
    6 4 4 -0.4
    6 4 4 3.4
    6 4 4 2.3
    7 -5 -4 12.3
    7 -5 -4 7.9
    7 -5 -4 2.9
    7 -5 -4 20.6
    -7 5 4 15.8
    -7 5 4 14.2
    6 -5 -4 1.8
    6 -5 -4 7.3
    6 -5 -4 -6.7
    -6 5 4 2.6
    -6 5 4 2.4
    5 -5 -4 25.8
    5 -5 -4 28.8
    5 -5 -4 32.9
    -5 5 4 35.1
    -5 5 4 33.3
    4 -5 -4 38.9
    4 -5 -4 47.3
    4 -5 -4 46.8
    -4 5 4 51.19
    -4 5 4 47.1
    3 -5 -4 7.1
    3 -5 -4 6.5
    3 -5 -4 5
    -3 5 4 12.4
    -3 5 4 2.8
    2 -5 -4 263.87
    2 -5 -4 263.87
    2 -5 -4 255.57
    -2 5 4 264.27
    -2 5 4 259.17
    -2 5 4 259.87
    1 -5 -4 184.58
    1 -5 -4 168.28
    1 -5 -4 197.18
    -1 5 4 178.58
    -1 5 4 190.88
    -1 5 4 180.68
    0 -5 -4 147.79
    0 -5 -4 132.89
    0 5 4 140.29
    0 5 4 142.99
    0 5 4 136.39
    -1 -5 -4 26.2
    -1 -5 -4 33.5
    -1 -5 -4 26
    1 5 4 26.3
    1 5 4 25.6
    1 5 4 32.3
    -2 -5 -4 187.68
    -2 -5 -4 171.68
    -2 -5 -4 181.58
    2 5 4 187.78
    2 5 4 180.18
    2 5 4 142.79
    -3 -5 -4 1.6
    -3 -5 -4 0.6
    -3 -5 -4 3.9
    3 5 4 -2.9
    3 5 4 4
    3 5 4 -0.6
    -4 -5 -4 78.89
    -4 -5 -4 51.09
    -4 -5 -4 69.29
    4 5 4 53.39
    4 5 4 69.09
    -5 -5 -4 32
    -5 -5 -4 24.8
    -5 -5 -4 29.7
    5 5 4 47.9
    5 5 4 14.5
    5 5 4 29.1
    -6 -5 -4 6.1
    -6 -5 -4 12.2
    -6 -5 -4 28.6
    6 5 4 8.6
    6 5 4 7.9
    7 -6 -4 -20.3
    7 -6 -4 -0.5
    7 -6 -4 -0.6
    7 -6 -4 -8.5
    -7 6 4 14.7
    -7 6 4 11.3
    6 -6 -4 31.9
    6 -6 -4 52.09
    6 -6 -4 53.39
    -6 6 4 58.19
    -6 6 4 44.8
    5 -6 -4 58.69
    5 -6 -4 32.4
    -5 6 4 39.7
    -5 6 4 29.9
    4 -6 -4 12.9
    4 -6 -4 18.7
    4 -6 -4 13
    -4 6 4 22.9
    -4 6 4 21.1
    3 -6 -4 16.1
    3 -6 -4 12.3
    3 -6 -4 13.4
    -3 6 4 18.7
    -3 6 4 13
    -3 6 4 18.5
    2 -6 -4 35.5
    2 -6 -4 38.7
    2 -6 -4 51.89
    -2 6 4 40.2
    -2 6 4 46.5
    -2 6 4 47.5
    1 -6 -4 63.89
    1 -6 -4 63.79
    1 -6 -4 78.29
    -1 6 4 70.49
    -1 6 4 70.69
    -1 6 4 75.39
    0 -6 -4 134.49
    0 -6 -4 146.69
    0 6 4 141.49
    0 6 4 134.99
    0 6 4 135.29
    -1 -6 -4 9
    -1 -6 -4 5.8
    -1 -6 -4 11.1
    1 6 4 9.3
    1 6 4 5.4
    1 6 4 8.7
    -2 -6 -4 -1.9
    -2 -6 -4 -3.3
    -2 -6 -4 -4.3
    2 6 4 0
    2 6 4 -3.6
    2 6 4 6.5
    -3 -6 -4 37
    -3 -6 -4 43.8
    -3 -6 -4 35.2
    3 6 4 40
    3 6 4 40.2
    -4 -6 -4 18.6
    -4 -6 -4 12.4
    -4 -6 -4 6.1
    4 6 4 11.8
    4 6 4 4.5
    4 6 4 11.3
    -5 -6 -4 3.9
    -5 -6 -4 -1.3
    -5 -6 -4 -4.7
    5 6 4 -5.6
    5 6 4 12.2
    5 6 4 -8.8
    -6 -6 -4 1.4
    -6 -6 -4 10.1
    -6 -6 -4 11.5
    6 6 4 -17.2
    6 6 4 5.6
    6 6 4 8.7
    7 -7 -4 5.3
    7 -7 -4 15.5
    -7 7 4 11.4
    -7 7 4 1.4
    6 -7 -4 22.7
    6 -7 -4 40.8
    6 -7 -4 39.2
    -6 7 4 30.9
    -6 7 4 42.4
    5 -7 -4 3.2
    5 -7 -4 1.9
    5 -7 -4 -1.3
    -5 7 4 6.3
    4 -7 -4 5.9
    4 -7 -4 6.7
    4 -7 -4 2.6
    -4 7 4 2.1
    -4 7 4 0.9
    -4 7 4 4.2
    3 -7 -4 4.5
    3 -7 -4 6.1
    3 -7 -4 -2
    -3 7 4 5
    -3 7 4 3.4
    -3 7 4 2.7
    2 -7 -4 79.39
    2 -7 -4 93.99
    2 -7 -4 86.19
    -2 7 4 76.69
    -2 7 4 80.29
    -2 7 4 69.79
    1 -7 -4 121.29
    1 -7 -4 122.19
    1 -7 -4 110.79
    -1 7 4 128.19
    -1 7 4 129.19
    -1 7 4 128.99
    0 -7 -4 6
    0 -7 -4 9.5
    0 -7 -4 0
    0 7 4 8.7
    0 7 4 6.1
    0 7 4 5.1
    -1 -7 -4 28.9
    -1 -7 -4 27.6
    -1 -7 -4 19.5
    1 7 4 25.8
    1 7 4 19.4
    1 7 4 34.5
    -2 -7 -4 65.49
    -2 -7 -4 63.19
    -2 -7 -4 78.59
    2 7 4 66.39
    2 7 4 62.89
    2 7 4 67.39
    -3 -7 -4 74.59
    -3 -7 -4 62.59
    -3 -7 -4 46.4
    3 7 4 76.09
    3 7 4 70.59
    3 7 4 89.79
    -4 -7 -4 -1.4
    -4 -7 -4 11.1
    -4 -7 -4 2.4
    4 7 4 -6.1
    4 7 4 4.8
    4 7 4 -3.7
    -5 -7 -4 10.7
    -5 -7 -4 7.2
    -5 -7 -4 13.9
    5 7 4 6.7
    5 7 4 17.4
    5 7 4 12.9
    6 -8 -4 19.2
    6 -8 -4 14.8
    6 -8 -4 12.9
    -6 8 4 18.5
    -6 8 4 21.2
    5 -8 -4 60.79
    5 -8 -4 57.39
    5 -8 -4 78.29
    -5 8 4 71.69
    -5 8 4 71.99
    4 -8 -4 17.1
    4 -8 -4 4.6
    4 -8 -4 6.9
    -4 8 4 6.2
    -4 8 4 2.8
    -4 8 4 9.9
    3 -8 -4 12.3
    3 -8 -4 22.6
    3 -8 -4 17.5
    -3 8 4 13.8
    -3 8 4 17.7
    -3 8 4 17
    2 -8 -4 128.89
    2 -8 -4 135.79
    2 -8 -4 123.89
    -2 8 4 129.19
    -2 8 4 127.79
    -2 8 4 127.29
    1 -8 -4 12.6
    1 -8 -4 23.9
    1 -8 -4 37.5
    -1 8 4 40.6
    -1 8 4 23.8
    -1 8 4 20.2
    0 -8 -4 36.3
    0 -8 -4 52.09
    0 8 4 62.19
    0 8 4 54.49
    0 8 4 44.4
    -1 -8 -4 -1
    -1 -8 -4 15.1
    1 8 4 11.2
    1 8 4 7.2
    1 8 4 6.2
    -2 -8 -4 27.9
    -2 -8 -4 10.8
    -2 -8 -4 16.9
    2 8 4 25
    2 8 4 4.2
    2 8 4 21.1
    -3 -8 -4 2.9
    -3 -8 -4 -0.5
    -3 -8 -4 -1.5
    3 8 4 -6.6
    3 8 4 -0.7
    3 8 4 -2.7
    -4 -8 -4 21.3
    -4 -8 -4 18
    -4 -8 -4 19.3
    4 8 4 38.7
    4 8 4 43.6
    4 8 4 31.7
    -5 -8 -4 20
    -5 -8 -4 5.1
    -5 -8 -4 6.4
    5 8 4 17
    5 8 4 16.2
    5 8 4 17.4
    6 -9 -4 41.4
    6 -9 -4 29
    6 -9 -4 24.4
    -6 9 4 30.1
    5 -9 -4 1.4
    5 -9 -4 -6.9
    5 -9 -4 9.7
    -5 9 4 16.4
    -5 9 4 12.2
    -5 9 4 -0.4
    4 -9 -4 24.2
    4 -9 -4 9.1
    4 -9 -4 10.1
    -4 9 4 17.5
    -4 9 4 11.9
    -4 9 4 33.7
    3 -9 -4 13.2
    3 -9 -4 10.7
    3 -9 -4 1.6
    -3 9 4 9.1
    -3 9 4 5.2
    -3 9 4 5.6
    2 -9 -4 18.6
    2 -9 -4 12
    2 -9 -4 18.2
    -2 9 4 15.5
    -2 9 4 17.7
    -2 9 4 14.1
    1 -9 -4 39.1
    1 -9 -4 44.9
    -1 9 4 48.9
    -1 9 4 53.29
    -1 9 4 33.5
    0 -9 -4 42.3
    0 -9 -4 50.49
    0 -9 -4 28.9
    0 9 4 43.1
    0 9 4 64.79
    0 9 4 61.79
    -1 -9 -4 1.5
    -1 -9 -4 3
    -1 -9 -4 -4.4
    1 9 4 5.5
    1 9 4 5.8
    1 9 4 -4.2
    -2 -9 -4 1.6
    -2 -9 -4 2.6
    -2 -9 -4 -4.2
    2 9 4 3.3
    2 9 4 4.4
    2 9 4 4.9
    -3 -9 -4 3.8
    -3 -9 -4 15.9
    -3 -9 -4 15.5
    3 9 4 17.3
    3 9 4 30.2
    3 9 4 14
    -4 -9 -4 3.2
    -4 -9 -4 12.6
    -4 -9 -4 7
    4 9 4 28
    4 9 4 14.1
    4 9 4 7.6
    5 -10 -4 7.9
    5 -10 -4 0.6
    5 -10 -4 14.3
    -5 10 4 8.5
    -5 10 4 25.2
    -5 10 4 0.4
    4 -10 -4 51.49
    4 -10 -4 57.69
    4 -10 -4 46.7
    -4 10 4 49.7
    -4 10 4 51.99
    -4 10 4 44
    3 -10 -4 31.8
    3 -10 -4 44.8
    3 -10 -4 45
    -3 10 4 44.3
    -3 10 4 54.39
    -3 10 4 41.7
    2 -10 -4 25.7
    2 -10 -4 35.3
    2 -10 -4 67.39
    -2 10 4 46.1
    -2 10 4 42
    -2 10 4 43.4
    1 -10 -4 12.7
    1 -10 -4 35.4
    1 -10 -4 36
    -1 10 4 35.8
    -1 10 4 29.4
    -1 10 4 43.3
    0 -10 -4 21.9
    0 -10 -4 12.3
    0 -10 -4 18
    0 10 4 5.1
    0 10 4 12.1
    0 10 4 11.1
    -1 -10 -4 0.8
    -1 -10 -4 -11.2
    -1 -10 -4 -12.9
    1 10 4 -5.1
    1 10 4 -1.9
    1 10 4 2.2
    -2 -10 -4 17.1
    -2 -10 -4 13.5
    -2 -10 -4 2.5
    2 10 4 21.4
    2 10 4 6.1
    2 10 4 -0.1
    -3 -10 -4 -14.4
    -3 -10 -4 11
    -3 -10 -4 20.3
    3 10 4 12
    3 10 4 22.5
    3 10 4 0
    4 -11 -4 4.7
    4 -11 -4 -1.3
    4 -11 -4 0.1
    -4 11 4 -3.3
    -4 11 4 10.2
    -4 11 4 -2.3
    3 -11 -4 19.5
    3 -11 -4 -0.3
    3 -11 -4 26.7
    -3 11 4 13.8
    -3 11 4 29.5
    2 -11 -4 56.59
    2 -11 -4 64.89
    2 -11 -4 105.99
    -2 11 4 90.49
    -2 11 4 103.29
    -2 11 4 105.99
    1 -11 -4 -0.7
    1 -11 -4 23.1
    -1 11 4 -5.1
    -1 11 4 14.7
    -1 11 4 -3.8
    0 -11 -4 9.3
    0 -11 -4 -1.1
    0 -11 -4 2
    0 11 4 15.4
    0 11 4 13
    0 11 4 18.3
    -1 -11 -4 -9
    -1 -11 -4 -9.5
    -1 -11 -4 -4.3
    1 11 4 -3.9
    1 11 4 4
    1 11 4 -4.3
    -2 -11 -4 3.2
    -2 -11 -4 13.3
    -2 -11 -4 15.4
    2 11 4 4.3
    2 11 4 -16.6
    2 11 4 1.5
    3 -12 -4 42.9
    3 -12 -4 26.1
    3 -12 -4 23.7
    -3 12 4 0.6
    -3 12 4 27
    -3 12 4 17.2
    2 -12 -4 -17.5
    2 -12 -4 24.5
    2 -12 -4 -0.9
    -2 12 4 -3.3
    -2 12 4 -0.7
    -2 12 4 5.9
    1 -12 -4 10
    1 -12 -4 28.5
    -1 12 4 30.4
    -1 12 4 23.2
    -1 12 4 32.3
    0 -12 -4 -17
    0 -12 -4 -10.2
    0 -12 -4 3.2
    0 12 4 8.2
    0 12 4 4.6
    0 12 4 0.5
    -1 -12 -4 3.4
    -1 -12 -4 -9
    1 12 4 -18.7
    1 12 4 -8.8
    1 12 4 -19.5
    1 14 -5 13
    1 14 -5 6.1
    1 14 -5 19
    -1 -14 5 29.2
    -1 -14 5 9.1
    0 14 -5 33.8
    0 14 -5 22.6
    0 14 -5 17
    0 -14 5 13.5
    0 -14 5 32.9
    0 -14 5 18
    -1 14 -5 -8.1
    -1 14 -5 -3.4
    -1 14 -5 0.8
    1 -14 5 -3.7
    1 -14 5 3.7
    1 -14 5 18.3
    3 13 -5 26.1
    3 13 -5 3.3
    3 13 -5 -2.9
    -3 -13 5 2.1
    2 13 -5 -0.1
    2 13 -5 10.9
    2 13 -5 11.8
    -2 -13 5 33.1
    -2 -13 5 4.9
    -2 -13 5 -5.8
    1 13 -5 16.8
    1 13 -5 15.2
    1 13 -5 0.2
    -1 -13 5 33.3
    -1 -13 5 15
    0 13 -5 7.1
    0 13 -5 -1.6
    0 13 -5 -4.2
    0 -13 5 -10.4
    0 -13 5 3.4
    0 -13 5 9.5
    -1 13 -5 26.7
    -1 13 -5 12.8
    -1 13 -5 18.1
    1 -13 5 5.1
    1 -13 5 19.4
    1 -13 5 12.5
    -2 13 -5 31.3
    -2 13 -5 19
    -2 13 -5 26.6
    2 -13 5 29.8
    2 -13 5 32.9
    2 -13 5 13.7
    -3 13 -5 13.5
    -3 13 -5 -5.6
    3 -13 5 10.1
    3 -13 5 -0.9
    3 -13 5 24.9
    4 12 -5 37.8
    4 12 -5 14.9
    4 12 -5 49.2
    -4 -12 5 48.4
    -4 -12 5 39.1
    -4 -12 5 28.6
    3 12 -5 23.1
    3 12 -5 18.4
    3 12 -5 6
    -3 -12 5 11.2
    -3 -12 5 1.3
    -3 -12 5 7.1
    2 12 -5 10.8
    2 12 -5 13.4
    -2 -12 5 14.8
    -2 -12 5 18.3
    -2 -12 5 33.1
    1 12 -5 -0.3
    1 12 -5 -8.6
    1 12 -5 -1.3
    -1 -12 5 -1.3
    -1 -12 5 1.4
    0 12 -5 3.4
    0 12 -5 -10.9
    0 12 -5 3.5
    0 -12 5 -3.6
    0 -12 5 -5.7
    0 -12 5 -2
    -1 12 -5 6.7
    -1 12 -5 -2.5
    -1 12 -5 4.9
    1 -12 5 5.8
    1 -12 5 -3.5
    1 -12 5 -3.3
    -2 12 -5 10.5
    -2 12 -5 -6.8
    -2 12 -5 1.8
    2 -12 5 0.3
    2 -12 5 7.7
    2 -12 5 12.1
    -3 12 -5 49.9
    -3 12 -5 29
    3 -12 5 58.09
    3 -12 5 43.4
    -4 12 -5 14.7
    -4 12 -5 30.7
    4 -12 5 19.2
    4 -12 5 28.4
    4 11 -5 54.69
    4 11 -5 7.3
    4 11 -5 33.8
    -4 -11 5 52.69
    -4 -11 5 38.1
    -4 -11 5 36.2
    3 11 -5 73.29
    3 11 -5 57.69
    -3 -11 5 71.39
    -3 -11 5 62.79
    -3 -11 5 70.19
    2 11 -5 0.5
    2 11 -5 3.5
    -2 -11 5 7.4
    -2 -11 5 12.2
    -2 -11 5 -4.4
    1 11 -5 31.6
    1 11 -5 43.4
    1 11 -5 42.7
    -1 -11 5 31.7
    -1 -11 5 31.8
    -1 -11 5 43.7
    0 11 -5 12.8
    0 11 -5 9
    0 11 -5 8.9
    0 -11 5 10.7
    0 -11 5 -1.2
    0 -11 5 5.4
    -1 11 -5 -3.2
    -1 11 -5 2.5
    -1 11 -5 5.3
    1 -11 5 -1.7
    1 -11 5 5.8
    1 -11 5 -1.7
    -2 11 -5 63.09
    -2 11 -5 59.29
    -2 11 -5 47.6
    2 -11 5 59.19
    2 -11 5 58.99
    -3 11 -5 12.3
    -3 11 -5 38.9
    3 -11 5 19.1
    3 -11 5 29.8
    3 -11 5 38.4
    -4 11 -5 -1.2
    -4 11 -5 1.8
    4 -11 5 5.7
    4 -11 5 11.2
    -5 11 -5 19.4
    -5 11 -5 4.7
    5 -11 5 17.1
    5 -11 5 27.6
    5 -11 5 32
    5 -11 5 23
    5 10 -5 4.5
    5 10 -5 14.7
    5 10 -5 14.4
    -5 -10 5 23.1
    -5 -10 5 7.8
    -5 -10 5 14.4
    4 10 -5 110.99
    4 10 -5 102.09
    4 10 -5 102.99
    -4 -10 5 92.69
    -4 -10 5 104.69
    -4 -10 5 119.69
    3 10 -5 11.3
    3 10 -5 4.6
    3 10 -5 12.9
    -3 -10 5 9.3
    -3 -10 5 -1.5
    -3 -10 5 10
    2 10 -5 18.5
    2 10 -5 8.6
    2 10 -5 22.3
    -2 -10 5 19.1
    -2 -10 5 20.6
    -2 -10 5 23.9
    1 10 -5 0.1
    1 10 -5 9
    1 10 -5 2.5
    -1 -10 5 11.4
    -1 -10 5 6.8
    -1 -10 5 2.4
    0 10 -5 1.8
    0 10 -5 2.7
    0 10 -5 0.7
    0 -10 5 3.4
    0 -10 5 1.5
    0 -10 5 5.1
    -1 10 -5 104.39
    -1 10 -5 110.59
    -1 10 -5 117.39
    1 -10 5 116.89
    1 -10 5 96.99
    1 -10 5 122.99
    -2 10 -5 72.49
    -2 10 -5 68.89
    -2 10 -5 65.49
    2 -10 5 69.69
    2 -10 5 66.19
    -3 10 -5 13
    -3 10 -5 20.8
    3 -10 5 13.7
    3 -10 5 17.6
    3 -10 5 15.3
    -4 10 -5 16.5
    -4 10 -5 18.2
    4 -10 5 12.8
    4 -10 5 18.5
    4 -10 5 22.5
    4 -10 5 20.4
    -5 10 -5 34.1
    -5 10 -5 13.6
    5 -10 5 45.4
    5 -10 5 24.5
    5 -10 5 29.9
    6 9 -5 4.1
    6 9 -5 -4.3
    6 9 -5 6
    -6 -9 5 11.5
    -6 -9 5 13.8
    -6 -9 5 1.6
    5 9 -5 7.7
    5 9 -5 6.3
    5 9 -5 11.9
    -5 -9 5 7.3
    -5 -9 5 4
    -5 -9 5 24.3
    4 9 -5 12
    4 9 -5 1.7
    4 9 -5 -4.3
    -4 -9 5 2.6
    -4 -9 5 5.6
    -4 -9 5 7.6
    3 9 -5 437.56
    3 9 -5 442.76
    3 9 -5 428.36
    -3 -9 5 448.06
    -3 -9 5 450.05
    -3 -9 5 454.05
    2 9 -5 2.7
    2 9 -5 -0.6
    2 9 -5 -2.7
    -2 -9 5 1
    -2 -9 5 -0.4
    -2 -9 5 3
    1 9 -5 9.2
    1 9 -5 16.6
    -1 -9 5 11.2
    -1 -9 5 14.9
    -1 -9 5 15
    0 9 -5 153.78
    0 9 -5 151.38
    0 9 -5 147.49
    0 -9 5 151.18
    0 -9 5 137.29
    -1 9 -5 59.59
    -1 9 -5 53.59
    -1 9 -5 62.99
    1 -9 5 49.7
    1 -9 5 38.3
    1 -9 5 58.09
    -2 9 -5 4.1
    -2 9 -5 4.6
    -2 9 -5 5.5
    2 -9 5 -2.7
    2 -9 5 6.4
    2 -9 5 1.6
    -3 9 -5 76.19
    -3 9 -5 104.19
    3 -9 5 78.59
    3 -9 5 91.39
    3 -9 5 86.39
    -4 9 -5 -5.5
    -4 9 -5 -8.3
    4 -9 5 2.6
    4 -9 5 -1
    4 -9 5 1.6
    4 -9 5 -4.3
    -5 9 -5 14
    -5 9 -5 8.5
    5 -9 5 5
    5 -9 5 16.7
    5 -9 5 10.1
    5 -9 5 17.2
    -6 9 -5 19.1
    -6 9 -5 5.9
    6 -9 5 16.5
    6 -9 5 12.9
    6 -9 5 35
    6 -9 5 13.7
    6 8 -5 1.3
    6 8 -5 3.8
    6 8 -5 4.5
    -6 -8 5 12.7
    -6 -8 5 8
    -6 -8 5 -4.4
    5 8 -5 6.7
    5 8 -5 10.4
    5 8 -5 1.4
    -5 -8 5 0.7
    -5 -8 5 5
    -5 -8 5 -1.8
    4 8 -5 83.79
    4 8 -5 97.09
    4 8 -5 88.49
    -4 -8 5 72.59
    -4 -8 5 78.49
    -4 -8 5 80.79
    3 8 -5 3.6
    3 8 -5 7.3
    3 8 -5 7.2
    -3 -8 5 13.1
    -3 -8 5 6.3
    -3 -8 5 3.8
    2 8 -5 28.7
    2 8 -5 37.4
    2 8 -5 38.3
    -2 -8 5 41.3
    -2 -8 5 34.1
    -2 -8 5 33.7
    1 8 -5 315.47
    1 8 -5 326.77
    -1 -8 5 340.57
    -1 -8 5 331.67
    -1 -8 5 331.27
    0 8 -5 45.4
    0 8 -5 45.3
    0 8 -5 45.2
    0 -8 5 45.4
    0 -8 5 54.79
    -1 8 -5 31.1
    -1 8 -5 35.9
    -1 8 -5 31.1
    1 -8 5 45.4
    1 -8 5 42.1
    1 -8 5 39.9
    -2 8 -5 150.98
    -2 8 -5 149.19
    2 -8 5 152.88
    2 -8 5 129.89
    2 -8 5 152.38
    -3 8 -5 44.8
    -3 8 -5 56.69
    3 -8 5 43.5
    3 -8 5 47.4
    -4 8 -5 -5.7
    4 -8 5 0.6
    4 -8 5 3.5
    4 -8 5 7.8
    4 -8 5 -1.8
    -5 8 -5 12.3
    -5 8 -5 22.7
    5 -8 5 13.7
    5 -8 5 19.2
    5 -8 5 7.9
    5 -8 5 29.5
    -6 8 -5 9.3
    -6 8 -5 7.8
    6 -8 5 9.9
    6 -8 5 28.2
    6 -8 5 14.5
    6 -8 5 26.4
    6 7 -5 1.3
    6 7 -5 3.6
    6 7 -5 8.1
    -6 -7 5 4.6
    -6 -7 5 6.6
    -6 -7 5 1.8
    5 7 -5 58.49
    5 7 -5 48.3
    5 7 -5 56.99
    -5 -7 5 57.09
    -5 -7 5 55.59
    -5 -7 5 71.59
    4 7 -5 21.2
    4 7 -5 22.1
    4 7 -5 19.1
    -4 -7 5 18.6
    -4 -7 5 26.4
    -4 -7 5 17.5
    3 7 -5 60.99
    3 7 -5 45.9
    3 7 -5 55.69
    -3 -7 5 51.09
    -3 -7 5 58.89
    -3 -7 5 60.89
    2 7 -5 199.78
    2 7 -5 220.38
    -2 -7 5 218.18
    -2 -7 5 220.68
    -2 -7 5 214.38
    1 7 -5 31.8
    1 7 -5 28.1
    -1 -7 5 29.8
    -1 -7 5 33.3
    -1 -7 5 28.3
    0 7 -5 154.18
    0 7 -5 156.08
    0 7 -5 151.78
    0 -7 5 149.69
    0 -7 5 161.08
    -1 7 -5 234.68
    -1 7 -5 232.98
    -1 7 -5 240.18
    1 -7 5 240.48
    1 -7 5 233.88
    -2 7 -5 19.2
    -2 7 -5 9.1
    2 -7 5 15.9
    2 -7 5 12.9
    2 -7 5 21.5
    -3 7 -5 148.59
    -3 7 -5 166.38
    3 -7 5 152.18
    3 -7 5 150.88
    3 -7 5 160.08
    3 -7 5 177.38
    -4 7 -5 4.6
    -4 7 -5 19.5
    4 -7 5 5.2
    4 -7 5 6.6
    4 -7 5 9.4
    4 -7 5 5.6
    -5 7 -5 13.6
    -5 7 -5 10.7
    5 -7 5 19.8
    5 -7 5 20.7
    5 -7 5 27.7
    5 -7 5 22.5
    -6 7 -5 68.39
    -6 7 -5 58.49
    6 -7 5 69.79
    6 -7 5 75.99
    6 -7 5 71.39
    6 -7 5 72.09
    7 6 -5 9.2
    7 6 -5 41
    7 6 -5 13.8
    -7 -6 5 15.7
    -7 -6 5 3.1
    6 6 -5 -1.1
    6 6 -5 6.8
    6 6 -5 -0.7
    -6 -6 5 5.2
    -6 -6 5 -0.3
    -6 -6 5 5.1
    5 6 -5 -1.5
    5 6 -5 1.6
    5 6 -5 2.8
    -5 -6 5 -0.4
    -5 -6 5 4.9
    -5 -6 5 2.9
    4 6 -5 1.4
    4 6 -5 7.7
    4 6 -5 0.6
    -4 -6 5 2.9
    -4 -6 5 -2.1
    3 6 -5 211.98
    3 6 -5 191.48
    3 6 -5 202.28
    -3 -6 5 205.28
    -3 -6 5 200.38
    -3 -6 5 210.68
    2 6 -5 13.2
    2 6 -5 10.7
    2 6 -5 11
    -2 -6 5 14.8
    -2 -6 5 15.3
    -2 -6 5 13.7
    1 6 -5 105.29
    1 6 -5 95.29
    1 6 -5 106.39
    -1 -6 5 107.09
    -1 -6 5 100.69
    -1 -6 5 106.79
    0 6 -5 69.59
    0 6 -5 67.59
    0 6 -5 67.89
    0 -6 5 70.39
    0 -6 5 72.79
    0 -6 5 75.59
    -1 6 -5 15.3
    -1 6 -5 13.8
    -1 6 -5 14.4
    1 -6 5 12.3
    1 -6 5 16.1
    1 -6 5 11.4
    -2 6 -5 64.99
    -2 6 -5 51.39
    2 -6 5 55.09
    2 -6 5 49.3
    2 -6 5 49.99
    2 -6 5 50.19
    -3 6 -5 9.3
    3 -6 5 10.5
    3 -6 5 15.3
    3 -6 5 13.1
    3 -6 5 8.8
    -4 6 -5 11.6
    4 -6 5 8.8
    4 -6 5 8.7
    4 -6 5 11.9
    4 -6 5 6
    -5 6 -5 23.1
    -5 6 -5 20.2
    5 -6 5 32
    5 -6 5 16.6
    5 -6 5 18.8
    5 -6 5 28.1
    -6 6 -5 40.7
    -6 6 -5 45.9
    6 -6 5 42.1
    6 -6 5 35.5
    6 -6 5 52.89
    6 -6 5 54.99
    7 -6 5 17.7
    7 5 -5 49.8
    7 5 -5 46.4
    7 5 -5 52.89
    -7 -5 5 54.89
    -7 -5 5 54.39
    6 5 -5 -2.7
    6 5 -5 0.3
    6 5 -5 -3
    -6 -5 5 3.2
    -6 -5 5 3.6
    5 5 -5 3.4
    5 5 -5 -7.2
    5 5 -5 3
    -5 -5 5 8.9
    -5 -5 5 0.6
    -5 -5 5 0.1
    4 5 -5 124.19
    4 5 -5 118.89
    4 5 -5 114.39
    -4 -5 5 114.69
    -4 -5 5 118.09
    -4 -5 5 110.49
    3 5 -5 130.89
    3 5 -5 122.29
    3 5 -5 120.29
    -3 -5 5 133.69
    -3 -5 5 124.69
    -3 -5 5 133.59
    2 5 -5 16
    2 5 -5 14.3
    2 5 -5 9.5
    -2 -5 5 9.4
    -2 -5 5 9.8
    -2 -5 5 11.1
    1 5 -5 382.86
    1 5 -5 398.46
    1 5 -5 391.66
    -1 -5 5 397.56
    -1 -5 5 399.56
    -1 -5 5 389.56
    0 5 -5 94.69
    0 5 -5 95.29
    0 5 -5 95.79
    0 -5 5 99.49
    0 -5 5 95.59
    0 -5 5 92.79
    -1 5 -5 331.27
    -1 5 -5 337.47
    1 -5 5 324.77
    1 -5 5 330.77
    -2 5 -5 76.29
    -2 5 -5 68.29
    2 -5 5 66.39
    2 -5 5 70.89
    2 -5 5 67.89
    2 -5 5 68.89
    -3 5 -5 41.9
    -3 5 -5 36
    3 -5 5 35.8
    3 -5 5 43.2
    3 -5 5 33
    3 -5 5 42.8
    -4 5 -5 22.3
    -4 5 -5 27.1
    4 -5 5 16.4
    4 -5 5 24.3
    4 -5 5 24.3
    4 -5 5 21.5
    -5 5 -5 64.89
    5 -5 5 58.59
    5 -5 5 72.69
    5 -5 5 68.99
    5 -5 5 64.69
    -6 5 -5 -1.1
    -6 5 -5 2.8
    6 -5 5 2.7
    6 -5 5 14.1
    6 -5 5 5.5
    6 -5 5 3
    -7 5 -5 6.5
    -7 5 -5 24.3
    7 -5 5 17.9
    7 -5 5 17.5
    7 -5 5 12.2
    7 -5 5 30.4
    7 4 -5 -1.1
    7 4 -5 5.7
    7 4 -5 12.8
    -7 -4 5 6.5
    6 4 -5 -5.1
    6 4 -5 -4.2
    6 4 -5 4.8
    -6 -4 5 -1
    -6 -4 5 -0.6
    5 4 -5 64.69
    5 4 -5 61.09
    5 4 -5 64.39
    -5 -4 5 66.79
    -5 -4 5 57.19
    4 4 -5 22
    4 4 -5 28
    4 4 -5 24
    -4 -4 5 26.9
    3 4 -5 149.88
    3 4 -5 145.69
    3 4 -5 148.09
    -3 -4 5 141.69
    2 4 -5 16.4
    2 4 -5 15.1
    -2 -4 5 14.4
    -2 -4 5 15.1
    -2 -4 5 13.4
    1 4 -5 24.5
    1 4 -5 26.6
    1 4 -5 26.3
    -1 -4 5 27.2
    -1 -4 5 27.8
    0 4 -5 344.87
    0 4 -5 362.36
    0 -4 5 362.26
    0 -4 5 361.96
    -1 4 -5 68.29
    -1 4 -5 69.69
    1 -4 5 56.29
    1 -4 5 64.39
    -2 4 -5 112.99
    -2 4 -5 116.89
    2 -4 5 113.49
    2 -4 5 122.09
    2 -4 5 124.39
    2 -4 5 118.99
    -3 4 -5 440.36
    -3 4 -5 416.46
    3 -4 5 410.06
    3 -4 5 436.26
    -4 4 -5 -1.1
    -4 4 -5 4.8
    4 -4 5 1.7
    4 -4 5 -1
    4 -4 5 -3.8
    -5 4 -5 23.1
    -5 4 -5 24.7
    5 -4 5 9.5
    5 -4 5 32.4
    5 -4 5 21.2
    -6 4 -5 58.09
    -6 4 -5 43.7
    6 -4 5 42.9
    6 -4 5 49.2
    6 -4 5 43.5
    -7 4 -5 12.9
    -7 4 -5 6.3
    7 -4 5 25.3
    7 -4 5 10.1
    7 -4 5 7.5
    7 3 -5 13.9
    7 3 -5 -7.3
    7 3 -5 16.6
    -7 -3 5 19.5
    -7 -3 5 14.5
    6 3 -5 16.8
    6 3 -5 17.9
    6 3 -5 15.8
    -6 -3 5 14.8
    -6 -3 5 16.8
    5 3 -5 23.7
    5 3 -5 15.1
    5 3 -5 15.6
    -5 -3 5 17.2
    -5 -3 5 20.8
    4 3 -5 160.58
    4 3 -5 158.68
    4 3 -5 166.88
    3 3 -5 157.48
    3 3 -5 167.78
    3 3 -5 152.08
    2 3 -5 51.29
    2 3 -5 54.99
    2 3 -5 54.09
    1 3 -5 60.69
    1 3 -5 66.19
    1 3 -5 63.89
    -1 -3 5 62.99
    -1 -3 5 67.49
    0 3 -5 31.2
    0 3 -5 26.6
    0 3 -5 30.3
    0 -3 5 26
    0 -3 5 28.7
    -1 3 -5 784.92
    1 -3 5 813.62
    -2 3 -5 696.83
    -2 3 -5 692.13
    2 -3 5 672.03
    2 -3 5 672.83
    2 -3 5 670.13
    -3 3 -5 315.57
    3 -3 5 326.77
    3 -3 5 319.57
    3 -3 5 308.17
    -4 3 -5 26.7
    -4 3 -5 19.3
    4 -3 5 28.1
    4 -3 5 45.5
    4 -3 5 32.8
    -5 3 -5 55.19
    5 -3 5 68.69
    5 -3 5 70.09
    5 -3 5 53.69
    -6 3 -5 1.7
    -6 3 -5 2.4
    6 -3 5 18.6
    6 -3 5 8.7
    6 -3 5 11.7
    -7 3 -5 3.8
    -7 3 -5 9.9
    7 -3 5 14.6
    7 -3 5 -19.6
    7 -3 5 -21.5
    8 2 -5 1.3
    8 2 -5 15.3
    -8 -2 5 0.7
    -8 -2 5 6.3
    7 2 -5 25.1
    7 2 -5 27.8
    7 2 -5 34.9
    -7 -2 5 19.6
    -7 -2 5 22.1
    6 2 -5 6
    6 2 -5 0.5
    6 2 -5 -1.6
    -6 -2 5 -3.8
    -6 -2 5 -2.1
    5 2 -5 105.89
    5 2 -5 100.39
    5 2 -5 106.59
    -5 -2 5 107.89
    -5 -2 5 98.49
    4 2 -5 177.88
    4 2 -5 186.88
    4 2 -5 187.08
    3 2 -5 4
    3 2 -5 4.4
    3 2 -5 4.7
    2 2 -5 809.22
    1 2 -5 47.7
    1 2 -5 48.7
    1 2 -5 45.6
    -1 -2 5 48.2
    -1 -2 5 47.5
    0 2 -5 136.69
    0 2 -5 134.59
    0 2 -5 139.09
    0 -2 5 135.49
    0 -2 5 135.49
    0 -2 5 139.89
    -1 2 -5 1809.22
    -1 2 -5 1790.12
    -1 2 -5 1836.32
    1 -2 5 1748.82
    1 -2 5 1691.03
    -2 2 -5 482.75
    -2 2 -5 464.05
    -2 2 -5 485.15
    2 -2 5 466.75
    2 -2 5 458.75
    2 -2 5 481.65
    -3 2 -5 81.29
    -3 2 -5 87.39
    -3 2 -5 89.29
    3 -2 5 81.19
    3 -2 5 79.89
    3 -2 5 75.39
    -4 2 -5 138.29
    -4 2 -5 135.59
    4 -2 5 141.19
    4 -2 5 136.39
    4 -2 5 150.58
    -5 2 -5 55.39
    -5 2 -5 47.2
    5 -2 5 42.3
    5 -2 5 57.89
    5 -2 5 45.2
    -6 2 -5 -7.1
    -6 2 -5 11.6
    6 -2 5 4.9
    6 -2 5 16
    6 -2 5 -1.9
    -7 2 -5 34.5
    7 -2 5 42.3
    7 -2 5 31.5
    8 1 -5 4.7
    8 1 -5 9.2
    8 1 -5 -6.4
    8 1 -5 1.8
    -8 -1 5 27.1
    -8 -1 5 12.1
    7 1 -5 29.5
    7 1 -5 18.9
    7 1 -5 25.3
    -7 -1 5 30.3
    -7 -1 5 26.4
    6 1 -5 59.29
    6 1 -5 40.5
    6 1 -5 41.6
    -6 -1 5 62.59
    -6 -1 5 52.99
    5 1 -5 48.8
    5 1 -5 44.8
    5 1 -5 39.7
    -5 -1 5 42.2
    -5 -1 5 38.2
    4 1 -5 57.89
    4 1 -5 42.4
    4 1 -5 41.2
    3 1 -5 416.76
    3 1 -5 437.66
    3 1 -5 443.76
    3 1 -5 429.66
    2 1 -5 154.88
    1 1 -5 70.49
    1 1 -5 68.89
    1 1 -5 75.39
    -1 -1 5 74.09
    -1 -1 5 71.29
    -1 -1 5 70.89
    0 1 -5 20.7
    0 1 -5 17.1
    0 1 -5 22.5
    0 -1 5 20.4
    0 -1 5 19.5
    0 -1 5 16.1
    -1 1 -5 386.66
    -1 1 -5 367.76
    -1 1 -5 375.86
    1 -1 5 375.06
    1 -1 5 374.06
    1 -1 5 368.76
    -2 1 -5 134.19
    -2 1 -5 128.09
    -2 1 -5 135.99
    2 -1 5 132.09
    2 -1 5 133.29
    2 -1 5 131.39
    -3 1 -5 47
    -3 1 -5 36.3
    -3 1 -5 44.9
    3 -1 5 25.8
    3 -1 5 35.4
    3 -1 5 35.6
    -4 1 -5 10.2
    -4 1 -5 7.5
    -4 1 -5 5.3
    4 -1 5 3.7
    4 -1 5 7.9
    4 -1 5 5.1
    -5 1 -5 12.9
    -5 1 -5 6.2
    -5 1 -5 4.7
    5 -1 5 7.8
    5 -1 5 12.4
    5 -1 5 20.4
    -6 1 -5 46
    -6 1 -5 48.6
    -6 1 -5 35.8
    6 -1 5 53.49
    6 -1 5 44.5
    6 -1 5 50.69
    -7 1 -5 10.8
    -7 1 -5 2.5
    7 -1 5 6
    7 -1 5 -4.2
    7 -1 5 5.1
    8 0 -5 -6.9
    8 0 -5 14.7
    8 0 -5 -2.6
    8 0 -5 -3.8
    7 0 -5 70.49
    7 0 -5 62.99
    7 0 -5 66.59
    7 0 -5 53.89
    -7 0 5 75.29
    -7 0 5 69.89
    6 0 -5 42.5
    6 0 -5 43.9
    6 0 -5 40.6
    6 0 -5 43.1
    -6 0 5 38.3
    -6 0 5 36.4
    5 0 -5 0
    5 0 -5 3.4
    5 0 -5 -0.8
    5 0 -5 -2.9
    -5 0 5 0.3
    -5 0 5 -0.2
    4 0 -5 231.98
    4 0 -5 238.38
    4 0 -5 236.28
    4 0 -5 231.38
    -4 0 5 229.38
    -4 0 5 243.58
    3 0 -5 264.97
    3 0 -5 254.47
    3 0 -5 270.47
    -3 0 5 286.97
    2 0 -5 276.47
    2 0 -5 286.27
    2 0 -5 287.17
    -2 0 5 285.67
    -2 0 5 271.77
    -2 0 5 276.37
    1 0 -5 532.35
    1 0 -5 534.25
    1 0 -5 525.35
    -1 0 5 513.35
    -1 0 5 521.95
    -1 0 5 545.95
    0 0 -5 88.19
    0 0 -5 81.29
    0 0 -5 82.29
    0 0 5 87.69
    0 0 5 83.89
    0 0 5 65.79
    -1 0 -5 21
    -1 0 -5 21.2
    -1 0 -5 26.8
    1 0 5 16.7
    1 0 5 21.6
    1 0 5 24.8
    -2 0 -5 778.22
    -2 0 -5 772.22
    2 0 5 742.03
    2 0 5 755.82
    2 0 5 781.82
    -3 0 -5 4.3
    -3 0 -5 2.5
    -3 0 -5 5.6
    3 0 5 2.8
    3 0 5 4
    3 0 5 5.7
    -4 0 -5 25.1
    -4 0 -5 34.4
    -4 0 -5 23.6
    4 0 5 24.6
    4 0 5 24
    4 0 5 33.6
    -5 0 -5 172.48
    -5 0 -5 156.38
    -5 0 -5 117.99
    5 0 5 175.88
    5 0 5 163.68
    5 0 5 145.89
    -6 0 -5 42.7
    -6 0 -5 31
    -6 0 -5 54.59
    6 0 5 39.2
    6 0 5 43.4
    6 0 5 43.2
    -7 0 -5 13.6
    -7 0 -5 -0.7
    -7 0 -5 7.7
    7 0 5 22.6
    7 0 5 27.4
    7 0 5 2
    8 -1 -5 49.99
    8 -1 -5 25.1
    8 -1 -5 30.9
    8 -1 -5 30.8
    -8 1 5 11.4
    -8 1 5 25
    7 -1 -5 -3.7
    7 -1 -5 1.2
    7 -1 -5 7.2
    7 -1 -5 16.9
    -7 1 5 -5.6
    -7 1 5 2.7
    6 -1 -5 88.29
    6 -1 -5 82.89
    6 -1 -5 86.39
    6 -1 -5 99.99
    -6 1 5 84.29
    -6 1 5 69.09
    5 -1 -5 180.98
    5 -1 -5 171.78
    5 -1 -5 180.68
    5 -1 -5 184.98
    -5 1 5 183.18
    -5 1 5 171.98
    4 -1 -5 -1.2
    4 -1 -5 2.3
    4 -1 -5 3
    -4 1 5 1.2
    -4 1 5 1.2
    3 -1 -5 190.38
    3 -1 -5 166.08
    3 -1 -5 177.98
    -3 1 5 173.08
    -3 1 5 170.28
    2 -1 -5 1114.19
    2 -1 -5 1095.49
    2 -1 -5 1084.59
    -2 1 5 1101.99
    -2 1 5 1105.09
    -2 1 5 1061.99
    1 -1 -5 132.29
    1 -1 -5 128.69
    1 -1 -5 131.29
    -1 1 5 129.59
    -1 1 5 123.19
    -1 1 5 131.19
    0 -1 -5 109.89
    0 -1 -5 105.59
    0 -1 -5 91.69
    0 1 5 103.49
    0 1 5 104.39
    -1 -1 -5 305.37
    -1 -1 -5 279.77
    1 1 5 284.27
    1 1 5 282.67
    1 1 5 280.17
    -2 -1 -5 226.88
    -2 -1 -5 225.78
    -2 -1 -5 218.58
    2 1 5 232.88
    2 1 5 185.38
    2 1 5 223.58
    -3 -1 -5 106.19
    -3 -1 -5 101.39
    -3 -1 -5 105.39
    3 1 5 115.89
    3 1 5 109.99
    -4 -1 -5 123.59
    -4 -1 -5 126.79
    -4 -1 -5 124.49
    4 1 5 134.19
    4 1 5 127.99
    4 1 5 132.39
    -5 -1 -5 5.5
    -5 -1 -5 -2.1
    -5 -1 -5 8.2
    5 1 5 2.1
    5 1 5 2.2
    5 1 5 10
    -6 -1 -5 60.19
    -6 -1 -5 70.99
    -6 -1 -5 70.59
    6 1 5 64.29
    6 1 5 73.29
    6 1 5 58.59
    -7 -1 -5 50.49
    -7 -1 -5 31.2
    -7 -1 -5 33.8
    7 1 5 40.1
    7 1 5 42.7
    7 1 5 80.49
    8 -2 -5 -9.1
    8 -2 -5 -1.9
    8 -2 -5 17.7
    8 -2 -5 -11.8
    -8 2 5 7.1
    -8 2 5 8.6
    7 -2 -5 11.2
    7 -2 -5 6.6
    7 -2 -5 1.9
    7 -2 -5 8.4
    -7 2 5 14.5
    -7 2 5 19.3
    6 -2 -5 5.8
    6 -2 -5 11.2
    6 -2 -5 11.3
    6 -2 -5 2.9
    -6 2 5 6.3
    -6 2 5 9.7
    5 -2 -5 3.5
    5 -2 -5 2.9
    -5 2 5 2.6
    -5 2 5 8.8
    4 -2 -5 3
    4 -2 -5 -1.1
    4 -2 -5 1.3
    -4 2 5 0.3
    -4 2 5 -1.9
    3 -2 -5 79.79
    3 -2 -5 77.69
    3 -2 -5 75.29
    -3 2 5 74.39
    -3 2 5 78.99
    -3 2 5 70.99
    2 -2 -5 156.78
    2 -2 -5 172.48
    2 -2 -5 161.38
    -2 2 5 159.78
    -2 2 5 161.98
    -2 2 5 158.88
    1 -2 -5 97.29
    1 -2 -5 100.89
    1 -2 -5 96.09
    -1 2 5 99.39
    -1 2 5 100.59
    -1 2 5 94.89
    0 -2 -5 69.79
    0 -2 -5 72.09
    0 -2 -5 79.59
    0 2 5 83.59
    0 2 5 75.09
    0 2 5 79.69
    -1 -2 -5 55.29
    -1 -2 -5 44.5
    -1 -2 -5 47.5
    1 2 5 50.49
    1 2 5 45.7
    1 2 5 46.6
    -2 -2 -5 93.29
    -2 -2 -5 84.69
    -2 -2 -5 91.89
    2 2 5 83.79
    2 2 5 88.19
    -3 -2 -5 15.2
    -3 -2 -5 28.3
    -3 -2 -5 15.7
    3 2 5 18.7
    3 2 5 15.4
    3 2 5 17.4
    -4 -2 -5 38.8
    -4 -2 -5 19.7
    -4 -2 -5 37.6
    4 2 5 13.6
    4 2 5 32.9
    4 2 5 28.2
    -5 -2 -5 14.7
    -5 -2 -5 11.2
    -5 -2 -5 -0.8
    5 2 5 12.8
    5 2 5 18.8
    -6 -2 -5 44
    -6 -2 -5 26
    -6 -2 -5 67.29
    6 2 5 41.1
    6 2 5 58.09
    6 2 5 37.5
    7 -3 -5 58.19
    7 -3 -5 51.89
    7 -3 -5 46.1
    7 -3 -5 34
    -7 3 5 51.79
    6 -3 -5 3.3
    6 -3 -5 1.2
    6 -3 -5 -2.6
    6 -3 -5 2.7
    -6 3 5 -0.3
    -6 3 5 1.6
    5 -3 -5 34.2
    5 -3 -5 31.8
    5 -3 -5 31.3
    -5 3 5 28.4
    -5 3 5 30.3
    4 -3 -5 86.39
    4 -3 -5 65.99
    4 -3 -5 65.99
    -4 3 5 71.59
    -4 3 5 68.19
    3 -3 -5 0.1
    3 -3 -5 1
    3 -3 -5 -1.9
    -3 3 5 5.1
    -3 3 5 -0.5
    -3 3 5 1.2
    2 -3 -5 456.15
    2 -3 -5 448.56
    2 -3 -5 429.56
    -2 3 5 441.06
    -2 3 5 448.86
    -2 3 5 443.86
    1 -3 -5 903.31
    1 -3 -5 981.7
    1 -3 -5 954.8
    -1 3 5 953
    -1 3 5 948.91
    0 -3 -5 -1.1
    0 -3 -5 -0.5
    0 -3 -5 -1.3
    0 3 5 2.1
    0 3 5 1.6
    0 3 5 1
    -1 -3 -5 91.19
    -1 -3 -5 92.09
    -1 -3 -5 93.99
    1 3 5 96.29
    1 3 5 82.19
    -2 -3 -5 267.07
    -2 -3 -5 276.97
    -2 -3 -5 281.57
    2 3 5 270.87
    2 3 5 271.47
    -3 -3 -5 50.99
    -3 -3 -5 32.4
    -3 -3 -5 27.4
    3 3 5 23.8
    3 3 5 42.3
    3 3 5 50.59
    -4 -3 -5 36.2
    -4 -3 -5 27.8
    -4 -3 -5 41.3
    4 3 5 29.4
    4 3 5 21.7
    4 3 5 36.1
    -5 -3 -5 49.2
    -5 -3 -5 43.4
    -5 -3 -5 43.9
    5 3 5 55.99
    5 3 5 42.8
    5 3 5 44
    -6 -3 -5 6.5
    -6 -3 -5 0.7
    -6 -3 -5 3.7
    6 3 5 -2.8
    6 3 5 9.6
    6 3 5 16.1
    7 -4 -5 3.2
    7 -4 -5 -0.4
    7 -4 -5 -5.5
    7 -4 -5 -2.7
    -7 4 5 2.8
    -7 4 5 7.2
    6 -4 -5 1.7
    6 -4 -5 -1.3
    -6 4 5 6.2
    -6 4 5 -0.4
    5 -4 -5 27.7
    5 -4 -5 31.9
    5 -4 -5 28
    -5 4 5 24.2
    -5 4 5 32.6
    4 -4 -5 18.5
    4 -4 -5 11.4
    4 -4 -5 20.4
    -4 4 5 22.2
    -4 4 5 17.9
    -4 4 5 12.3
    3 -4 -5 322.27
    3 -4 -5 311.07
    3 -4 -5 315.87
    -3 4 5 291.57
    -3 4 5 332.77
    -3 4 5 311.87
    2 -4 -5 207.58
    2 -4 -5 218.98
    -2 4 5 214.58
    -2 4 5 208.88
    1 -4 -5 186.78
    1 -4 -5 177.58
    1 -4 -5 169.38
    -1 4 5 168.88
    -1 4 5 185.68
    -1 4 5 177.38
    0 -4 -5 24.9
    0 -4 -5 26.9
    0 4 5 35.1
    0 4 5 25.2
    0 4 5 19.1
    -1 -4 -5 283.07
    -1 -4 -5 277.07
    -1 -4 -5 289.07
    1 4 5 279.97
    1 4 5 295.27
    1 4 5 284.27
    -2 -4 -5 11
    -2 -4 -5 3.5
    -2 -4 -5 3.9
    2 4 5 2.9
    2 4 5 -0.1
    2 4 5 3.8
    -3 -4 -5 15.9
    -3 -4 -5 9.3
    -3 -4 -5 6
    3 4 5 10
    3 4 5 14.4
    3 4 5 -0.6
    -4 -4 -5 25.2
    -4 -4 -5 29.6
    -4 -4 -5 17.9
    4 4 5 8.3
    4 4 5 36.8
    4 4 5 23.1
    -5 -4 -5 -7.8
    -5 -4 -5 -4
    -5 -4 -5 -6.6
    5 4 5 9.5
    5 4 5 2.6
    5 4 5 -3.7
    -6 -4 -5 3.1
    -6 -4 -5 -5.1
    -6 -4 -5 -8.4
    6 4 5 6.2
    6 4 5 4.3
    6 4 5 -13.8
    7 -5 -5 9.1
    7 -5 -5 26.5
    7 -5 -5 15.6
    7 -5 -5 27.8
    -7 5 5 25.9
    -7 5 5 13.2
    6 -5 -5 14.4
    6 -5 -5 18.6
    6 -5 -5 26
    -6 5 5 23.4
    -6 5 5 23.5
    5 -5 -5 16.7
    5 -5 -5 14.1
    5 -5 -5 18.1
    -5 5 5 16.7
    -5 5 5 18.1
    4 -5 -5 23.4
    4 -5 -5 14.9
    4 -5 -5 15.4
    -4 5 5 22.2
    -4 5 5 24.2
    -4 5 5 23.8
    3 -5 -5 296.47
    3 -5 -5 304.67
    -3 5 5 314.47
    -3 5 5 299.17
    -3 5 5 313.97
    2 -5 -5 -0.3
    2 -5 -5 -1.4
    2 -5 -5 2.2
    -2 5 5 3.6
    -2 5 5 6.8
    -2 5 5 0.6
    1 -5 -5 73.39
    1 -5 -5 72.09
    1 -5 -5 79.59
    -1 5 5 58.49
    -1 5 5 71.29
    -1 5 5 69.69
    0 -5 -5 25.4
    0 5 5 39.5
    0 5 5 32.5
    0 5 5 30
    -1 -5 -5 1
    -1 -5 -5 8.9
    -1 -5 -5 6.9
    1 5 5 5.1
    1 5 5 7.9
    1 5 5 6.8
    -2 -5 -5 87.19
    -2 -5 -5 101.79
    -2 -5 -5 121.99
    2 5 5 110.49
    2 5 5 108.39
    2 5 5 96.59
    -3 -5 -5 39.5
    -3 -5 -5 28.9
    -3 -5 -5 33.4
    3 5 5 21
    3 5 5 35.5
    -4 -5 -5 6.5
    -4 -5 -5 9.3
    -4 -5 -5 8.5
    4 5 5 24.5
    4 5 5 -7.1
    4 5 5 3.2
    -5 -5 -5 18.4
    -5 -5 -5 21.2
    -5 -5 -5 5.4
    5 5 5 18.8
    5 5 5 1.8
    5 5 5 9.9
    -6 -5 -5 7.4
    -6 -5 -5 10.7
    -6 -5 -5 19.2
    6 5 5 22.7
    6 5 5 -13.3
    6 5 5 7.6
    7 -6 -5 15.1
    7 -6 -5 10
    -7 6 5 24.6
    -7 6 5 18.4
    6 -6 -5 21.6
    6 -6 -5 9.2
    6 -6 -5 16.2
    -6 6 5 15.5
    -6 6 5 14
    5 -6 -5 63.39
    5 -6 -5 59.39
    5 -6 -5 54.49
    -5 6 5 62.89
    -5 6 5 55.79
    4 -6 -5 18.6
    4 -6 -5 20.9
    4 -6 -5 16
    -4 6 5 17
    -4 6 5 15.3
    -4 6 5 22.3
    3 -6 -5 -0.1
    3 -6 -5 1.5
    3 -6 -5 -1.1
    -3 6 5 -0.3
    -3 6 5 -6.3
    2 -6 -5 120.99
    2 -6 -5 128.49
    2 -6 -5 112.99
    -2 6 5 107.09
    -2 6 5 120.39
    -2 6 5 105.49
    1 -6 -5 231.28
    1 -6 -5 236.88
    -1 6 5 225.78
    -1 6 5 236.98
    -1 6 5 235.58
    0 -6 -5 73.39
    0 -6 -5 64.69
    0 6 5 70.59
    0 6 5 72.29
    -1 -6 -5 143.79
    -1 -6 -5 144.99
    1 6 5 88.59
    1 6 5 132.99
    1 6 5 119.39
    -2 -6 -5 50.19
    -2 -6 -5 44.8
    -2 -6 -5 22.8
    2 6 5 25
    2 6 5 36.6
    2 6 5 41
    -3 -6 -5 -2.1
    -3 -6 -5 9.8
    -3 -6 -5 0.1
    3 6 5 15.4
    3 6 5 0
    3 6 5 5.8
    -4 -6 -5 11.6
    -4 -6 -5 3.7
    -4 -6 -5 20.3
    4 6 5 11.2
    4 6 5 7
    4 6 5 18.2
    -5 -6 -5 -9.4
    -5 -6 -5 1.4
    -5 -6 -5 4.9
    5 6 5 2.8
    5 6 5 18.2
    5 6 5 0.6
    6 -7 -5 27.7
    6 -7 -5 44.4
    6 -7 -5 43.7
    -6 7 5 43.4
    -6 7 5 49.9
    5 -7 -5 46.5
    5 -7 -5 39
    5 -7 -5 48.3
    -5 7 5 50.79
    -5 7 5 40.1
    4 -7 -5 30.9
    4 -7 -5 30.5
    4 -7 -5 30.6
    -4 7 5 37.2
    -4 7 5 33.2
    3 -7 -5 2.6
    3 -7 -5 6.8
    3 -7 -5 0.3
    -3 7 5 3.5
    -3 7 5 -0.5
    -3 7 5 2.6
    2 -7 -5 45.2
    2 -7 -5 25
    2 -7 -5 34
    -2 7 5 42.2
    -2 7 5 51.79
    -2 7 5 55.79
    1 -7 -5 3.6
    1 -7 -5 4.5
    1 -7 -5 0.6
    -1 7 5 5.4
    -1 7 5 0.4
    -1 7 5 -2
    0 -7 -5 25.6
    0 -7 -5 32.9
    0 7 5 24
    0 7 5 23.9
    0 7 5 41.3
    -1 -7 -5 29.8
    -1 -7 -5 48.5
    -1 -7 -5 40.5
    1 7 5 50.29
    1 7 5 52.09
    1 7 5 27.9
    -2 -7 -5 19
    -2 -7 -5 28.4
    -2 -7 -5 15.4
    2 7 5 29.2
    2 7 5 24.7
    2 7 5 24
    -3 -7 -5 45.4
    -3 -7 -5 40.8
    -3 -7 -5 38.1
    3 7 5 46.2
    3 7 5 36.6
    3 7 5 43.7
    -4 -7 -5 -6.2
    -4 -7 -5 3.1
    -4 -7 -5 7.3
    4 7 5 -4.4
    4 7 5 20.5
    4 7 5 3
    -5 -7 -5 -3.4
    -5 -7 -5 3.1
    -5 -7 -5 -0.3
    5 7 5 8
    5 7 5 29.1
    5 7 5 -10.6
    6 -8 -5 9.6
    6 -8 -5 22.7
    6 -8 -5 4.8
    -6 8 5 17.8
    -6 8 5 24.5
    5 -8 -5 30.3
    5 -8 -5 16.8
    5 -8 -5 26.2
    -5 8 5 20.7
    -5 8 5 15.7
    4 -8 -5 4.5
    4 -8 -5 3.9
    4 -8 -5 4.7
    -4 8 5 8.4
    -4 8 5 8.6
    -4 8 5 4.7
    3 -8 -5 128.59
    3 -8 -5 130.79
    3 -8 -5 146.69
    -3 8 5 121.59
    -3 8 5 124.29
    -3 8 5 114.39
    2 -8 -5 41.5
    2 -8 -5 29
    2 -8 -5 28.6
    -2 8 5 35.4
    -2 8 5 36.7
    -2 8 5 34.9
    1 -8 -5 76.19
    1 -8 -5 102.09
    1 -8 -5 99.59
    -1 8 5 90.49
    -1 8 5 92.89
    -1 8 5 107.79
    0 -8 -5 44.6
    0 -8 -5 37.7
    0 8 5 59.29
    0 8 5 39.2
    0 8 5 46.2
    -1 -8 -5 6
    -1 -8 -5 -1.6
    -1 -8 -5 11.3
    1 8 5 15.6
    1 8 5 6.4
    1 8 5 19.2
    -2 -8 -5 91.89
    -2 -8 -5 89.79
    -2 -8 -5 73.89
    2 8 5 95.99
    2 8 5 74.59
    2 8 5 95.39
    -3 -8 -5 -4.1
    -3 -8 -5 9
    3 8 5 1.3
    3 8 5 22.2
    3 8 5 18.7
    -4 -8 -5 17.5
    -4 -8 -5 4.7
    -4 -8 -5 13.7
    4 8 5 17.8
    4 8 5 15.7
    4 8 5 40.1
    5 -9 -5 10.7
    5 -9 -5 8.6
    5 -9 -5 7
    -5 9 5 19.5
    -5 9 5 25.3
    -5 9 5 1.1
    4 -9 -5 2.1
    4 -9 -5 -0.8
    4 -9 -5 5.6
    -4 9 5 -5.7
    -4 9 5 -8.9
    -4 9 5 3.2
    3 -9 -5 2.9
    3 -9 -5 -1.9
    3 -9 -5 5.8
    -3 9 5 4.2
    -3 9 5 4
    -3 9 5 2.3
    2 -9 -5 59.09
    2 -9 -5 74.89
    2 -9 -5 63.49
    -2 9 5 53.69
    -2 9 5 74.09
    -2 9 5 70.89
    1 -9 -5 12.4
    1 -9 -5 22.6
    1 -9 -5 11.2
    -1 9 5 8.7
    -1 9 5 6.5
    -1 9 5 19.3
    0 -9 -5 12.2
    0 -9 -5 5.4
    0 -9 -5 -0.3
    0 9 5 6.8
    0 9 5 -0.6
    0 9 5 6.1
    -1 -9 -5 30.1
    -1 -9 -5 19.9
    -1 -9 -5 27
    1 9 5 28.1
    1 9 5 34.5
    1 9 5 46
    -2 -9 -5 -8
    -2 -9 -5 -7.3
    -2 -9 -5 9.4
    2 9 5 -9.9
    2 9 5 10.7
    2 9 5 6.9
    -3 -9 -5 -11.2
    -3 -9 -5 22.4
    3 9 5 12.4
    3 9 5 16.8
    3 9 5 13
    -4 -9 -5 16.7
    -4 -9 -5 45.1
    -4 -9 -5 49.6
    4 9 5 25.6
    4 9 5 30.2
    5 -10 -5 4.6
    5 -10 -5 13.2
    5 -10 -5 6.3
    -5 10 5 7.6
    -5 10 5 8.3
    4 -10 -5 24.7
    4 -10 -5 10.4
    4 -10 -5 11.1
    -4 10 5 8.8
    -4 10 5 9.1
    -4 10 5 2.8
    3 -10 -5 73.69
    3 -10 -5 64.49
    3 -10 -5 76.59
    -3 10 5 85.59
    -3 10 5 57.19
    -3 10 5 45.2
    2 -10 -5 13.5
    2 -10 -5 -4.7
    2 -10 -5 -2.7
    -2 10 5 -5.1
    -2 10 5 1.2
    -2 10 5 -6.6
    1 -10 -5 27.3
    1 -10 -5 13.8
    1 -10 -5 15.6
    -1 10 5 25.3
    -1 10 5 12.8
    0 -10 -5 22.1
    0 -10 -5 6.9
    0 -10 -5 34.6
    0 10 5 32.5
    0 10 5 52.49
    0 10 5 34.5
    -1 -10 -5 9.7
    -1 -10 -5 -4.4
    -1 -10 -5 -5.8
    1 10 5 -1.8
    1 10 5 -0.2
    1 10 5 6.4
    -2 -10 -5 21.4
    -2 -10 -5 21.3
    -2 -10 -5 23.8
    2 10 5 23
    2 10 5 16.7
    2 10 5 3.7
    -3 -10 -5 49.1
    -3 -10 -5 38.9
    -3 -10 -5 47.4
    3 10 5 69.39
    3 10 5 61.39
    3 10 5 52.29
    4 -11 -5 21.7
    4 -11 -5 9
    4 -11 -5 17.5
    -4 11 5 18.3
    -4 11 5 1.9
    -4 11 5 12.9
    3 -11 -5 -2.7
    3 -11 -5 10.2
    3 -11 -5 9.6
    -3 11 5 0.2
    -3 11 5 1.7
    -3 11 5 0.1
    2 -11 -5 49.99
    2 -11 -5 80.19
    -2 11 5 60.09
    -2 11 5 87.39
    -2 11 5 67.29
    1 -11 -5 17.5
    1 -11 -5 20.2
    1 -11 -5 15
    -1 11 5 14.4
    -1 11 5 9.6
    -1 11 5 7.7
    0 -11 -5 3.9
    0 -11 -5 -14.2
    0 -11 -5 -4.3
    0 11 5 -5.2
    0 11 5 -12.5
    0 11 5 9.5
    -1 -11 -5 -6.4
    -1 -11 -5 -5
    -1 -11 -5 4.1
    1 11 5 -6.5
    1 11 5 -2.3
    1 11 5 9.9
    -2 -11 -5 26.3
    -2 -11 -5 33
    -2 -11 -5 4.5
    2 11 5 -1.2
    2 11 5 -16.2
    2 11 5 3.6
    2 -12 -5 23.4
    2 -12 -5 18.7
    2 -12 -5 24.6
    -2 12 5 43.5
    -2 12 5 26.9
    -2 12 5 39
    1 -12 -5 11.8
    1 -12 -5 2
    -1 12 5 -1.9
    -1 12 5 -5.2
    -1 12 5 3.3
    0 -12 -5 2.6
    0 -12 -5 -25.1
    0 -12 -5 -12.2
    0 12 5 19.8
    0 12 5 10.6
    0 12 5 -10.4
    1 14 -6 2
    0 14 -6 22
    0 14 -6 13.9
    0 14 -6 13.2
    0 -14 6 20.2
    0 -14 6 2.5
    0 -14 6 19.3
    -1 14 -6 52.59
    -1 14 -6 31.4
    -1 14 -6 27.4
    1 -14 6 16.9
    1 -14 6 36
    1 -14 6 32.1
    3 13 -6 -9.9
    3 13 -6 7.4
    -3 -13 6 -0.6
    2 13 -6 8.5
    2 13 -6 -3.5
    2 13 -6 -13.1
    -2 -13 6 1.6
    -2 -13 6 -8.3
    -2 -13 6 3.5
    1 13 -6 -5.1
    1 13 -6 2.9
    1 13 -6 9.1
    -1 -13 6 -3.1
    -1 -13 6 -12.3
    -1 -13 6 3.5
    0 13 -6 20.3
    0 13 -6 39.2
    0 13 -6 23.7
    0 -13 6 38.8
    0 -13 6 29
    0 -13 6 25.9
    -1 13 -6 7.2
    -1 13 -6 -4.6
    -1 13 -6 7.1
    1 -13 6 4.3
    1 -13 6 9.5
    1 -13 6 6.8
    -2 13 -6 12.1
    -2 13 -6 18.1
    -2 13 -6 16.8
    2 -13 6 14.5
    2 -13 6 -1.5
    2 -13 6 0.1
    -3 13 -6 22.4
    -3 13 -6 23.9
    3 -13 6 2.6
    3 -13 6 16.3
    3 -13 6 18.2
    4 12 -6 66.89
    4 12 -6 49.99
    4 12 -6 24.4
    -4 -12 6 81.59
    -4 -12 6 54.99
    -4 -12 6 62.89
    3 12 -6 12
    3 12 -6 1.2
    3 12 -6 3
    -3 -12 6 2.8
    -3 -12 6 -3
    -3 -12 6 -12
    2 12 -6 24.8
    2 12 -6 22
    2 12 -6 17.9
    -2 -12 6 34
    -2 -12 6 24.1
    -2 -12 6 3.8
    1 12 -6 51.89
    1 12 -6 67.09
    1 12 -6 44
    -1 -12 6 54.69
    -1 -12 6 59.19
    -1 -12 6 34.8
    0 12 -6 18
    0 12 -6 9.6
    0 12 -6 11.5
    0 -12 6 9.5
    0 -12 6 18.2
    0 -12 6 13.2
    -1 12 -6 15.4
    -1 12 -6 0.4
    -1 12 -6 7.2
    1 -12 6 7.1
    1 -12 6 11.7
    1 -12 6 15.4
    -2 12 -6 78.79
    -2 12 -6 77.39
    -2 12 -6 65.69
    2 -12 6 57.29
    2 -12 6 68.39
    2 -12 6 78.49
    -3 12 -6 23.4
    -3 12 -6 -8
    3 -12 6 5.8
    3 -12 6 13.5
    3 -12 6 4.7
    -4 12 -6 48.6
    -4 12 -6 27
    4 -12 6 29.8
    4 -12 6 39.4
    4 -12 6 40.2
    4 -12 6 32.8
    4 11 -6 1.6
    4 11 -6 8.8
    4 11 -6 3.7
    -4 -11 6 5.9
    -4 -11 6 6.2
    -4 -11 6 -2.6
    3 11 -6 75.39
    3 11 -6 79.09
    -3 -11 6 78.59
    -3 -11 6 62.99
    -3 -11 6 61.89
    2 11 -6 16.1
    2 11 -6 24
    2 11 -6 32.3
    -2 -11 6 27.3
    -2 -11 6 24.9
    -2 -11 6 29.1
    1 11 -6 2.1
    1 11 -6 -1.8
    1 11 -6 2.8
    -1 -11 6 8.8
    -1 -11 6 1.5
    -1 -11 6 1.4
    0 11 -6 23.6
    0 11 -6 14
    0 11 -6 18.8
    0 -11 6 3.7
    0 -11 6 18.5
    0 -11 6 18
    -1 11 -6 46.3
    -1 11 -6 48.8
    -1 11 -6 57.39
    1 -11 6 51.89
    1 -11 6 48.4
    1 -11 6 43
    -2 11 -6 3.7
    -2 11 -6 4.3
    -2 11 -6 11.7
    2 -11 6 7.4
    2 -11 6 7.6
    2 -11 6 5.6
    -3 11 -6 28.5
    -3 11 -6 29
    3 -11 6 23.1
    3 -11 6 32.3
    -4 11 -6 27.2
    -4 11 -6 16.5
    4 -11 6 -2.8
    4 -11 6 13.1
    4 -11 6 18.9
    4 -11 6 6.1
    5 10 -6 -6
    5 10 -6 -3.4
    5 10 -6 3.2
    -5 -10 6 8.2
    -5 -10 6 8.9
    -5 -10 6 6.5
    4 10 -6 114.79
    4 10 -6 99.89
    4 10 -6 118.09
    -4 -10 6 108.09
    -4 -10 6 118.69
    -4 -10 6 117.49
    3 10 -6 8.6
    3 10 -6 10.5
    3 10 -6 5.8
    -3 -10 6 10.5
    -3 -10 6 11.8
    -3 -10 6 14.9
    2 10 -6 11.3
    2 10 -6 5
    2 10 -6 3.4
    -2 -10 6 6.4
    -2 -10 6 6.9
    -2 -10 6 6.5
    1 10 -6 0.5
    1 10 -6 5.1
    1 10 -6 -2.9
    -1 -10 6 8.5
    -1 -10 6 4.3
    -1 -10 6 1.2
    0 10 -6 133.59
    0 10 -6 126.59
    0 10 -6 118.49
    0 -10 6 116.89
    0 -10 6 110.49
    -1 10 -6 -7.5
    -1 10 -6 -1.7
    -1 10 -6 -2
    1 -10 6 -1.6
    1 -10 6 -3
    1 -10 6 -4.4
    -2 10 -6 108.19
    -2 10 -6 113.89
    2 -10 6 136.59
    2 -10 6 141.29
    -3 10 -6 -2.3
    3 -10 6 -3.8
    3 -10 6 1.1
    -4 10 -6 4.3
    4 -10 6 8.8
    4 -10 6 -1.4
    4 -10 6 1.7
    4 -10 6 1.4
    -5 10 -6 34.9
    5 -10 6 21.9
    5 -10 6 25.6
    5 -10 6 41.4
    5 -10 6 36
    6 9 -6 -3.5
    6 9 -6 2.5
    6 9 -6 -3.4
    -6 -9 6 0.4
    -6 -9 6 -3.2
    -6 -9 6 -16.1
    5 9 -6 42.3
    5 9 -6 49.5
    5 9 -6 33.6
    -5 -9 6 39.8
    -5 -9 6 59.69
    -5 -9 6 35.4
    4 9 -6 41.3
    4 9 -6 39
    4 9 -6 37.2
    -4 -9 6 37
    -4 -9 6 39.4
    -4 -9 6 47
    3 9 -6 109.19
    3 9 -6 103.69
    3 9 -6 118.99
    -3 -9 6 111.79
    -3 -9 6 123.59
    -3 -9 6 117.99
    2 9 -6 13.3
    2 9 -6 2.2
    2 9 -6 12.2
    -2 -9 6 10.7
    -2 -9 6 6.3
    -2 -9 6 11.7
    1 9 -6 32.6
    1 9 -6 27.8
    1 9 -6 32.1
    -1 -9 6 30.2
    -1 -9 6 25.5
    -1 -9 6 23.4
    0 9 -6 36.7
    0 9 -6 34.1
    0 9 -6 32.5
    0 -9 6 33.3
    -1 9 -6 207.78
    -1 9 -6 221.88
    -1 9 -6 214.58
    1 -9 6 215.28
    1 -9 6 202.08
    1 -9 6 215.28
    -2 9 -6 138.09
    2 -9 6 137.79
    2 -9 6 120.69
    -3 9 -6 100.89
    -3 9 -6 97.99
    3 -9 6 109.99
    3 -9 6 90.89
    3 -9 6 91.49
    3 -9 6 96.19
    -4 9 -6 15.1
    -4 9 -6 28.6
    4 -9 6 21.5
    4 -9 6 13.7
    4 -9 6 21.4
    4 -9 6 15.9
    -5 9 -6 11.1
    -5 9 -6 11.5
    5 -9 6 13.3
    5 -9 6 15.9
    5 -9 6 9.6
    5 -9 6 12.4
    6 8 -6 20
    6 8 -6 0.7
    6 8 -6 9.5
    -6 -8 6 2.3
    -6 -8 6 17.4
    -6 -8 6 9.2
    5 8 -6 16.3
    5 8 -6 1.5
    5 8 -6 15.9
    -5 -8 6 24.4
    -5 -8 6 11.5
    -5 -8 6 15
    4 8 -6 -1.1
    4 8 -6 -1
    4 8 -6 7
    -4 -8 6 -5.8
    -4 -8 6 5.1
    -4 -8 6 -1.4
    3 8 -6 -2.1
    3 8 -6 8.5
    3 8 -6 5.2
    -3 -8 6 4.9
    -3 -8 6 0.9
    -3 -8 6 3.7
    2 8 -6 3.4
    2 8 -6 0.4
    2 8 -6 1.6
    -2 -8 6 0.8
    -2 -8 6 4.3
    -2 -8 6 -3.4
    1 8 -6 7.6
    1 8 -6 12.5
    1 8 -6 11
    -1 -8 6 9.8
    -1 -8 6 11
    -1 -8 6 13.6
    0 8 -6 65.09
    0 8 -6 59.49
    0 8 -6 64.09
    0 -8 6 70.49
    0 -8 6 73.69
    0 -8 6 72.69
    -1 8 -6 24.5
    -1 8 -6 24.5
    -1 8 -6 24.2
    1 -8 6 23.5
    1 -8 6 25.6
    1 -8 6 29.7
    -2 8 -6 10.9
    -2 8 -6 8.2
    2 -8 6 20.3
    -3 8 -6 0.4
    -3 8 -6 3.9
    3 -8 6 3
    3 -8 6 4.8
    3 -8 6 4.4
    3 -8 6 1.1
    -4 8 -6 15.9
    -4 8 -6 0.2
    4 -8 6 2.6
    4 -8 6 3.1
    4 -8 6 1.8
    -5 8 -6 10.2
    -5 8 -6 30.3
    5 -8 6 18
    5 -8 6 20.5
    5 -8 6 15.3
    5 -8 6 8.7
    -6 8 -6 26.8
    -6 8 -6 44.5
    6 -8 6 21.4
    6 -8 6 24.9
    6 -8 6 31.9
    6 -8 6 47.8
    6 7 -6 35.3
    6 7 -6 15.7
    -6 -7 6 27.9
    -6 -7 6 26.3
    5 7 -6 40.3
    5 7 -6 37.7
    5 7 -6 45.5
    -5 -7 6 41
    -5 -7 6 46.7
    -5 -7 6 32.2
    4 7 -6 38.6
    4 7 -6 22.1
    4 7 -6 46.4
    -4 -7 6 47.1
    -4 -7 6 35.7
    -4 -7 6 49.6
    3 7 -6 3
    3 7 -6 1.3
    3 7 -6 4.5
    -3 -7 6 6.1
    -3 -7 6 1.6
    -3 -7 6 6.8
    2 7 -6 3.6
    2 7 -6 6.5
    2 7 -6 2.7
    -2 -7 6 5.1
    -2 -7 6 5.9
    -2 -7 6 4.3
    1 7 -6 290.57
    1 7 -6 283.27
    -1 -7 6 277.97
    -1 -7 6 269.17
    -1 -7 6 268.17
    0 7 -6 263.87
    0 7 -6 281.17
    0 7 -6 267.07
    0 -7 6 282.27
    0 -7 6 260.57
    0 -7 6 282.27
    -1 7 -6 165.18
    -1 7 -6 164.48
    1 -7 6 161.58
    1 -7 6 155.98
    1 -7 6 149.99
    -2 7 -6 226.78
    -2 7 -6 230.98
    2 -7 6 243.78
    2 -7 6 229.08
    2 -7 6 225.78
    2 -7 6 225.68
    -3 7 -6 0.9
    -3 7 -6 -0.1
    3 -7 6 -1.3
    3 -7 6 -3
    3 -7 6 -0.8
    3 -7 6 0.7
    -4 7 -6 11.3
    -4 7 -6 11.2
    4 -7 6 9.5
    4 -7 6 17.4
    4 -7 6 9.2
    4 -7 6 7.8
    -5 7 -6 94.09
    5 -7 6 104.09
    5 -7 6 126.39
    5 -7 6 95.59
    5 -7 6 100.29
    -6 7 -6 8.1
    -6 7 -6 15.4
    6 -7 6 3.9
    6 -7 6 7.2
    6 -7 6 28.9
    6 -7 6 17.3
    7 6 -6 -0.4
    7 6 -6 0.6
    7 6 -6 11.6
    6 6 -6 9.4
    6 6 -6 13
    6 6 -6 16.5
    -6 -6 6 4.2
    5 6 -6 50.59
    5 6 -6 38.8
    -5 -6 6 39.2
    -5 -6 6 35.5
    -5 -6 6 33
    4 6 -6 2.2
    4 6 -6 1
    4 6 -6 1
    -4 -6 6 -0.2
    -4 -6 6 3
    -4 -6 6 4.3
    3 6 -6 48.6
    3 6 -6 50.09
    3 6 -6 55.39
    -3 -6 6 47.4
    -3 -6 6 49.9
    -3 -6 6 52.39
    2 6 -6 32
    2 6 -6 35.3
    -2 -6 6 38.3
    -2 -6 6 34.6
    -2 -6 6 34.3
    1 6 -6 46.1
    1 6 -6 49.9
    1 6 -6 47.3
    -1 -6 6 42.9
    -1 -6 6 45.4
    -1 -6 6 41.7
    0 6 -6 113.99
    0 6 -6 120.49
    0 6 -6 112.79
    0 -6 6 114.99
    0 -6 6 116.99
    0 -6 6 119.49
    -1 6 -6 233.78
    -1 6 -6 244.88
    1 -6 6 242.28
    1 -6 6 244.48
    -2 6 -6 6
    -2 6 -6 8.4
    2 -6 6 8.8
    2 -6 6 9.6
    2 -6 6 10.8
    2 -6 6 9.2
    -3 6 -6 21.5
    -3 6 -6 17.2
    3 -6 6 27.3
    3 -6 6 14.2
    3 -6 6 17.5
    3 -6 6 23.4
    -4 6 -6 21.2
    4 -6 6 33.1
    4 -6 6 23.3
    4 -6 6 33.8
    4 -6 6 33.8
    -5 6 -6 3.1
    -5 6 -6 -2.3
    5 -6 6 4.3
    5 -6 6 1.2
    5 -6 6 -3.4
    5 -6 6 6.1
    -6 6 -6 28.9
    -6 6 -6 16.1
    6 -6 6 33.2
    6 -6 6 25.6
    6 -6 6 29.3
    6 -6 6 35.1
    7 5 -6 11
    7 5 -6 1.7
    7 5 -6 13
    6 5 -6 38.3
    6 5 -6 30
    6 5 -6 37.6
    5 5 -6 3.2
    5 5 -6 1.7
    5 5 -6 3.4
    4 5 -6 23.8
    4 5 -6 25.3
    4 5 -6 26.5
    3 5 -6 61.79
    3 5 -6 64.49
    3 5 -6 69.79
    -3 -5 6 60.89
    2 5 -6 67.69
    2 5 -6 68.59
    -2 -5 6 70.29
    -2 -5 6 72.49
    -2 -5 6 67.59
    1 5 -6 28.3
    1 5 -6 32
    -1 -5 6 30.8
    0 5 -6 565.34
    0 5 -6 615.54
    0 -5 6 597.44
    0 -5 6 570.14
    -1 5 -6 45.8
    -1 5 -6 51.69
    1 -5 6 44
    1 -5 6 37.5
    -2 5 -6 117.59
    -2 5 -6 121.49
    2 -5 6 122.89
    2 -5 6 110.09
    2 -5 6 102.59
    2 -5 6 109.29
    -3 5 -6 60.99
    -3 5 -6 82.59
    3 -5 6 82.39
    3 -5 6 71.99
    3 -5 6 79.09
    3 -5 6 85.79
    -4 5 -6 62.39
    -4 5 -6 70.19
    4 -5 6 62.99
    4 -5 6 64.29
    4 -5 6 68.19
    4 -5 6 54.19
    -5 5 -6 49
    -5 5 -6 37.1
    5 -5 6 34.3
    5 -5 6 38.2
    5 -5 6 45.8
    5 -5 6 33.4
    -6 5 -6 16.3
    -6 5 -6 15.9
    6 -5 6 14.8
    6 -5 6 23.8
    6 -5 6 17.4
    6 -5 6 10.4
    7 4 -6 36.5
    7 4 -6 35.8
    7 4 -6 40.4
    6 4 -6 3.5
    6 4 -6 2.4
    6 4 -6 -3.2
    5 4 -6 140.89
    5 4 -6 165.38
    4 4 -6 225.88
    4 4 -6 210.78
    4 4 -6 228.28
    3 4 -6 73.49
    3 4 -6 74.19
    3 4 -6 72.09
    2 4 -6 113.89
    2 4 -6 107.59
    2 4 -6 103.99
    1 4 -6 263.07
    1 4 -6 268.97
    1 4 -6 273.37
    -1 -4 6 276.67
    -1 -4 6 278.87
    0 4 -6 398.16
    0 4 -6 354.06
    0 -4 6 373.56
    0 -4 6 368.06
    -1 4 -6 790.02
    -1 4 -6 760.42
    1 -4 6 752.82
    -2 4 -6 151.58
    -2 4 -6 145.69
    2 -4 6 149.39
    2 -4 6 155.78
    2 -4 6 144.59
    -3 4 -6 -3
    -3 4 -6 3.1
    3 -4 6 3.2
    3 -4 6 3.1
    3 -4 6 -2.1
    -4 4 -6 28.9
    -4 4 -6 43.2
    4 -4 6 43.4
    4 -4 6 42.9
    4 -4 6 58.29
    -5 4 -6 47.5
    5 -4 6 47.6
    5 -4 6 55.49
    5 -4 6 50.39
    -6 4 -6 4.5
    6 -4 6 -1.4
    6 -4 6 -4.6
    6 -4 6 4.4
    7 -4 6 -7.8
    7 -4 6 -15.6
    7 3 -6 -3.4
    7 3 -6 -5.3
    7 3 -6 -3.3
    6 3 -6 20.2
    6 3 -6 9.4
    6 3 -6 16.5
    5 3 -6 62.09
    5 3 -6 54.79
    5 3 -6 54.19
    4 3 -6 16
    4 3 -6 19.9
    4 3 -6 21.9
    3 3 -6 45.2
    2 3 -6 0.8
    2 3 -6 -4.4
    2 3 -6 1.5
    1 3 -6 3.8
    1 3 -6 4.1
    1 3 -6 2.5
    1 3 -6 3.6
    -1 -3 6 5.1
    -1 -3 6 4
    0 3 -6 177.88
    0 3 -6 178.08
    0 3 -6 170.88
    0 -3 6 182.18
    0 -3 6 173.28
    -1 3 -6 210.58
    -1 3 -6 213.18
    -1 3 -6 213.48
    1 -3 6 205.48
    1 -3 6 213.08
    -2 3 -6 13.2
    -2 3 -6 19.6
    -2 3 -6 18.1
    2 -3 6 22.6
    2 -3 6 19.9
    2 -3 6 15.2
    -3 3 -6 732.83
    -3 3 -6 718.53
    3 -3 6 723.13
    3 -3 6 715.63
    3 -3 6 740.83
    4 -3 6 115.09
    4 -3 6 115.49
    4 -3 6 102.09
    -5 3 -6 3.6
    -5 3 -6 2.4
    5 -3 6 12.4
    5 -3 6 18.1
    5 -3 6 -2.5
    -6 3 -6 19.5
    -6 3 -6 2.5
    6 -3 6 10.6
    6 -3 6 16.2
    6 -3 6 6.3
    -7 3 -6 15.8
    -7 3 -6 3.1
    7 -3 6 -0.8
    7 -3 6 4.9
    7 -3 6 11.1
    7 2 -6 49.4
    7 2 -6 41.2
    7 2 -6 48.5
    6 2 -6 96.19
    6 2 -6 77.49
    6 2 -6 93.89
    5 2 -6 1.2
    5 2 -6 5
    4 2 -6 291.77
    4 2 -6 300.87
    3 2 -6 482.15
    3 2 -6 471.25
    2 2 -6 280.77
    1 2 -6 5.1
    1 2 -6 5.6
    1 2 -6 3.3
    -1 -2 6 7.1
    -1 -2 6 7.7
    0 2 -6 10.4
    0 2 -6 12
    0 2 -6 12
    0 -2 6 9.4
    0 -2 6 10
    0 -2 6 11.1
    -1 2 -6 3.8
    -1 2 -6 1.8
    -1 2 -6 5.7
    1 -2 6 4.7
    1 -2 6 3.2
    1 -2 6 5.4
    -2 2 -6 716.43
    -2 2 -6 763.82
    -2 2 -6 750.12
    2 -2 6 737.83
    2 -2 6 758.42
    2 -2 6 742.53
    -3 2 -6 364.36
    -3 2 -6 375.26
    -3 2 -6 369.76
    3 -2 6 363.86
    3 -2 6 349.87
    3 -2 6 377.26
    -4 2 -6 12.9
    -4 2 -6 10.2
    -4 2 -6 15.7
    4 -2 6 8.7
    4 -2 6 20.2
    4 -2 6 20.1
    -5 2 -6 144.19
    -5 2 -6 119.19
    -5 2 -6 124.19
    5 -2 6 112.39
    5 -2 6 125.29
    5 -2 6 119.49
    -6 2 -6 12.6
    6 -2 6 25
    6 -2 6 26
    6 -2 6 34.2
    -7 2 -6 3.4
    -7 2 -6 7.1
    7 -2 6 -25
    7 -2 6 -2.8
    7 -2 6 0.4
    8 1 -6 7.9
    8 1 -6 17
    8 1 -6 15.5
    -8 -1 6 12.3
    7 1 -6 6.2
    7 1 -6 -0.9
    7 1 -6 7.9
    7 1 -6 2.5
    -7 -1 6 7.9
    -7 -1 6 4
    6 1 -6 49.1
    6 1 -6 76.69
    6 1 -6 54.19
    6 1 -6 57.49
    -6 -1 6 66.09
    5 1 -6 189.18
    5 1 -6 194.08
    5 1 -6 197.68
    5 1 -6 208.28
    4 1 -6 10.6
    4 1 -6 16.4
    4 1 -6 14.6
    4 1 -6 7.4
    3 1 -6 11.2
    3 1 -6 11.5
    2 1 -6 788.22
    2 1 -6 793.12
    2 1 -6 776.82
    1 1 -6 41.7
    1 1 -6 44.8
    1 1 -6 44.6
    -1 -1 6 44.5
    -1 -1 6 47.3
    -1 -1 6 43
    0 1 -6 6.5
    0 1 -6 7.9
    0 1 -6 10.3
    0 -1 6 7.1
    0 -1 6 6.4
    0 -1 6 9.9
    -1 1 -6 1098.69
    -1 1 -6 1081.19
    -1 1 -6 1068.29
    1 -1 6 1106.69
    1 -1 6 1113.39
    1 -1 6 1070.79
    -2 1 -6 41.6
    -2 1 -6 30.9
    2 -1 6 41.4
    2 -1 6 25.6
    2 -1 6 23.4
    -3 1 -6 2.1
    -3 1 -6 3.6
    -3 1 -6 0.2
    3 -1 6 1.1
    3 -1 6 2.9
    3 -1 6 0.5
    -4 1 -6 83.19
    -4 1 -6 96.89
    -4 1 -6 82.39
    4 -1 6 81.29
    4 -1 6 81.49
    4 -1 6 92.19
    -5 1 -6 28.5
    -5 1 -6 39.6
    -5 1 -6 31.5
    5 -1 6 37.6
    5 -1 6 33.4
    5 -1 6 27.3
    -6 1 -6 30
    -6 1 -6 40.3
    -6 1 -6 41.9
    6 -1 6 29.8
    6 -1 6 37.4
    6 -1 6 28.9
    -7 1 -6 38.6
    7 -1 6 26.3
    7 -1 6 35.4
    7 -1 6 34.5
    8 0 -6 7.4
    8 0 -6 12.8
    8 0 -6 26.5
    -8 0 6 15.6
    -8 0 6 15.5
    7 0 -6 3.8
    7 0 -6 7.6
    7 0 -6 -5.7
    7 0 -6 7
    -7 0 6 8.2
    -7 0 6 9.6
    6 0 -6 99.29
    6 0 -6 100.39
    6 0 -6 92.89
    -6 0 6 107.09
    -6 0 6 112.19
    5 0 -6 2.8
    5 0 -6 0
    5 0 -6 -1.2
    5 0 -6 -1.6
    -5 0 6 -0.9
    -5 0 6 1.8
    4 0 -6 61.59
    4 0 -6 60.39
    3 0 -6 236.08
    3 0 -6 232.18
    3 0 -6 229.38
    2 0 -6 57.29
    2 0 -6 52.79
    2 0 -6 49.6
    -2 0 6 56.59
    -2 0 6 55.49
    -2 0 6 53.89
    1 0 -6 -1.4
    1 0 -6 0.4
    1 0 -6 1.3
    -1 0 6 -0.1
    -1 0 6 1.1
    -1 0 6 1.5
    0 0 -6 502.85
    0 0 -6 499.05
    0 0 -6 495.95
    0 0 6 517.85
    0 0 6 501.75
    0 0 6 512.75
    -1 0 -6 23.3
    -1 0 -6 26.8
    -1 0 -6 40.8
    1 0 6 32.5
    1 0 6 22.1
    1 0 6 34.6
    -2 0 -6 87.09
    -2 0 -6 55.79
    -2 0 -6 59.49
    2 0 6 64.79
    2 0 6 89.69
    -3 0 -6 72.59
    -3 0 -6 66.39
    -3 0 -6 70.69
    3 0 6 75.19
    3 0 6 75.89
    3 0 6 71.69
    -4 0 -6 48.4
    -4 0 -6 38
    -4 0 -6 44
    4 0 6 36.4
    4 0 6 38.3
    4 0 6 39.8
    -5 0 -6 57.89
    -5 0 -6 74.69
    -5 0 -6 65.99
    5 0 6 72.39
    5 0 6 55.49
    5 0 6 80.29
    -6 0 -6 106.59
    -6 0 -6 103.79
    -6 0 -6 101.89
    6 0 6 112.19
    6 0 6 86.19
    6 0 6 80.29
    8 -1 -6 -0.2
    8 -1 -6 5.2
    -8 1 6 5.4
    7 -1 -6 27.2
    7 -1 -6 38.8
    7 -1 -6 31.6
    7 -1 -6 21.7
    -7 1 6 28.8
    -7 1 6 31.6
    6 -1 -6 2
    6 -1 -6 3.6
    6 -1 -6 -8.4
    6 -1 -6 -1.9
    -6 1 6 -1
    -6 1 6 -0.1
    5 -1 -6 78.49
    5 -1 -6 65.59
    5 -1 -6 89.79
    5 -1 -6 74.49
    -5 1 6 78.69
    4 -1 -6 455.15
    4 -1 -6 431.96
    4 -1 -6 439.36
    -4 1 6 464.35
    -4 1 6 445.26
    3 -1 -6 2.1
    3 -1 -6 2.2
    -3 1 6 4.1
    -3 1 6 1.5
    2 -1 -6 142.19
    2 -1 -6 143.59
    2 -1 -6 149.49
    -2 1 6 150.48
    -2 1 6 149.29
    -2 1 6 145.69
    1 -1 -6 818.72
    1 -1 -6 845.12
    1 -1 -6 808.12
    -1 1 6 828.22
    -1 1 6 835.52
    -1 1 6 808.72
    0 -1 -6 310.47
    0 -1 -6 306.87
    0 1 6 290.07
    0 1 6 310.27
    -1 -1 -6 1.3
    -1 -1 -6 -1.2
    -1 -1 -6 2.5
    1 1 6 2.2
    1 1 6 1.6
    1 1 6 -1.7
    -2 -1 -6 2.9
    -2 -1 -6 1.5
    -2 -1 -6 0.8
    2 1 6 1.4
    2 1 6 -1.8
    2 1 6 0.1
    -3 -1 -6 21.3
    -3 -1 -6 33.8
    -3 -1 -6 26.4
    3 1 6 15.9
    3 1 6 17.5
    3 1 6 27.3
    -4 -1 -6 38.3
    -4 -1 -6 42.4
    -4 -1 -6 48.5
    4 1 6 38.2
    4 1 6 28.1
    4 1 6 29.3
    -5 -1 -6 19.2
    -5 -1 -6 6.9
    5 1 6 8.8
    5 1 6 10.2
    5 1 6 3.4
    -6 -1 -6 -3.6
    -6 -1 -6 18.7
    -6 -1 -6 19
    6 1 6 5
    6 1 6 -6.9
    6 1 6 2.3
    7 -2 -6 5.9
    7 -2 -6 1.9
    7 -2 -6 10.3
    7 -2 -6 7.8
    -7 2 6 3.8
    -7 2 6 1.2
    6 -2 -6 -1.1
    6 -2 -6 -0.5
    6 -2 -6 -4.9
    6 -2 -6 2
    -6 2 6 -0.8
    -6 2 6 0.8
    5 -2 -6 2.3
    5 -2 -6 -0.2
    5 -2 -6 3.5
    -5 2 6 2
    -5 2 6 -1.8
    4 -2 -6 3.8
    4 -2 -6 4.3
    4 -2 -6 8.3
    -4 2 6 4.1
    -4 2 6 5.1
    3 -2 -6 192.18
    3 -2 -6 192.58
    3 -2 -6 205.48
    -3 2 6 196.88
    -3 2 6 204.38
    -3 2 6 213.78
    2 -2 -6 526.45
    2 -2 -6 531.35
    2 -2 -6 481.75
    -2 2 6 550.04
    -2 2 6 551.94
    -2 2 6 547.45
    1 -2 -6 109.19
    1 -2 -6 109.09
    1 -2 -6 108.49
    -1 2 6 97.39
    -1 2 6 107.09
    -1 2 6 107.69
    0 -2 -6 52.49
    0 -2 -6 57.69
    0 -2 -6 44.9
    0 2 6 50.49
    0 2 6 51.89
    -1 -2 -6 69.09
    -1 -2 -6 73.29
    1 2 6 71.19
    1 2 6 71.89
    1 2 6 58.29
    -2 -2 -6 12.9
    -2 -2 -6 12.8
    -2 -2 -6 10.6
    2 2 6 13.9
    2 2 6 5.6
    2 2 6 0
    -3 -2 -6 72.29
    -3 -2 -6 89.09
    -3 -2 -6 85.69
    3 2 6 113.29
    3 2 6 93.39
    -4 -2 -6 64.09
    -4 -2 -6 72.19
    -4 -2 -6 46.2
    4 2 6 58.09
    4 2 6 73.49
    4 2 6 82.19
    -5 -2 -6 -2.5
    -5 -2 -6 1.7
    -5 -2 -6 11
    5 2 6 4.8
    5 2 6 -4.4
    5 2 6 -2.9
    -6 -2 -6 21.1
    -6 -2 -6 38.7
    -6 -2 -6 26
    6 2 6 17.7
    6 2 6 14.4
    6 2 6 15.9
    7 -3 -6 11.7
    7 -3 -6 17.9
    7 -3 -6 15.3
    7 -3 -6 15.9
    -7 3 6 12.3
    -7 3 6 16.4
    6 -3 -6 35.2
    6 -3 -6 44
    -6 3 6 38.5
    -6 3 6 33.1
    5 -3 -6 3
    5 -3 -6 1.7
    5 -3 -6 5.8
    -5 3 6 5
    -5 3 6 7.3
    4 -3 -6 0.8
    4 -3 -6 4.9
    4 -3 -6 7.3
    -4 3 6 6.5
    -4 3 6 3.1
    3 -3 -6 454.65
    3 -3 -6 438.56
    3 -3 -6 445.76
    -3 3 6 451.85
    -3 3 6 444.76
    -3 3 6 446.66
    2 -3 -6 30.1
    2 -3 -6 23.5
    2 -3 -6 37.4
    -2 3 6 24.4
    -2 3 6 30.3
    -2 3 6 28
    1 -3 -6 136.39
    1 -3 -6 128.09
    -1 3 6 129.19
    -1 3 6 116.29
    0 -3 -6 3.6
    0 -3 -6 1.1
    0 3 6 4
    0 3 6 0.7
    0 3 6 6
    -1 -3 -6 22.9
    -1 -3 -6 30.1
    -1 -3 -6 18.9
    1 3 6 28.2
    1 3 6 27.2
    1 3 6 24
    -2 -3 -6 75.99
    -2 -3 -6 74.09
    -2 -3 -6 65.59
    2 3 6 58.49
    2 3 6 75.29
    2 3 6 87.09
    -3 -3 -6 63.39
    -3 -3 -6 71.59
    -3 -3 -6 53.99
    3 3 6 62.19
    3 3 6 58.89
    -4 -3 -6 -7.8
    -4 -3 -6 2.4
    -4 -3 -6 6.3
    4 3 6 13.4
    4 3 6 -6.2
    4 3 6 -0.9
    -5 -3 -6 20.7
    -5 -3 -6 20.6
    -5 -3 -6 15.6
    5 3 6 10.2
    5 3 6 16.8
    5 3 6 12.5
    -6 -3 -6 -2.9
    -6 -3 -6 18.4
    -6 -3 -6 0.7
    6 3 6 6.8
    6 3 6 -16.8
    6 3 6 -3.4
    7 -4 -6 45.9
    7 -4 -6 21.8
    7 -4 -6 38.2
    7 -4 -6 49.3
    -7 4 6 36.1
    -7 4 6 25.5
    6 -4 -6 1
    6 -4 -6 0.7
    6 -4 -6 0.1
    -6 4 6 -3.7
    -6 4 6 4.4
    5 -4 -6 29.7
    5 -4 -6 30
    5 -4 -6 21.9
    -5 4 6 33.3
    -5 4 6 34.3
    4 -4 -6 86.79
    4 -4 -6 75.39
    4 -4 -6 93.79
    -4 4 6 64.39
    -4 4 6 100.39
    -4 4 6 85.19
    3 -4 -6 1.3
    3 -4 -6 4.8
    3 -4 -6 4.9
    -3 4 6 2.5
    -3 4 6 4.4
    -3 4 6 2
    2 -4 -6 131.79
    2 -4 -6 131.19
    2 -4 -6 102.79
    -2 4 6 116.59
    -2 4 6 116.39
    -2 4 6 120.49
    1 -4 -6 0
    1 -4 -6 0.8
    1 -4 -6 4
    -1 4 6 -1.4
    -1 4 6 2.3
    -1 4 6 1.9
    0 -4 -6 3
    0 -4 -6 2.9
    0 -4 -6 1.3
    0 4 6 1.7
    0 4 6 2.4
    0 4 6 2.8
    -1 -4 -6 131.39
    -1 -4 -6 124.99
    1 4 6 121.49
    1 4 6 116.69
    1 4 6 125.49
    -2 -4 -6 174.08
    -2 -4 -6 179.08
    -2 -4 -6 165.88
    2 4 6 174.48
    2 4 6 175.88
    2 4 6 174.28
    -3 -4 -6 1.4
    -3 -4 -6 3.1
    -3 -4 -6 -6.9
    3 4 6 5.5
    3 4 6 4.3
    3 4 6 -4.1
    -4 -4 -6 77.89
    -4 -4 -6 68.29
    -4 -4 -6 102.69
    4 4 6 80.09
    4 4 6 112.79
    -5 -4 -6 -10.2
    -5 -4 -6 -2.1
    -5 -4 -6 0
    5 4 6 2.1
    5 4 6 3.2
    5 4 6 -1.4
    -6 -4 -6 9
    -6 -4 -6 -5.6
    -6 -4 -6 -1.6
    6 4 6 -5.8
    6 4 6 -7.1
    6 4 6 4.4
    7 -5 -6 7.6
    7 -5 -6 6.2
    7 -5 -6 0
    7 -5 -6 6.6
    -7 5 6 -5.2
    -7 5 6 0.5
    6 -5 -6 37.8
    6 -5 -6 39.8
    6 -5 -6 42.8
    -6 5 6 35.8
    -6 5 6 48.9
    5 -5 -6 18.6
    5 -5 -6 13.5
    5 -5 -6 17.9
    -5 5 6 22.3
    -5 5 6 13.6
    4 -5 -6 62.69
    4 -5 -6 40.5
    4 -5 -6 49.7
    -4 5 6 49.8
    -4 5 6 54.89
    -4 5 6 52.79
    3 -5 -6 165.98
    3 -5 -6 164.28
    3 -5 -6 158.58
    -3 5 6 175.48
    -3 5 6 163.28
    -3 5 6 171.28
    2 -5 -6 56.09
    2 -5 -6 55.69
    2 -5 -6 70.69
    -2 5 6 73.09
    -2 5 6 61.89
    1 -5 -6 -7.6
    1 -5 -6 1
    1 -5 -6 2.6
    -1 5 6 1.5
    -1 5 6 -0.3
    -1 5 6 2.2
    0 -5 -6 41.6
    0 -5 -6 23.9
    0 5 6 36.1
    0 5 6 29.4
    0 5 6 43.7
    -1 -5 -6 88.49
    -1 -5 -6 116.99
    -1 -5 -6 108.19
    1 5 6 111.29
    1 5 6 98.69
    1 5 6 124.09
    -2 -5 -6 13.7
    -2 -5 -6 15.8
    -2 -5 -6 2.7
    2 5 6 8.2
    2 5 6 9.3
    2 5 6 21
    -3 -5 -6 196.18
    -3 -5 -6 160.98
    -3 -5 -6 183.68
    3 5 6 177.48
    3 5 6 207.78
    3 5 6 189.38
    -4 -5 -6 46.4
    -4 -5 -6 54.09
    -4 -5 -6 33.9
    4 5 6 32.7
    4 5 6 5
    4 5 6 29.5
    -5 -5 -6 9.1
    -5 -5 -6 6
    -5 -5 -6 0.4
    5 5 6 15.2
    5 5 6 4.4
    5 5 6 2.5
    7 -6 -6 15.9
    7 -6 -6 8.1
    -7 6 6 15
    -7 6 6 17.2
    6 -6 -6 17
    6 -6 -6 21.8
    6 -6 -6 25.3
    -6 6 6 21.8
    -6 6 6 17.5
    5 -6 -6 6.9
    5 -6 -6 19.4
    5 -6 -6 15.5
    -5 6 6 10.9
    -5 6 6 11.6
    4 -6 -6 27.2
    4 -6 -6 28.6
    4 -6 -6 30.3
    -4 6 6 27.8
    -4 6 6 34.8
    -4 6 6 36.4
    3 -6 -6 19.7
    3 -6 -6 21.7
    3 -6 -6 20.8
    -3 6 6 14.6
    -3 6 6 23.4
    2 -6 -6 -2.4
    2 -6 -6 1.1
    2 -6 -6 -0.9
    -2 6 6 1
    -2 6 6 -3.6
    -2 6 6 2.7
    1 -6 -6 25.5
    1 -6 -6 33.3
    1 -6 -6 30.1
    -1 6 6 21.5
    -1 6 6 27.2
    -1 6 6 34.3
    0 -6 -6 54.89
    0 -6 -6 34.5
    0 6 6 31.6
    0 6 6 23.3
    0 6 6 38.3
    -1 -6 -6 -4.9
    -1 -6 -6 -2.9
    -1 -6 -6 3.8
    1 6 6 -4.5
    1 6 6 0.8
    1 6 6 -2.7
    -2 -6 -6 104.49
    -2 -6 -6 98.99
    2 6 6 123.79
    2 6 6 131.99
    -3 -6 -6 65.19
    -3 -6 -6 45.6
    -3 -6 -6 58.09
    3 6 6 68.09
    3 6 6 41.7
    3 6 6 56.89
    -4 -6 -6 6.8
    -4 -6 -6 2.2
    -4 -6 -6 10.9
    4 6 6 32.7
    4 6 6 -7.3
    4 6 6 6.7
    -5 -6 -6 -2
    -5 -6 -6 -10.3
    -5 -6 -6 16.2
    5 6 6 -3.1
    5 6 6 16.3
    5 6 6 -0.3
    6 -7 -6 12
    6 -7 -6 -0.2
    6 -7 -6 4.1
    -6 7 6 17.9
    -6 7 6 2.9
    5 -7 -6 67.39
    5 -7 -6 59.29
    5 -7 -6 69.49
    -5 7 6 63.59
    -5 7 6 93.99
    -5 7 6 90.49
    4 -7 -6 40.2
    4 -7 -6 44.6
    4 -7 -6 56.59
    -4 7 6 44.2
    -4 7 6 48.8
    -4 7 6 54.29
    3 -7 -6 74.79
    3 -7 -6 68.29
    3 -7 -6 63.49
    -3 7 6 68.39
    -3 7 6 62.79
    -3 7 6 65.89
    2 -7 -6 23.5
    2 -7 -6 31.9
    2 -7 -6 26.1
    -2 7 6 18.7
    -2 7 6 31.7
    -2 7 6 30.9
    1 -7 -6 40
    1 -7 -6 46.4
    1 -7 -6 53.09
    -1 7 6 44.9
    -1 7 6 40.3
    -1 7 6 36
    0 -7 -6 3.7
    0 -7 -6 3
    0 -7 -6 3.7
    0 7 6 9.4
    0 7 6 9.9
    0 7 6 8.7
    -1 -7 -6 132.89
    -1 -7 -6 98.79
    1 7 6 113.09
    1 7 6 115.49
    1 7 6 117.69
    -2 -7 -6 131.99
    -2 -7 -6 106.89
    -2 -7 -6 139.89
    2 7 6 128.49
    2 7 6 130.29
    2 7 6 143.79
    -3 -7 -6 -4
    -3 -7 -6 -2
    -3 -7 -6 8.5
    3 7 6 20.9
    3 7 6 12.6
    3 7 6 16.7
    -4 -7 -6 2.7
    -4 -7 -6 20.7
    -4 -7 -6 -2.7
    4 7 6 8.1
    4 7 6 12.6
    4 7 6 10
    6 -8 -6 9.1
    -6 8 6 39.3
    -6 8 6 36.5
    5 -8 -6 4.7
    5 -8 -6 8.6
    5 -8 -6 5.2
    -5 8 6 15.2
    -5 8 6 5.1
    -5 8 6 19.4
    4 -8 -6 5.3
    4 -8 -6 14.4
    4 -8 -6 5
    -4 8 6 7.3
    -4 8 6 8.4
    3 -8 -6 154.78
    3 -8 -6 138.19
    3 -8 -6 142.09
    -3 8 6 136.89
    -3 8 6 117.39
    -3 8 6 136.69
    2 -8 -6 -3.1
    2 -8 -6 -5.1
    2 -8 -6 -0.4
    -2 8 6 2.9
    -2 8 6 0
    -2 8 6 6.1
    1 -8 -6 -2.7
    1 -8 -6 9.6
    1 -8 -6 2.2
    -1 8 6 3.6
    -1 8 6 5.6
    -1 8 6 4.6
    0 -8 -6 15.5
    0 -8 -6 11.2
    0 -8 -6 13.9
    0 8 6 14.3
    0 8 6 7.7
    0 8 6 10.1
    -1 -8 -6 3.6
    -1 -8 -6 16.4
    -1 -8 -6 16.5
    1 8 6 11.3
    1 8 6 26.6
    1 8 6 22.3
    -2 -8 -6 10.3
    -2 -8 -6 6.8
    -2 -8 -6 -11.1
    2 8 6 0
    2 8 6 2.6
    2 8 6 6.2
    -3 -8 -6 87.19
    -3 -8 -6 90.99
    -3 -8 -6 72.39
    3 8 6 72.19
    3 8 6 92.49
    3 8 6 107.89
    -4 -8 -6 -3.8
    -4 -8 -6 -0.7
    -4 -8 -6 10.1
    4 8 6 0.5
    4 8 6 -11.2
    4 8 6 11.4
    5 -9 -6 11.5
    5 -9 -6 4.6
    5 -9 -6 10.8
    -5 9 6 -2.5
    -5 9 6 -1.3
    4 -9 -6 21.3
    4 -9 -6 20.6
    4 -9 -6 30.1
    -4 9 6 29.5
    -4 9 6 24.4
    -4 9 6 23.5
    3 -9 -6 7.7
    3 -9 -6 2.6
    3 -9 -6 8.8
    -3 9 6 -1.5
    -3 9 6 3.6
    -3 9 6 3.5
    2 -9 -6 43.7
    2 -9 -6 31.7
    2 -9 -6 49.99
    -2 9 6 41.4
    -2 9 6 37.3
    -2 9 6 43.6
    1 -9 -6 20.2
    1 -9 -6 19.7
    1 -9 -6 23.5
    -1 9 6 21.4
    -1 9 6 23.6
    -1 9 6 28.5
    0 -9 -6 0.3
    0 -9 -6 -5
    0 -9 -6 -5
    0 9 6 -5.5
    0 9 6 -1.6
    -1 -9 -6 -3
    -1 -9 -6 6.5
    -1 -9 -6 -13.7
    1 9 6 4
    1 9 6 -1.9
    1 9 6 -7.5
    -2 -9 -6 14.4
    -2 -9 -6 19.5
    -2 -9 -6 26.5
    2 9 6 27
    2 9 6 12
    2 9 6 24.8
    -3 -9 -6 -21.7
    -3 -9 -6 -0.9
    -3 -9 -6 -3.8
    3 9 6 9.9
    3 9 6 4.6
    3 9 6 -1.6
    4 -10 -6 12.5
    4 -10 -6 19.4
    4 -10 -6 10.6
    -4 10 6 0.7
    -4 10 6 7.6
    -4 10 6 20
    3 -10 -6 25.5
    3 -10 -6 40.9
    3 -10 -6 22.2
    -3 10 6 28.9
    -3 10 6 52.59
    -3 10 6 55.79
    2 -10 -6 20.4
    2 -10 -6 18.6
    2 -10 -6 37.3
    -2 10 6 19.3
    -2 10 6 21.7
    -2 10 6 26.1
    1 -10 -6 16.4
    1 -10 -6 -4.3
    1 -10 -6 2.9
    -1 10 6 0
    -1 10 6 -0.2
    -1 10 6 4.5
    0 -10 -6 0.4
    0 -10 -6 -6.4
    0 -10 -6 0.3
    0 10 6 4
    0 10 6 12.4
    0 10 6 -2.7
    -1 -10 -6 -5.1
    -1 -10 -6 -7.8
    1 10 6 -12.3
    1 10 6 12.2
    1 10 6 2.5
    -2 -10 -6 -18.8
    -2 -10 -6 3.3
    -2 -10 -6 -1.3
    2 10 6 -7.7
    2 10 6 -5.2
    3 -11 -6 22.5
    3 -11 -6 36.2
    3 -11 -6 25.1
    -3 11 6 21.4
    -3 11 6 32.9
    -3 11 6 38.3
    2 -11 -6 -3.9
    2 -11 -6 5
    2 -11 -6 29.7
    -2 11 6 -0.9
    -2 11 6 -6.4
    -2 11 6 -6.9
    1 -11 -6 3.6
    1 -11 -6 -14.9
    1 -11 -6 22.4
    -1 11 6 15.3
    -1 11 6 9.6
    -1 11 6 10.2
    0 -11 -6 -10.5
    0 -11 -6 -1.6
    0 -11 -6 -7.3
    0 11 6 -6.7
    0 11 6 -1.8
    0 11 6 2.1
    -1 -11 -6 10
    -1 -11 -6 11.2
    -1 -11 -6 3.7
    1 11 6 7.5
    1 11 6 -9.2
    1 11 6 3.7
    0 14 -7 -3.3
    0 14 -7 -16.3
    2 13 -7 14.6
    2 13 -7 -0.4
    2 13 -7 21
    -2 -13 7 23.2
    -2 -13 7 20.5
    -2 -13 7 18.6
    1 13 -7 -0.2
    1 13 -7 7.2
    1 13 -7 3.1
    -1 -13 7 10.3
    -1 -13 7 12.5
    -1 -13 7 -0.7
    0 13 -7 15
    0 13 -7 19.5
    0 13 -7 16.2
    0 -13 7 24.2
    0 -13 7 14.7
    -1 13 -7 44.8
    -1 13 -7 33.8
    -1 13 -7 26.8
    1 -13 7 20.4
    1 -13 7 33.1
    1 -13 7 32.3
    -2 13 -7 5.2
    -2 13 -7 3.8
    2 -13 7 3.4
    2 -13 7 6.4
    2 -13 7 10.1
    4 12 -7 63.09
    4 12 -7 42.7
    -4 -12 7 45.9
    3 12 -7 6.1
    3 12 -7 0.4
    3 12 -7 19.3
    -3 -12 7 15.3
    -3 -12 7 13.7
    -3 -12 7 13.4
    2 12 -7 -3.5
    2 12 -7 -6.2
    2 12 -7 1.2
    -2 -12 7 3.1
    -2 -12 7 -6.2
    -2 -12 7 2
    1 12 -7 24.3
    1 12 -7 26.4
    -1 -12 7 17.7
    -1 -12 7 16.9
    -1 -12 7 36.3
    0 12 -7 24.7
    0 12 -7 10.2
    0 12 -7 17.3
    0 -12 7 31.6
    0 -12 7 24.8
    -1 12 -7 10.1
    -1 12 -7 1.3
    -1 12 -7 5.1
    1 -12 7 4.3
    1 -12 7 -2
    1 -12 7 -0.4
    -2 12 -7 28.6
    -2 12 -7 31.7
    2 -12 7 26
    2 -12 7 8.9
    2 -12 7 12.5
    -3 12 -7 1.5
    -3 12 -7 -2.6
    3 -12 7 7.7
    3 -12 7 6.3
    3 -12 7 5.7
    4 11 -7 -7.3
    4 11 -7 -7.9
    4 11 -7 -2.1
    -4 -11 7 5.3
    -4 -11 7 6.1
    -4 -11 7 3
    3 11 -7 0.7
    3 11 -7 8.4
    3 11 -7 -1
    -3 -11 7 7
    -3 -11 7 5.7
    -3 -11 7 5.6
    2 11 -7 81.89
    2 11 -7 70.09
    2 11 -7 63.19
    -2 -11 7 73.09
    -2 -11 7 80.29
    -2 -11 7 77.19
    1 11 -7 15.7
    1 11 -7 12.9
    1 11 -7 13.2
    -1 -11 7 16.5
    -1 -11 7 21.7
    -1 -11 7 14.4
    0 11 -7 9.2
    0 11 -7 -4.6
    0 11 -7 1.7
    0 -11 7 4.7
    0 -11 7 5.1
    0 -11 7 9.8
    -1 11 -7 17.7
    -1 11 -7 9.4
    -1 11 -7 22.2
    1 -11 7 23.7
    1 -11 7 8
    1 -11 7 19.7
    -2 11 -7 18
    -2 11 -7 30.6
    2 -11 7 14.1
    2 -11 7 26.7
    2 -11 7 15.4
    -3 11 -7 -5.4
    -3 11 -7 -1.7
    3 -11 7 -3.8
    3 -11 7 -1.5
    3 -11 7 2.5
    3 -11 7 5.4
    -4 11 -7 94.99
    -4 11 -7 36.8
    4 -11 7 11.5
    4 -11 7 51.89
    4 -11 7 39.7
    4 -11 7 42.9
    5 10 -7 27.2
    5 10 -7 14.8
    5 10 -7 17.4
    -5 -10 7 15.6
    -5 -10 7 21.5
    4 10 -7 18.9
    4 10 -7 9.8
    4 10 -7 13.8
    -4 -10 7 14.2
    -4 -10 7 9.7
    -4 -10 7 8.1
    3 10 -7 53.39
    3 10 -7 36.4
    3 10 -7 68.19
    -3 -10 7 56.09
    -3 -10 7 61.89
    -3 -10 7 59.69
    2 10 -7 13.8
    2 10 -7 25.3
    -2 -10 7 26.8
    -2 -10 7 22.4
    -2 -10 7 20.6
    1 10 -7 13.7
    1 10 -7 16
    1 10 -7 10.1
    -1 -10 7 14.1
    -1 -10 7 18.4
    -1 -10 7 13.8
    0 10 -7 30.6
    0 10 -7 26.8
    0 10 -7 35.4
    0 -10 7 26.7
    0 -10 7 30.3
    0 -10 7 26.5
    -1 10 -7 52.89
    -1 10 -7 55.29
    -1 10 -7 40.8
    1 -10 7 55.89
    1 -10 7 45.2
    1 -10 7 59.09
    -2 10 -7 31.4
    -2 10 -7 25.6
    2 -10 7 43.3
    2 -10 7 18.4
    -3 10 -7 10.8
    -3 10 -7 2.4
    3 -10 7 1.9
    3 -10 7 4
    3 -10 7 6.2
    3 -10 7 -5.3
    -4 10 -7 35.1
    -4 10 -7 45
    4 -10 7 48.5
    4 -10 7 47.5
    4 -10 7 57.59
    4 -10 7 56.69
    -5 10 -7 -3.1
    -5 10 -7 -7.8
    5 -10 7 -5.8
    5 -10 7 -2.9
    5 -10 7 8.2
    5 -10 7 2.6
    6 9 -7 10.3
    6 9 -7 14.8
    6 9 -7 25.8
    -6 -9 7 6.9
    -6 -9 7 18.7
    5 9 -7 -1.7
    5 9 -7 -2.4
    5 9 -7 0.1
    -5 -9 7 1.9
    -5 -9 7 -8.1
    4 9 -7 62.49
    4 9 -7 74.69
    4 9 -7 64.59
    -4 -9 7 60.69
    -4 -9 7 69.99
    -4 -9 7 66.99
    3 9 -7 15.9
    3 9 -7 14.3
    3 9 -7 23.1
    -3 -9 7 13.8
    -3 -9 7 15.1
    -3 -9 7 18.3
    2 9 -7 22.3
    2 9 -7 25
    -2 -9 7 20.2
    -2 -9 7 22
    -2 -9 7 27.6
    1 9 -7 5.9
    1 9 -7 8
    1 9 -7 0
    -1 -9 7 6.1
    -1 -9 7 5.2
    -1 -9 7 4.5
    0 9 -7 34.5
    0 9 -7 43.2
    0 -9 7 41.7
    0 -9 7 41.6
    0 -9 7 42.2
    -1 9 -7 6.7
    -1 9 -7 5.3
    1 -9 7 7.7
    1 -9 7 1.7
    -2 9 -7 0
    -2 9 -7 16.8
    2 -9 7 8.5
    2 -9 7 9.9
    2 -9 7 13.6
    -3 9 -7 1.7
    -3 9 -7 5.1
    3 -9 7 3.6
    3 -9 7 1.4
    3 -9 7 6.6
    3 -9 7 1.3
    -4 9 -7 -3.5
    4 -9 7 2.3
    4 -9 7 -7.9
    4 -9 7 0.5
    4 -9 7 -2.2
    -5 9 -7 21
    -5 9 -7 12.1
    5 -9 7 25.3
    5 -9 7 27.2
    5 -9 7 15.1
    5 -9 7 24.9
    6 8 -7 -5.5
    6 8 -7 -3.5
    6 8 -7 -0.6
    5 8 -7 63.09
    5 8 -7 71.99
    5 8 -7 75.79
    -5 -8 7 78.69
    -5 -8 7 65.79
    4 8 -7 70.09
    4 8 -7 63.59
    4 8 -7 79.29
    -4 -8 7 78.09
    -4 -8 7 75.39
    -4 -8 7 78.39
    3 8 -7 20.6
    3 8 -7 18.4
    3 8 -7 15.1
    -3 -8 7 19.7
    -3 -8 7 12.9
    -3 -8 7 13.8
    2 8 -7 79.19
    2 8 -7 89.99
    2 8 -7 82.79
    -2 -8 7 87.09
    -2 -8 7 77.29
    -2 -8 7 89.19
    1 8 -7 81.49
    1 8 -7 59.49
    -1 -8 7 92.19
    -1 -8 7 81.99
    -1 -8 7 88.89
    0 8 -7 170.18
    0 8 -7 165.08
    0 8 -7 163.68
    0 -8 7 177.58
    0 -8 7 172.98
    0 -8 7 156.68
    -1 8 -7 117.19
    -1 8 -7 118.09
    1 -8 7 116.89
    -2 8 -7 41.7
    -2 8 -7 51.69
    2 -8 7 34.1
    2 -8 7 35.6
    2 -8 7 34
    -3 8 -7 8.5
    -3 8 -7 4.9
    3 -8 7 6.9
    3 -8 7 14.2
    3 -8 7 5.3
    3 -8 7 9.2
    -4 8 -7 25.6
    -4 8 -7 27.2
    4 -8 7 16.6
    4 -8 7 29.7
    4 -8 7 32.5
    4 -8 7 21.8
    -5 8 -7 -5.6
    -5 8 -7 7.1
    5 -8 7 2.4
    5 -8 7 8.7
    5 -8 7 2.7
    -6 8 -7 -2.2
    6 -8 7 9.7
    6 -8 7 15.8
    6 7 -7 66.79
    6 7 -7 61.99
    6 7 -7 62.49
    5 7 -7 20.6
    5 7 -7 32.5
    5 7 -7 21.4
    4 7 -7 2.7
    4 7 -7 0.9
    4 7 -7 4.5
    -4 -7 7 2.7
    -4 -7 7 3.2
    -4 -7 7 -2.8
    3 7 -7 5.9
    3 7 -7 4.8
    3 7 -7 3.7
    -3 -7 7 3.4
    -3 -7 7 2.3
    -3 -7 7 1.1
    2 7 -7 24.8
    2 7 -7 31.6
    2 7 -7 30.1
    -2 -7 7 30.1
    -2 -7 7 30.3
    -2 -7 7 27.3
    1 7 -7 76.69
    1 7 -7 75.39
    -1 -7 7 74.39
    -1 -7 7 72.59
    -1 -7 7 74.99
    0 7 -7 191.78
    0 7 -7 183.68
    0 7 -7 192.08
    0 -7 7 191.28
    -1 7 -7 1.2
    -1 7 -7 -0.3
    1 -7 7 0
    1 -7 7 -1.1
    -2 7 -7 49.7
    -2 7 -7 37
    2 -7 7 35.3
    2 -7 7 40.3
    -3 7 -7 25.4
    -3 7 -7 21.8
    3 -7 7 23.7
    3 -7 7 21.4
    3 -7 7 13.1
    3 -7 7 7.3
    -4 7 -7 14.4
    -4 7 -7 22
    4 -7 7 15.9
    4 -7 7 16.3
    4 -7 7 18.5
    4 -7 7 25.7
    -5 7 -7 47.9
    -5 7 -7 34.3
    5 -7 7 36.2
    5 -7 7 38
    5 -7 7 35.5
    5 -7 7 29.1
    -6 7 -7 57.19
    -6 7 -7 35.5
    6 -7 7 36.8
    6 -7 7 52.39
    6 -7 7 63.89
    6 -7 7 25.2
    7 6 -7 32.5
    7 6 -7 17
    6 6 -7 26
    6 6 -7 30.5
    5 6 -7 16.9
    5 6 -7 25.6
    5 6 -7 21.8
    4 6 -7 14.6
    4 6 -7 15.8
    4 6 -7 14.5
    3 6 -7 73.49
    3 6 -7 77.49
    3 6 -7 85.89
    2 6 -7 167.08
    2 6 -7 169.98
    2 6 -7 165.38
    -2 -6 7 168.58
    1 6 -7 191.38
    1 6 -7 204.78
    1 6 -7 201.08
    -1 -6 7 205.98
    -1 -6 7 207.88
    0 6 -7 270.87
    0 6 -7 265.57
    0 -6 7 286.67
    0 -6 7 255.37
    -1 6 -7 252.17
    -1 6 -7 262.87
    1 -6 7 246.28
    -2 6 -7 267.87
    -2 6 -7 280.17
    2 -6 7 278.37
    2 -6 7 257.67
    -3 6 -7 38.5
    -3 6 -7 35.6
    3 -6 7 30.4
    3 -6 7 34.6
    3 -6 7 33.1
    3 -6 7 16.4
    -4 6 -7 4.3
    -4 6 -7 2.8
    4 -6 7 13.9
    4 -6 7 10.2
    4 -6 7 17
    4 -6 7 5.3
    -5 6 -7 91.39
    -5 6 -7 55.19
    5 -6 7 83.39
    5 -6 7 66.89
    5 -6 7 71.39
    5 -6 7 83.29
    -6 6 -7 6.9
    -6 6 -7 7.2
    6 -6 7 3.4
    6 -6 7 -0.9
    6 -6 7 7.4
    6 -6 7 3.3
    7 5 -7 9.8
    7 5 -7 5.3
    7 5 -7 19.3
    6 5 -7 20
    6 5 -7 16.5
    5 5 -7 30.4
    5 5 -7 38.8
    5 5 -7 29.7
    4 5 -7 58.59
    4 5 -7 58.69
    3 5 -7 155.78
    3 5 -7 157.48
    3 5 -7 144.49
    2 5 -7 4
    2 5 -7 2.5
    2 5 -7 1.5
    -2 -5 7 3.1
    -2 -5 7 4.7
    1 5 -7 1.5
    1 5 -7 3.1
    1 5 -7 5
    1 5 -7 5.5
    -1 -5 7 5.9
    -1 -5 7 3.5
    0 5 -7 342.87
    0 5 -7 332.37
    0 -5 7 341.17
    0 -5 7 351.76
    -1 5 -7 224.58
    -1 5 -7 230.88
    1 -5 7 232.18
    -2 5 -7 2.9
    -2 5 -7 3.9
    2 -5 7 1.4
    2 -5 7 -0.1
    2 -5 7 -0.3
    2 -5 7 3.3
    -3 5 -7 81.89
    -3 5 -7 55.99
    3 -5 7 50.89
    3 -5 7 64.09
    3 -5 7 49
    3 -5 7 50.09
    -4 5 -7 233.38
    -4 5 -7 235.28
    4 -5 7 240.38
    4 -5 7 258.07
    4 -5 7 242.28
    -5 5 -7 1.4
    -5 5 -7 0.2
    5 -5 7 -2.9
    5 -5 7 5.3
    5 -5 7 9.2
    -6 5 -7 14.4
    -6 5 -7 6.7
    6 -5 7 12.7
    6 -5 7 14.4
    6 -5 7 24.6
    6 -5 7 22.1
    7 4 -7 26.7
    7 4 -7 -12
    6 4 -7 3.2
    6 4 -7 19
    6 4 -7 5.5
    5 4 -7 4
    5 4 -7 1.5
    5 4 -7 -1
    4 4 -7 115.49
    4 4 -7 115.89
    4 4 -7 125.29
    3 4 -7 243.38
    2 4 -7 24.4
    2 4 -7 16.6
    2 4 -7 20.6
    1 4 -7 3.3
    1 4 -7 1.9
    1 4 -7 4.2
    1 4 -7 5
    -1 -4 7 4.9
    -1 -4 7 4.7
    0 4 -7 174.78
    0 4 -7 171.78
    0 -4 7 170.78
    0 -4 7 172.58
    -1 4 -7 15
    -1 4 -7 8.8
    1 -4 7 12.1
    -2 4 -7 10.7
    -2 4 -7 16.2
    2 -4 7 10.5
    2 -4 7 11.8
    2 -4 7 3.6
    -3 4 -7 261.77
    -3 4 -7 231.28
    3 -4 7 248.58
    3 -4 7 238.58
    3 -4 7 244.28
    -4 4 -7 5.4
    -4 4 -7 -0.8
    4 -4 7 -2.5
    4 -4 7 5.7
    4 -4 7 0.1
    -5 4 -7 83.49
    5 -4 7 72.59
    5 -4 7 78.49
    5 -4 7 70.29
    -6 4 -7 31.9
    -6 4 -7 29.4
    6 -4 7 24.2
    6 -4 7 18.1
    6 -4 7 17.2
    7 3 -7 19.1
    7 3 -7 5.2
    7 3 -7 6.1
    6 3 -7 -3.1
    6 3 -7 3
    6 3 -7 12
    5 3 -7 190.98
    5 3 -7 186.08
    5 3 -7 160.38
    4 3 -7 297.07
    3 3 -7 37.3
    3 3 -7 44.8
    2 3 -7 372.06
    2 3 -7 384.46
    2 3 -7 385.86
    2 3 -7 378.56
    1 3 -7 9.7
    1 3 -7 14.2
    -1 -3 7 12.2
    -1 -3 7 13.1
    0 3 -7 0.8
    0 3 -7 -0.2
    0 3 -7 1.9
    0 -3 7 2.3
    0 -3 7 3.6
    0 -3 7 -1.8
    -1 3 -7 142.79
    -1 3 -7 140.19
    -1 3 -7 153.18
    1 -3 7 136.19
    1 -3 7 139.59
    -2 3 -7 282.47
    -2 3 -7 275.87
    -2 3 -7 276.17
    2 -3 7 289.57
    2 -3 7 269.47
    -3 3 -7 1.9
    -3 3 -7 5.7
    -3 3 -7 1.1
    3 -3 7 2.1
    3 -3 7 4
    3 -3 7 0.2
    -4 3 -7 124.29
    -4 3 -7 158.08
    -4 3 -7 144.79
    4 -3 7 157.98
    4 -3 7 155.78
    4 -3 7 146.99
    -5 3 -7 83.29
    5 -3 7 83.89
    5 -3 7 90.79
    5 -3 7 85.29
    -6 3 -7 7.5
    -6 3 -7 1.2
    6 -3 7 8.4
    6 -3 7 1.2
    6 -3 7 2.4
    7 2 -7 3.9
    7 2 -7 21.3
    7 2 -7 13.3
    7 2 -7 10.9
    6 2 -7 89.99
    6 2 -7 88.99
    6 2 -7 92.09
    6 2 -7 94.89
    5 2 -7 76.99
    5 2 -7 60.89
    5 2 -7 80.19
    5 2 -7 88.29
    4 2 -7 25
    4 2 -7 20.5
    3 2 -7 602.84
    3 2 -7 609.24
    2 2 -7 36.5
    2 2 -7 36.2
    2 2 -7 34.6
    1 2 -7 3.1
    1 2 -7 5.6
    1 2 -7 7.4
    -1 -2 7 8.3
    -1 -2 7 5.7
    -1 -2 7 5.8
    0 2 -7 6.9
    0 2 -7 5.4
    0 2 -7 7.2
    0 -2 7 9.7
    0 -2 7 5.7
    0 -2 7 8.8
    -1 2 -7 13.2
    -1 2 -7 12.7
    -1 2 -7 8.1
    1 -2 7 9.4
    1 -2 7 10
    -2 2 -7 23.4
    -2 2 -7 18.9
    -2 2 -7 19.5
    2 -2 7 17.1
    2 -2 7 20.1
    -3 2 -7 65.29
    -3 2 -7 51.89
    -3 2 -7 67.49
    3 -2 7 62.69
    3 -2 7 59.79
    3 -2 7 57.29
    -4 2 -7 15.1
    -4 2 -7 15.5
    -4 2 -7 17.1
    4 -2 7 18.6
    4 -2 7 14.5
    4 -2 7 17.1
    -5 2 -7 35.3
    -5 2 -7 59.79
    -5 2 -7 66.39
    5 -2 7 23.3
    5 -2 7 38
    5 -2 7 31.1
    -6 2 -7 62.99
    6 -2 7 68.79
    6 -2 7 56.39
    6 -2 7 78.19
    7 1 -7 -7
    7 1 -7 -2.9
    7 1 -7 3.8
    7 1 -7 4.2
    6 1 -7 -0.1
    6 1 -7 -9.5
    6 1 -7 0.9
    6 1 -7 -4.7
    5 1 -7 -3.6
    5 1 -7 3
    5 1 -7 -1.8
    4 1 -7 278.47
    4 1 -7 264.17
    4 1 -7 274.27
    4 1 -7 283.57
    3 1 -7 273.07
    2 1 -7 167.48
    2 1 -7 169.98
    2 1 -7 175.98
    1 1 -7 11.6
    1 1 -7 15.1
    1 1 -7 17.8
    -1 -1 7 13.8
    -1 -1 7 14.4
    -1 -1 7 16.1
    0 1 -7 248.68
    0 1 -7 248.18
    0 -1 7 241.78
    0 -1 7 237.68
    0 -1 7 247.38
    -1 1 -7 166.98
    -1 1 -7 156.28
    1 -1 7 160.28
    1 -1 7 146.29
    1 -1 7 168.18
    -2 1 -7 50.29
    -2 1 -7 54.49
    2 -1 7 49.1
    2 -1 7 49.4
    -3 1 -7 115.89
    -3 1 -7 111.29
    -3 1 -7 118.49
    3 -1 7 104.99
    -4 1 -7 4.5
    -4 1 -7 0.8
    -4 1 -7 0.2
    4 -1 7 -0.6
    4 -1 7 -0.7
    4 -1 7 5.4
    -5 1 -7 29.8
    -5 1 -7 50.19
    -5 1 -7 46.6
    5 -1 7 44.5
    5 -1 7 51.69
    5 -1 7 33
    -6 1 -7 42.5
    -6 1 -7 42.8
    -6 1 -7 31.6
    6 -1 7 30.4
    6 -1 7 43.6
    6 -1 7 28.6
    7 0 -7 23.7
    7 0 -7 13.9
    7 0 -7 20.2
    7 0 -7 13.5
    6 0 -7 6.8
    6 0 -7 7.4
    6 0 -7 11.5
    6 0 -7 8.8
    5 0 -7 130.29
    5 0 -7 125.49
    5 0 -7 125.19
    4 0 -7 135.99
    4 0 -7 127.89
    4 0 -7 134.99
    3 0 -7 64.69
    3 0 -7 68.79
    3 0 -7 67.99
    2 0 -7 185.68
    2 0 -7 186.98
    2 0 -7 183.88
    -2 0 7 187.48
    -2 0 7 191.78
    -2 0 7 189.88
    1 0 -7 22.6
    1 0 -7 19
    1 0 -7 22.7
    -1 0 7 17.2
    -1 0 7 21.7
    -1 0 7 20.3
    0 0 -7 145.59
    0 0 -7 174.68
    0 0 7 182.58
    0 0 7 182.98
    0 0 7 167.08
    -1 0 -7 286.37
    -1 0 -7 281.97
    1 0 7 279.67
    1 0 7 285.07
    1 0 7 281.37
    -2 0 -7 -4
    -2 0 -7 -1
    2 0 7 4.2
    2 0 7 -0.7
    -3 0 -7 1
    -3 0 -7 4.6
    -3 0 -7 2.4
    3 0 7 0.4
    3 0 7 3.7
    3 0 7 -1.9
    -4 0 -7 4.5
    -4 0 -7 13.2
    -4 0 -7 5.2
    4 0 7 9.9
    4 0 7 -2.2
    4 0 7 9.9
    -5 0 -7 0
    -5 0 -7 5.9
    -5 0 -7 6.3
    5 0 7 -1.9
    5 0 7 7.9
    5 0 7 6.7
    -6 0 -7 9.9
    -6 0 -7 29
    -6 0 -7 19
    6 0 7 27
    6 0 7 18
    6 0 7 26.7
    7 -1 -7 3.2
    7 -1 -7 -5.7
    7 -1 -7 7
    7 -1 -7 -10.3
    -7 1 7 0.9
    -7 1 7 1.3
    6 -1 -7 14.4
    6 -1 -7 4.9
    6 -1 -7 5.8
    -6 1 7 6.3
    -6 1 7 5.4
    5 -1 -7 13.6
    5 -1 -7 17.5
    -5 1 7 12.8
    -5 1 7 14.4
    4 -1 -7 73.49
    4 -1 -7 78.69
    4 -1 -7 73.59
    -4 1 7 67.29
    -4 1 7 68.99
    3 -1 -7 64.59
    3 -1 -7 76.09
    3 -1 -7 74.69
    -3 1 7 72.19
    -3 1 7 78.49
    -3 1 7 74.09
    2 -1 -7 52.09
    2 -1 -7 51.59
    2 -1 -7 46.6
    -2 1 7 49
    -2 1 7 47.2
    -2 1 7 47.3
    1 -1 -7 147.19
    1 -1 -7 169.38
    1 -1 -7 169.78
    -1 1 7 167.08
    -1 1 7 165.38
    -1 1 7 172.88
    0 -1 -7 683.73
    0 1 7 661.83
    0 1 7 675.93
    -1 -1 -7 60.39
    -1 -1 -7 62.89
    -1 -1 -7 66.69
    1 1 7 65.89
    1 1 7 64.59
    -2 -1 -7 20.2
    -2 -1 -7 33.3
    -2 -1 -7 26.1
    2 1 7 27.9
    2 1 7 19.5
    2 1 7 24.2
    -3 -1 -7 21.4
    -3 -1 -7 32.5
    -3 -1 -7 33.2
    3 1 7 35.9
    3 1 7 37.2
    -4 -1 -7 14.7
    -4 -1 -7 15.5
    -4 -1 -7 16
    4 1 7 -0.5
    4 1 7 6.8
    4 1 7 17.9
    -5 -1 -7 6.7
    -5 -1 -7 2.9
    -5 -1 -7 14.5
    5 1 7 -1.3
    5 1 7 -11.2
    5 1 7 2.3
    -6 -1 -7 46.7
    -6 -1 -7 55.49
    -6 -1 -7 57.59
    6 1 7 11.6
    6 1 7 29.1
    6 1 7 41.8
    7 -2 -7 64.09
    7 -2 -7 46.6
    7 -2 -7 43.8
    7 -2 -7 57.19
    -7 2 7 51.89
    -7 2 7 54.89
    6 -2 -7 22.4
    6 -2 -7 20.3
    6 -2 -7 23.5
    6 -2 -7 27.7
    -6 2 7 22.9
    -6 2 7 17.3
    5 -2 -7 67.09
    5 -2 -7 69.39
    5 -2 -7 64.09
    -5 2 7 66.09
    -5 2 7 78.79
    4 -2 -7 212.18
    4 -2 -7 181.28
    4 -2 -7 212.38
    -4 2 7 205.78
    -4 2 7 207.98
    3 -2 -7 98.49
    3 -2 -7 105.59
    3 -2 -7 100.19
    -3 2 7 105.29
    -3 2 7 108.19
    -3 2 7 110.99
    2 -2 -7 173.08
    2 -2 -7 182.18
    2 -2 -7 181.58
    -2 2 7 177.48
    -2 2 7 176.68
    -2 2 7 175.58
    1 -2 -7 159.78
    1 -2 -7 160.18
    1 -2 -7 162.08
    -1 2 7 152.78
    -1 2 7 157.08
    -1 2 7 156.38
    0 -2 -7 69.89
    0 -2 -7 78.49
    0 -2 -7 68.49
    0 2 7 76.79
    0 2 7 71.59
    -1 -2 -7 33.9
    -1 -2 -7 37.1
    -1 -2 -7 48.1
    1 2 7 41.8
    1 2 7 45
    1 2 7 44.9
    -2 -2 -7 75.79
    -2 -2 -7 66.69
    -2 -2 -7 77.69
    2 2 7 68.19
    2 2 7 81.69
    2 2 7 61.59
    -3 -2 -7 40.4
    -3 -2 -7 28.7
    -3 -2 -7 41.4
    3 2 7 35
    3 2 7 35.4
    -4 -2 -7 22.1
    -4 -2 -7 32.9
    -4 -2 -7 36.5
    4 2 7 33
    4 2 7 28.8
    -5 -2 -7 -1.1
    -5 -2 -7 3.1
    -5 -2 -7 3.1
    5 2 7 -1.1
    5 2 7 -15.6
    5 2 7 11
    -6 -2 -7 -2.5
    -6 -2 -7 4.3
    -6 -2 -7 5.1
    6 2 7 -0.3
    6 2 7 -0.9
    6 2 7 11.9
    7 -3 -7 -1.9
    7 -3 -7 0.9
    7 -3 -7 11.4
    7 -3 -7 -2.8
    -7 3 7 3.9
    -7 3 7 -5.7
    6 -3 -7 21.2
    6 -3 -7 22.7
    6 -3 -7 16.7
    -6 3 7 17.9
    -6 3 7 18.3
    5 -3 -7 3.4
    5 -3 -7 -2.6
    5 -3 -7 2.6
    -5 3 7 2.9
    -5 3 7 6.1
    4 -3 -7 18.2
    4 -3 -7 15
    4 -3 -7 13
    -4 3 7 12.8
    -4 3 7 17.1
    -4 3 7 21.1
    3 -3 -7 168.78
    3 -3 -7 163.48
    3 -3 -7 169.98
    -3 3 7 159.48
    -3 3 7 159.18
    -3 3 7 164.98
    2 -3 -7 394.36
    2 -3 -7 399.16
    2 -3 -7 398.66
    -2 3 7 377.86
    -2 3 7 371.66
    -2 3 7 398.26
    1 -3 -7 1.6
    1 -3 -7 -0.9
    -1 3 7 2.2
    -1 3 7 -0.7
    -1 3 7 4.9
    0 -3 -7 121.89
    0 -3 -7 107.89
    0 3 7 108.89
    0 3 7 113.49
    0 3 7 111.69
    -1 -3 -7 35.9
    -1 -3 -7 25.4
    -1 -3 -7 33.3
    1 3 7 35.3
    1 3 7 28.5
    1 3 7 45.4
    -2 -3 -7 12.8
    -2 -3 -7 16
    -2 -3 -7 15.1
    2 3 7 17.6
    2 3 7 21.3
    2 3 7 15.1
    -3 -3 -7 50.29
    -3 -3 -7 35.2
    -3 -3 -7 42.1
    3 3 7 40
    3 3 7 34.2
    -4 -3 -7 32.3
    -4 -3 -7 28.9
    -4 -3 -7 31.8
    4 3 7 45.6
    4 3 7 26.6
    -5 -3 -7 -4.7
    -5 -3 -7 1.5
    -5 -3 -7 7
    5 3 7 -0.6
    5 3 7 5.3
    5 3 7 6.1
    -6 -3 -7 36.3
    -6 -3 -7 6.3
    -6 -3 -7 6
    6 3 7 15.4
    6 3 7 1.6
    6 3 7 -21.7
    7 -4 -7 5.8
    7 -4 -7 14.1
    7 -4 -7 7.6
    7 -4 -7 8.3
    -7 4 7 21.8
    -7 4 7 21.1
    6 -4 -7 3.9
    6 -4 -7 26.3
    6 -4 -7 18.3
    -6 4 7 20.1
    -6 4 7 18.1
    5 -4 -7 33.3
    5 -4 -7 30.6
    5 -4 -7 25.3
    -5 4 7 36
    -5 4 7 37.8
    4 -4 -7 81.49
    4 -4 -7 82.59
    4 -4 -7 75.49
    -4 4 7 79.29
    -4 4 7 79.49
    -4 4 7 79.89
    3 -4 -7 201.28
    3 -4 -7 214.88
    3 -4 -7 195.98
    -3 4 7 199.18
    -3 4 7 196.88
    -3 4 7 154.28
    2 -4 -7 57.29
    2 -4 -7 51.39
    2 -4 -7 63.99
    -2 4 7 61.69
    -2 4 7 55.29
    -2 4 7 62.09
    1 -4 -7 22.7
    1 -4 -7 24.3
    1 -4 -7 22.5
    -1 4 7 19.9
    -1 4 7 22.3
    0 -4 -7 64.49
    0 -4 -7 67.39
    0 4 7 60.19
    0 4 7 59.79
    0 4 7 69.39
    -1 -4 -7 20.6
    -1 -4 -7 24.5
    -1 -4 -7 21.2
    1 4 7 21.6
    1 4 7 19.3
    1 4 7 19.4
    -2 -4 -7 119.49
    -2 -4 -7 122.69
    -2 -4 -7 97.69
    2 4 7 124.19
    2 4 7 106.59
    -3 -4 -7 56.49
    -3 -4 -7 50.29
    -3 -4 -7 45
    3 4 7 27.2
    3 4 7 54.89
    3 4 7 34.7
    -4 -4 -7 -3.1
    -4 -4 -7 11.9
    -4 -4 -7 11
    4 4 7 6.3
    4 4 7 8.5
    4 4 7 6.6
    -5 -4 -7 -4.5
    -5 -4 -7 -5.6
    -5 -4 -7 -2.3
    5 4 7 17.4
    5 4 7 -3
    5 4 7 6.2
    7 -5 -7 8.7
    7 -5 -7 8
    -7 5 7 7.5
    -7 5 7 12.8
    6 -5 -7 1.2
    6 -5 -7 5.8
    6 -5 -7 -3.1
    -6 5 7 8
    -6 5 7 4.8
    5 -5 -7 43.2
    5 -5 -7 44.1
    5 -5 -7 39.1
    -5 5 7 38.7
    -5 5 7 31.5
    4 -5 -7 276.77
    4 -5 -7 292.87
    4 -5 -7 282.67
    -4 5 7 286.07
    -4 5 7 292.07
    -4 5 7 291.17
    3 -5 -7 11.5
    3 -5 -7 8.4
    3 -5 -7 4.3
    -3 5 7 8.3
    -3 5 7 10.8
    -3 5 7 10.2
    2 -5 -7 81.39
    2 -5 -7 65.79
    2 -5 -7 64.79
    -2 5 7 64.09
    -2 5 7 65.99
    1 -5 -7 -2.7
    1 -5 -7 2.7
    1 -5 -7 2.2
    -1 5 7 2.5
    -1 5 7 4.7
    -1 5 7 0.9
    0 -5 -7 3.9
    0 -5 -7 -1.7
    0 -5 -7 4.9
    0 5 7 1.1
    0 5 7 1.1
    0 5 7 -0.3
    -1 -5 -7 163.28
    -1 -5 -7 166.08
    -1 -5 -7 153.08
    1 5 7 155.78
    1 5 7 188.68
    1 5 7 163.38
    -2 -5 -7 78.69
    -2 -5 -7 110.39
    -2 -5 -7 108.09
    2 5 7 98.99
    2 5 7 103.19
    -3 -5 -7 -6.3
    -3 -5 -7 0.2
    -3 -5 -7 7.9
    3 5 7 1.6
    3 5 7 -6.4
    3 5 7 4.6
    -4 -5 -7 39.3
    -4 -5 -7 29.6
    -4 -5 -7 29.1
    4 5 7 21.9
    4 5 7 23.4
    4 5 7 20.6
    -5 -5 -7 -0.9
    -5 -5 -7 23
    -5 -5 -7 14.3
    5 5 7 0.8
    5 5 7 9.8
    5 5 7 10
    6 -6 -7 23.9
    6 -6 -7 17.6
    6 -6 -7 20.5
    -6 6 7 20.8
    -6 6 7 20.6
    5 -6 -7 28.8
    5 -6 -7 41
    5 -6 -7 33.2
    -5 6 7 35.3
    -5 6 7 29.7
    4 -6 -7 8.6
    4 -6 -7 7.9
    4 -6 -7 6.9
    -4 6 7 6.2
    -4 6 7 6.4
    -4 6 7 6.9
    3 -6 -7 138.19
    3 -6 -7 130.99
    3 -6 -7 111.69
    -3 6 7 127.49
    -3 6 7 122.09
    -3 6 7 120.59
    2 -6 -7 8.9
    2 -6 -7 3.4
    2 -6 -7 0.4
    -2 6 7 2.6
    -2 6 7 4.1
    1 -6 -7 1.3
    1 -6 -7 -3.8
    -1 6 7 -1.8
    -1 6 7 4.8
    -1 6 7 0.2
    0 -6 -7 102.19
    0 -6 -7 92.89
    0 6 7 87.29
    0 6 7 106.59
    0 6 7 95.19
    -1 -6 -7 39.2
    -1 -6 -7 42.6
    -1 -6 -7 37.8
    1 6 7 44.6
    1 6 7 53.19
    1 6 7 46.7
    -2 -6 -7 -3.7
    -2 -6 -7 6.5
    -2 -6 -7 0
    2 6 7 3.3
    2 6 7 -0.1
    2 6 7 2.4
    -3 -6 -7 55.89
    -3 -6 -7 48.4
    -3 -6 -7 58.59
    3 6 7 72.69
    3 6 7 57.69
    3 6 7 91.89
    -4 -6 -7 29.8
    -4 -6 -7 34.2
    -4 -6 -7 32.2
    4 6 7 33.1
    4 6 7 25.4
    4 6 7 8.8
    -5 -6 -7 -9.3
    5 6 7 0
    6 -7 -7 32.4
    6 -7 -7 17.2
    6 -7 -7 24.6
    -6 7 7 34.9
    -6 7 7 42.1
    5 -7 -7 -3.8
    5 -7 -7 1.9
    5 -7 -7 4.6
    -5 7 7 2.5
    -5 7 7 -0.4
    -5 7 7 3.2
    4 -7 -7 138.29
    4 -7 -7 131.59
    4 -7 -7 128.79
    -4 7 7 137.39
    -4 7 7 117.39
    -4 7 7 140.49
    3 -7 -7 -0.2
    3 -7 -7 8.8
    3 -7 -7 -1.1
    -3 7 7 4.3
    -3 7 7 0
    2 -7 -7 11.4
    2 -7 -7 18
    2 -7 -7 6.9
    -2 7 7 17.9
    -2 7 7 10.4
    -2 7 7 7.5
    1 -7 -7 37.2
    1 -7 -7 28
    1 -7 -7 54.99
    -1 7 7 44.7
    -1 7 7 47.7
    0 -7 -7 5.1
    0 -7 -7 13
    0 -7 -7 9.3
    0 7 7 13
    0 7 7 1.7
    0 7 7 10.1
    -1 -7 -7 20.6
    -1 -7 -7 13.7
    -1 -7 -7 13.6
    1 7 7 20.4
    1 7 7 18.8
    1 7 7 25.6
    -2 -7 -7 178.48
    -2 -7 -7 187.08
    -2 -7 -7 189.88
    2 7 7 185.08
    2 7 7 190.68
    2 7 7 185.18
    -3 -7 -7 1.6
    -3 -7 -7 3.1
    -3 -7 -7 -3.9
    3 7 7 8.9
    3 7 7 4.9
    3 7 7 17.7
    -4 -7 -7 13.7
    -4 -7 -7 -4.6
    -4 -7 -7 -8.2
    4 7 7 17.8
    4 7 7 -14
    4 7 7 14.1
    5 -8 -7 24
    5 -8 -7 18.4
    5 -8 -7 32.6
    -5 8 7 21.4
    -5 8 7 22.8
    -5 8 7 39.7
    4 -8 -7 22.4
    4 -8 -7 30.1
    4 -8 -7 21.7
    -4 8 7 18.3
    -4 8 7 20.5
    -4 8 7 22.1
    3 -8 -7 57.09
    3 -8 -7 49
    3 -8 -7 47
    -3 8 7 38.4
    -3 8 7 35.5
    -3 8 7 42.9
    2 -8 -7 33.9
    2 -8 -7 28.1
    2 -8 -7 46.8
    -2 8 7 50.09
    -2 8 7 36.2
    -2 8 7 33.7
    1 -8 -7 0.7
    1 -8 -7 -0.7
    1 -8 -7 19.7
    -1 8 7 5
    -1 8 7 -2.6
    -1 8 7 5.3
    0 -8 -7 2.8
    0 -8 -7 -6.4
    0 -8 -7 2
    0 8 7 -4.5
    0 8 7 3.5
    0 8 7 13.7
    -1 -8 -7 26.5
    -1 -8 -7 38.5
    -1 -8 -7 6.5
    1 8 7 36.7
    1 8 7 29.9
    1 8 7 34.6
    -2 -8 -7 -1
    -2 -8 -7 -10.7
    -2 -8 -7 7.8
    2 8 7 8.1
    2 8 7 -7.6
    2 8 7 7.1
    -3 -8 -7 32.5
    -3 -8 -7 31.6
    -3 -8 -7 42.9
    3 8 7 35.7
    3 8 7 9
    3 8 7 68.49
    5 -9 -7 -9
    5 -9 -7 -6.4
    5 -9 -7 -10.4
    -5 9 7 -7.7
    -5 9 7 5.2
    -5 9 7 7.4
    4 -9 -7 12.1
    4 -9 -7 8.4
    4 -9 -7 7.4
    -4 9 7 3.7
    -4 9 7 2.3
    -4 9 7 2.3
    3 -9 -7 69.99
    3 -9 -7 62.09
    3 -9 -7 86.99
    -3 9 7 77.99
    -3 9 7 82.79
    -3 9 7 70.39
    2 -9 -7 6.7
    2 -9 -7 4.1
    2 -9 -7 -8.1
    -2 9 7 5
    -2 9 7 7
    -2 9 7 1.5
    1 -9 -7 16.1
    1 -9 -7 2
    1 -9 -7 30.6
    -1 9 7 12
    -1 9 7 11
    -1 9 7 10.8
    0 -9 -7 28.7
    0 -9 -7 28
    0 -9 -7 7.2
    0 9 7 34.6
    0 9 7 44.4
    0 9 7 39.3
    -1 -9 -7 2.6
    -1 -9 -7 7.4
    -1 -9 -7 -4.5
    1 9 7 4.5
    1 9 7 -0.3
    1 9 7 0.7
    -2 -9 -7 -8.1
    -2 -9 -7 7.3
    -2 -9 -7 18.1
    2 9 7 0.7
    2 9 7 7.1
    2 9 7 -9.7
    -3 -9 -7 -21
    -3 -9 -7 11
    3 9 7 1.5
    3 9 7 15.8
    4 -10 -7 19.5
    4 -10 -7 13
    4 -10 -7 9.4
    -4 10 7 20.4
    -4 10 7 17.3
    -4 10 7 22.5
    3 -10 -7 4.5
    3 -10 -7 -6
    3 -10 -7 0.2
    -3 10 7 4.5
    -3 10 7 1.4
    -3 10 7 -10.7
    2 -10 -7 0.1
    2 -10 -7 25.6
    2 -10 -7 27.6
    -2 10 7 16.3
    -2 10 7 -1
    -2 10 7 28.3
    1 -10 -7 20.1
    1 -10 -7 13.1
    1 -10 -7 11.8
    -1 10 7 16.1
    -1 10 7 8.8
    -1 10 7 23
    0 -10 -7 -10.5
    0 -10 -7 -3
    0 -10 -7 6.8
    0 10 7 -2.8
    0 10 7 5.2
    0 10 7 16.4
    -1 -10 -7 5.9
    -1 -10 -7 -1.2
    -1 -10 -7 -17.5
    1 10 7 4.1
    1 10 7 0.6
    1 10 7 3.3
    2 -11 -7 44.6
    2 -11 -7 45.6
    -2 11 7 38.7
    -2 11 7 43.5
    -2 11 7 20.2
    1 -11 -7 1.2
    1 -11 -7 20.7
    1 -11 -7 39.9
    -1 11 7 1.9
    -1 11 7 22.4
    0 11 7 2.9
    2 13 -8 4.9
    2 13 -8 -9.6
    2 13 -8 -12
    -2 -13 8 4.9
    -2 -13 8 -0.1
    -2 -13 8 7.3
    1 13 -8 73.29
    1 13 -8 79.69
    1 13 -8 75.29
    -1 -13 8 95.19
    -1 -13 8 80.49
    -1 -13 8 70.59
    0 13 -8 -6.8
    0 13 -8 5.5
    0 -13 8 -0.5
    0 -13 8 4.2
    0 -13 8 5.1
    -1 13 -8 11.4
    -1 13 -8 16.6
    -1 13 -8 11.8
    1 -13 8 17.4
    1 -13 8 3.5
    1 -13 8 9.6
    -2 13 -8 -3.4
    -2 13 -8 8.8
    2 -13 8 -1.3
    2 -13 8 7.2
    3 12 -8 5.9
    3 12 -8 3.3
    3 12 -8 -3.6
    -3 -12 8 4.3
    -3 -12 8 21.3
    -3 -12 8 10.8
    2 12 -8 23.8
    2 12 -8 27.1
    2 12 -8 34.2
    -2 -12 8 31.5
    -2 -12 8 32.8
    -2 -12 8 23.3
    1 12 -8 2.2
    1 12 -8 -2
    1 12 -8 0.4
    -1 -12 8 -2.8
    -1 -12 8 4.8
    -1 -12 8 7.1
    0 12 -8 17.2
    0 12 -8 27
    0 12 -8 21
    0 -12 8 15
    0 -12 8 1.8
    0 -12 8 31.5
    -1 12 -8 5.6
    -1 12 -8 11.1
    -1 12 -8 10.7
    1 -12 8 6.7
    1 -12 8 14.7
    1 -12 8 -0.9
    -2 12 -8 10.2
    -2 12 -8 19.8
    2 -12 8 19.4
    2 -12 8 22.1
    -3 12 -8 22.4
    -3 12 -8 15.1
    3 -12 8 12.8
    3 -12 8 10.8
    3 -12 8 12.3
    3 -12 8 14.6
    4 11 -8 1.7
    4 11 -8 0.2
    4 11 -8 -23.4
    -4 -11 8 -2.2
    -4 -11 8 1.4
    -4 -11 8 0.1
    3 11 -8 36.4
    3 11 -8 4.8
    3 11 -8 31.6
    -3 -11 8 35
    -3 -11 8 32.9
    -3 -11 8 27.6
    2 11 -8 2.4
    2 11 -8 7.3
    2 11 -8 2.8
    -2 -11 8 -0.1
    -2 -11 8 3.3
    -2 -11 8 -1.5
    1 11 -8 30
    1 11 -8 31.4
    1 11 -8 27.3
    -1 -11 8 25.9
    -1 -11 8 28.1
    -1 -11 8 29.6
    0 11 -8 9.9
    0 11 -8 15.7
    0 11 -8 8.8
    0 -11 8 16
    0 -11 8 17.2
    0 -11 8 14.6
    -1 11 -8 -0.6
    -1 11 -8 -5.6
    1 -11 8 2.7
    1 -11 8 1.4
    1 -11 8 5.8
    -2 11 -8 -0.2
    -2 11 -8 -10.1
    2 -11 8 4.1
    2 -11 8 0.1
    -3 11 -8 14.6
    -3 11 -8 21.5
    3 -11 8 17.2
    3 -11 8 6.5
    3 -11 8 7.4
    -4 11 -8 -3.3
    -4 11 -8 10.8
    4 -11 8 -4.8
    4 -11 8 -6
    4 -11 8 5.6
    4 -11 8 -3
    5 10 -8 0.3
    5 10 -8 -6.1
    5 10 -8 7.5
    -5 -10 8 7.4
    -5 -10 8 0.7
    -5 -10 8 8
    4 10 -8 18.9
    4 10 -8 31
    -4 -10 8 17.8
    -4 -10 8 16.6
    -4 -10 8 26.7
    3 10 -8 2
    3 10 -8 2.2
    3 10 -8 -8.1
    -3 -10 8 1.7
    -3 -10 8 4.5
    -3 -10 8 1.4
    2 10 -8 40.5
    2 10 -8 48
    -2 -10 8 46.2
    -2 -10 8 45.3
    -2 -10 8 43.3
    1 10 -8 95.89
    1 10 -8 75.59
    1 10 -8 79.69
    -1 -10 8 86.59
    -1 -10 8 88.19
    -1 -10 8 88.89
    0 10 -8 28
    0 10 -8 13.3
    0 -10 8 26.6
    0 -10 8 23.3
    0 -10 8 26
    -1 10 -8 98.49
    -1 10 -8 128.09
    1 -10 8 116.29
    -2 10 -8 12.1
    -2 10 -8 8.3
    2 -10 8 1.8
    2 -10 8 -3.9
    -3 10 -8 4.4
    -3 10 -8 1.6
    3 -10 8 1.7
    3 -10 8 4.4
    -4 10 -8 60.19
    -4 10 -8 85.19
    4 -10 8 60.29
    4 -10 8 71.19
    4 -10 8 41
    4 -10 8 45.7
    5 9 -8 7.9
    5 9 -8 11.8
    5 9 -8 24.2
    4 9 -8 3.3
    4 9 -8 -8
    4 9 -8 4.5
    -4 -9 8 -2.4
    -4 -9 8 4.3
    -4 -9 8 2.9
    3 9 -8 8.3
    3 9 -8 12
    3 9 -8 8.4
    -3 -9 8 15.9
    -3 -9 8 8.8
    -3 -9 8 17
    2 9 -8 40.4
    2 9 -8 46.9
    2 9 -8 51.89
    -2 -9 8 46
    -2 -9 8 46.7
    -2 -9 8 44.3
    1 9 -8 -5.4
    1 9 -8 -5.7
    1 9 -8 1.7
    -1 -9 8 2.6
    -1 -9 8 2.4
    -1 -9 8 2
    0 9 -8 241.58
    0 9 -8 227.78
    0 9 -8 227.88
    0 -9 8 236.98
    -1 9 -8 72.29
    -1 9 -8 95.79
    1 -9 8 88.39
    -2 9 -8 -3.2
    -2 9 -8 -0.5
    2 -9 8 1.9
    2 -9 8 3.3
    -3 9 -8 0.2
    -3 9 -8 2.2
    3 -9 8 -4.4
    3 -9 8 3
    -4 9 -8 9.4
    -4 9 -8 3.2
    4 -9 8 6.6
    4 -9 8 4.9
    4 -9 8 12
    4 -9 8 2
    -5 9 -8 5.8
    -5 9 -8 3
    5 -9 8 4.5
    5 -9 8 6.2
    5 -9 8 -7.4
    5 -9 8 -0.7
    6 8 -8 12
    6 8 -8 14.7
    6 8 -8 13.1
    5 8 -8 -13.3
    5 8 -8 -0.2
    5 8 -8 0.2
    4 8 -8 8.2
    4 8 -8 17
    4 8 -8 13.6
    3 8 -8 17.5
    3 8 -8 8.7
    3 8 -8 7.3
    -3 -8 8 13.4
    -3 -8 8 7.9
    -3 -8 8 6.1
    2 8 -8 2.5
    2 8 -8 5.9
    2 8 -8 4.6
    -2 -8 8 5.5
    -2 -8 8 2.1
    -2 -8 8 1
    1 8 -8 335.77
    1 8 -8 339.37
    -1 -8 8 315.67
    0 8 -8 85.19
    0 8 -8 99.29
    0 -8 8 72.09
    0 -8 8 91.79
    -1 8 -8 41
    1 -8 8 25.8
    -2 8 -8 117.39
    -2 8 -8 122.29
    2 -8 8 120.19
    2 -8 8 123.29
    -3 8 -8 38.4
    3 -8 8 38.4
    3 -8 8 36
    3 -8 8 32.3
    3 -8 8 37.6
    -4 8 -8 -1
    -4 8 -8 1.9
    4 -8 8 8.1
    4 -8 8 5
    4 -8 8 0.2
    -5 8 -8 17
    -5 8 -8 6.4
    5 -8 8 20.8
    5 -8 8 13.4
    5 -8 8 22
    5 -8 8 18.7
    6 7 -8 55.39
    6 7 -8 43.2
    6 7 -8 61.19
    5 7 -8 52.49
    5 7 -8 55.49
    5 7 -8 54.19
    4 7 -8 14.1
    4 7 -8 19.7
    4 7 -8 19.4
    3 7 -8 6
    3 7 -8 7.3
    3 7 -8 6.8
    2 7 -8 46.6
    2 7 -8 44.8
    2 7 -8 44.5
    -2 -7 8 41.3
    -2 -7 8 53.29
    1 7 -8 181.08
    1 7 -8 178.88
    -1 -7 8 201.58
    -1 -7 8 190.78
    0 7 -8 191.48
    0 7 -8 202.68
    0 -7 8 191.58
    0 -7 8 184.28
    -1 7 -8 226.78
    -1 7 -8 222.38
    1 -7 8 223.58
    -2 7 -8 7.9
    -2 7 -8 6.3
    2 -7 8 12
    2 -7 8 9.1
    -3 7 -8 3.5
    -3 7 -8 3.3
    3 -7 8 1
    3 -7 8 -3.1
    3 -7 8 0.8
    3 -7 8 5.2
    -4 7 -8 47.7
    -4 7 -8 40
    4 -7 8 49.1
    4 -7 8 54.59
    4 -7 8 55.29
    4 -7 8 50.19
    -5 7 -8 14.5
    -5 7 -8 2.5
    5 -7 8 9
    5 -7 8 7.2
    5 -7 8 9.5
    5 -7 8 1.8
    -6 7 -8 19.9
    6 -7 8 15
    7 6 -8 13.7
    7 6 -8 17.8
    7 6 -8 13.3
    6 6 -8 41.7
    6 6 -8 54.89
    6 6 -8 48.5
    5 6 -8 2.8
    5 6 -8 9.7
    5 6 -8 6.6
    4 6 -8 -2.5
    4 6 -8 -5.1
    4 6 -8 0.1
    3 6 -8 9.2
    3 6 -8 11.3
    2 6 -8 17
    2 6 -8 17.8
    2 6 -8 20.1
    -2 -6 8 19.9
    -2 -6 8 18.2
    1 6 -8 41.5
    1 6 -8 37.8
    1 6 -8 44.8
    1 6 -8 42.3
    -1 -6 8 40.9
    -1 -6 8 39.4
    0 6 -8 407.96
    0 6 -8 431.46
    0 -6 8 436.96
    0 -6 8 427.36
    -1 6 -8 23.4
    -1 6 -8 28.9
    1 -6 8 21.7
    -2 6 -8 85.09
    -2 6 -8 92.89
    2 -6 8 89.59
    2 -6 8 70.99
    -3 6 -8 92.29
    -3 6 -8 89.59
    3 -6 8 88.19
    3 -6 8 96.19
    3 -6 8 147.89
    3 -6 8 93.39
    -4 6 -8 8.1
    -4 6 -8 11.9
    4 -6 8 15.9
    4 -6 8 5.5
    4 -6 8 13.9
    4 -6 8 11.9
    -5 6 -8 20.1
    -5 6 -8 30.9
    5 -6 8 18.7
    5 -6 8 22.3
    5 -6 8 21
    5 -6 8 14
    -6 6 -8 44.6
    -6 6 -8 43.9
    6 -6 8 35.7
    6 -6 8 44
    6 -6 8 48.6
    7 5 -8 91.79
    7 5 -8 56.49
    6 5 -8 3.7
    6 5 -8 1.5
    5 5 -8 63.69
    5 5 -8 52.19
    5 5 -8 43.4
    4 5 -8 151.48
    3 5 -8 22.9
    3 5 -8 24.7
    3 5 -8 20.6
    2 5 -8 14.8
    2 5 -8 18.4
    2 5 -8 14.9
    2 5 -8 10.7
    1 5 -8 125.19
    1 5 -8 137.89
    1 5 -8 124.69
    1 5 -8 132.39
    -1 -5 8 136.39
    -1 -5 8 135.69
    0 5 -8 49.1
    0 5 -8 50.59
    0 -5 8 43.7
    0 -5 8 50.69
    -1 5 -8 89.89
    -1 5 -8 81.49
    1 -5 8 85.69
    -2 5 -8 117.19
    -2 5 -8 107.39
    2 -5 8 120.49
    2 -5 8 117.79
    2 -5 8 112.49
    2 -5 8 118.39
    -3 5 -8 20.4
    -3 5 -8 19.9
    3 -5 8 35.1
    3 -5 8 35.7
    3 -5 8 24.2
    -4 5 -8 173.98
    -4 5 -8 192.18
    4 -5 8 194.08
    4 -5 8 204.98
    -5 5 -8 102.09
    5 -5 8 116.39
    5 -5 8 92.99
    5 -5 8 117.89
    -6 5 -8 7.2
    -6 5 -8 -3.8
    6 -5 8 16.4
    6 -5 8 2.9
    6 -5 8 -11.2
    7 4 -8 8.6
    7 4 -8 12.6
    7 4 -8 13.9
    6 4 -8 23.3
    6 4 -8 24.7
    6 4 -8 24.9
    5 4 -8 45.5
    4 4 -8 5.6
    3 4 -8 251.07
    3 4 -8 241.78
    2 4 -8 113.79
    2 4 -8 108.49
    2 4 -8 112.29
    1 4 -8 15
    1 4 -8 14.3
    1 4 -8 17.2
    1 4 -8 14.7
    -1 -4 8 16.9
    -1 -4 8 16.6
    0 4 -8 187.18
    0 4 -8 219.88
    0 4 -8 174.88
    0 -4 8 179.88
    0 -4 8 178.08
    -1 4 -8 33.3
    1 -4 8 28.4
    -2 4 -8 19.7
    2 -4 8 11.5
    2 -4 8 8.8
    2 -4 8 11.2
    -3 4 -8 71.09
    3 -4 8 69.69
    3 -4 8 68.39
    -4 4 -8 121.99
    -4 4 -8 124.39
    4 -4 8 125.09
    4 -4 8 119.39
    4 -4 8 117.09
    -5 4 -8 8.3
    -5 4 -8 -6.6
    5 -4 8 -3.8
    5 -4 8 4.9
    5 -4 8 -8.6
    -6 4 -8 17.6
    -6 4 -8 1
    6 -4 8 11.5
    6 -4 8 7
    6 -4 8 7.3
    7 3 -8 6.5
    7 3 -8 10.7
    7 3 -8 17.9
    7 3 -8 10.7
    6 3 -8 1.2
    6 3 -8 -2.6
    6 3 -8 8.5
    6 3 -8 3
    5 3 -8 0.5
    5 3 -8 -5.8
    4 3 -8 93.49
    4 3 -8 85.59
    3 3 -8 172.28
    3 3 -8 184.08
    2 3 -8 1
    2 3 -8 0.1
    2 3 -8 2.4
    2 3 -8 3.2
    1 3 -8 233.48
    1 3 -8 218.48
    1 3 -8 230.78
    -1 -3 8 235.78
    -1 -3 8 235.18
    0 3 -8 50.79
    0 3 -8 43.4
    0 -3 8 48.8
    0 -3 8 45.2
    0 -3 8 46.9
    -1 3 -8 153.48
    -1 3 -8 160.48
    -1 3 -8 154.28
    1 -3 8 155.08
    1 -3 8 149.29
    -2 3 -8 144.59
    -2 3 -8 145.59
    -2 3 -8 148.39
    2 -3 8 138.19
    2 -3 8 131.79
    -3 3 -8 133.09
    -3 3 -8 97.39
    -3 3 -8 100.09
    3 -3 8 100.99
    3 -3 8 100.39
    -4 3 -8 60.69
    -4 3 -8 61.39
    -4 3 -8 61.99
    4 -3 8 64.29
    4 -3 8 55.99
    4 -3 8 58.29
    -5 3 -8 96.59
    5 -3 8 90.49
    5 -3 8 72.09
    5 -3 8 80.59
    -6 3 -8 13.2
    -6 3 -8 18.4
    6 -3 8 -2.8
    6 -3 8 21.4
    7 2 -8 14.5
    7 2 -8 9.5
    7 2 -8 15.1
    7 2 -8 8.4
    6 2 -8 8.8
    6 2 -8 2.7
    6 2 -8 8.1
    6 2 -8 10.7
    5 2 -8 208.38
    5 2 -8 223.38
    4 2 -8 50.79
    4 2 -8 49.7
    3 2 -8 58.19
    2 2 -8 144.49
    2 2 -8 145.29
    2 2 -8 142.79
    1 2 -8 465.35
    1 2 -8 453.05
    -1 -2 8 440.96
    -1 -2 8 465.95
    -1 -2 8 447.96
    0 2 -8 14.1
    0 2 -8 13.2
    0 2 -8 9.8
    0 -2 8 13.1
    0 -2 8 15
    0 -2 8 16.4
    -1 2 -8 44
    -1 2 -8 53.19
    -1 2 -8 53.99
    1 -2 8 56.39
    1 -2 8 50.69
    -2 2 -8 176.78
    -2 2 -8 182.58
    -2 2 -8 185.08
    2 -2 8 181.88
    2 -2 8 183.38
    -3 2 -8 13.5
    -3 2 -8 12
    -3 2 -8 11.3
    3 -2 8 14.1
    3 -2 8 6.4
    -4 2 -8 2.3
    -4 2 -8 -2.8
    -4 2 -8 -1.2
    4 -2 8 2.7
    4 -2 8 -7.6
    4 -2 8 5.5
    -5 2 -8 16.8
    -5 2 -8 2.7
    -5 2 -8 6.7
    5 -2 8 7
    5 -2 8 8.8
    5 -2 8 7.7
    -6 2 -8 -3.7
    -6 2 -8 18.3
    6 -2 8 2.4
    6 -2 8 3.2
    6 -2 8 -4.3
    7 1 -8 8.8
    7 1 -8 6.7
    7 1 -8 0.2
    7 1 -8 -2.8
    6 1 -8 -1.5
    6 1 -8 -1.1
    6 1 -8 -7.1
    6 1 -8 0.9
    5 1 -8 64.39
    5 1 -8 57.89
    5 1 -8 60.39
    5 1 -8 65.59
    4 1 -8 15.7
    4 1 -8 17.9
    3 1 -8 64.59
    3 1 -8 70.69
    3 1 -8 67.39
    2 1 -8 7.2
    2 1 -8 9.3
    2 1 -8 11.7
    -2 -1 8 8.2
    -2 -1 8 9.6
    1 1 -8 6.8
    1 1 -8 3.8
    1 1 -8 5
    -1 -1 8 5.5
    -1 -1 8 6
    -1 -1 8 5.7
    0 1 -8 194.28
    0 1 -8 225.28
    0 1 -8 223.98
    0 -1 8 217.08
    0 -1 8 219.68
    0 -1 8 209.58
    -1 1 -8 398.06
    -1 1 -8 394.96
    -1 1 -8 372.96
    1 -1 8 352.06
    1 -1 8 384.96
    1 -1 8 398.76
    -2 1 -8 63.29
    -2 1 -8 58.19
    -2 1 -8 53.79
    2 -1 8 37.6
    2 -1 8 68.09
    2 -1 8 52.39
    -3 1 -8 30.6
    -3 1 -8 24.1
    -3 1 -8 31.9
    3 -1 8 30
    3 -1 8 40.9
    -4 1 -8 10.8
    -4 1 -8 2
    -4 1 -8 -2.9
    4 -1 8 4.3
    4 -1 8 0.6
    4 -1 8 -1.4
    -5 1 -8 7.1
    -5 1 -8 3.3
    -5 1 -8 19.4
    5 -1 8 1.9
    5 -1 8 10.2
    5 -1 8 2.2
    -6 1 -8 81.49
    -6 1 -8 79.99
    -6 1 -8 59.09
    6 -1 8 55.99
    6 -1 8 55.69
    6 -1 8 59.99
    7 0 -8 25.9
    7 0 -8 31
    7 0 -8 30
    7 0 -8 27.5
    6 0 -8 6.2
    6 0 -8 -0.1
    6 0 -8 6.8
    6 0 -8 9.8
    5 0 -8 8.1
    5 0 -8 5.6
    5 0 -8 18.1
    5 0 -8 -0.9
    4 0 -8 148.99
    4 0 -8 136.29
    4 0 -8 142.49
    3 0 -8 56.79
    3 0 -8 55.39
    3 0 -8 60.89
    2 0 -8 48.9
    2 0 -8 48.9
    2 0 -8 51.09
    -2 0 8 54.09
    -2 0 8 51.99
    -2 0 8 47.1
    1 0 -8 70.69
    1 0 -8 71.89
    1 0 -8 68.19
    -1 0 8 72.79
    -1 0 8 67.19
    -1 0 8 64.09
    0 0 -8 262.87
    0 0 -8 263.87
    0 0 -8 272.87
    0 0 8 270.37
    0 0 8 267.17
    0 0 8 262.47
    -1 0 -8 110.29
    -1 0 -8 108.99
    -1 0 -8 109.29
    1 0 8 122.89
    1 0 8 112.59
    1 0 8 99.39
    -2 0 -8 85.29
    -2 0 -8 81.49
    -2 0 -8 94.59
    2 0 8 106.89
    2 0 8 96.89
    2 0 8 91.39
    -3 0 -8 0.4
    -3 0 -8 2.9
    -3 0 -8 -1.8
    3 0 8 -6.7
    3 0 8 -4
    3 0 8 -5
    -4 0 -8 7.6
    -4 0 -8 5.6
    -4 0 -8 11.3
    4 0 8 17.6
    4 0 8 12.2
    4 0 8 8.4
    -5 0 -8 23.3
    -5 0 -8 24.2
    5 0 8 22.4
    5 0 8 21.5
    5 0 8 11.2
    -6 0 -8 10.6
    -6 0 -8 17.3
    -6 0 -8 -1.6
    6 0 8 -15.9
    6 0 8 14.4
    6 0 8 10.5
    7 -1 -8 -2.4
    7 -1 -8 15.6
    7 -1 -8 12.5
    7 -1 -8 3.8
    6 -1 -8 13.3
    6 -1 -8 10.1
    6 -1 -8 10
    6 -1 -8 6.3
    5 -1 -8 82.39
    5 -1 -8 98.39
    4 -1 -8 31.5
    4 -1 -8 26.7
    4 -1 -8 36.9
    -4 1 8 26.1
    3 -1 -8 -0.2
    3 -1 -8 -0.2
    3 -1 -8 -1.3
    -3 1 8 0.3
    -3 1 8 -0.2
    -3 1 8 3.4
    2 -1 -8 -0.1
    2 -1 -8 4
    2 -1 -8 2.2
    -2 1 8 -2.1
    -2 1 8 1.9
    -2 1 8 0.8
    1 -1 -8 234.38
    1 -1 -8 231.38
    1 -1 -8 246.78
    -1 1 8 240.58
    -1 1 8 234.48
    -1 1 8 235.58
    0 -1 -8 41.6
    0 -1 -8 43.9
    0 1 8 43.4
    0 1 8 41.8
    -1 -1 -8 209.48
    -1 -1 -8 201.98
    -1 -1 -8 201.08
    1 1 8 199.78
    1 1 8 196.08
    1 1 8 207.48
    -2 -1 -8 19.1
    -2 -1 -8 19.3
    -2 -1 -8 19.3
    2 1 8 19.4
    2 1 8 13.7
    2 1 8 20.3
    -3 -1 -8 7.7
    -3 -1 -8 7.5
    -3 -1 -8 1.7
    3 1 8 11.9
    3 1 8 2.5
    3 1 8 -2.3
    -4 -1 -8 7.3
    -4 -1 -8 8
    -4 -1 -8 13.1
    4 1 8 9.1
    4 1 8 -0.1
    4 1 8 9.5
    -5 -1 -8 6.9
    -5 -1 -8 15
    -5 -1 -8 11.1
    5 1 8 6.3
    5 1 8 2.2
    5 1 8 13.6
    -6 -1 -8 5.8
    -6 -1 -8 27.6
    -6 -1 -8 14.5
    6 1 8 12.3
    6 1 8 15
    6 1 8 -20
    7 -2 -8 26.2
    7 -2 -8 26.5
    7 -2 -8 34
    7 -2 -8 26.8
    -7 2 8 37.7
    -7 2 8 32.5
    6 -2 -8 27.9
    6 -2 -8 17
    -6 2 8 20.9
    -6 2 8 21.1
    5 -2 -8 78.29
    5 -2 -8 76.59
    5 -2 -8 78.89
    -5 2 8 75.29
    -5 2 8 82.89
    4 -2 -8 58.89
    4 -2 -8 75.59
    4 -2 -8 73.79
    -4 2 8 68.09
    3 -2 -8 35.5
    3 -2 -8 40.8
    3 -2 -8 29.7
    -3 2 8 31
    -3 2 8 32.8
    -3 2 8 34.3
    2 -2 -8 48.2
    2 -2 -8 46.2
    2 -2 -8 49.1
    -2 2 8 49.8
    -2 2 8 50.69
    -2 2 8 46.2
    1 -2 -8 208.38
    1 -2 -8 188.18
    1 -2 -8 199.68
    -1 2 8 188.48
    -1 2 8 200.78
    -1 2 8 204.28
    0 -2 -8 217.18
    0 -2 -8 222.98
    0 2 8 233.78
    0 2 8 222.28
    -1 -2 -8 53.39
    -1 -2 -8 59.89
    -1 -2 -8 57.69
    1 2 8 58.39
    1 2 8 55.09
    1 2 8 64.99
    -2 -2 -8 150.18
    -2 -2 -8 153.48
    -2 -2 -8 164.08
    2 2 8 149.29
    2 2 8 160.88
    2 2 8 146.39
    -3 -2 -8 70.69
    -3 -2 -8 65.59
    -3 -2 -8 58.49
    3 2 8 111.59
    3 2 8 94.89
    3 2 8 57.39
    -4 -2 -8 -0.4
    -4 -2 -8 6.8
    -4 -2 -8 3.5
    4 2 8 14.9
    4 2 8 4.1
    4 2 8 -2.2
    -5 -2 -8 2.6
    -5 -2 -8 2
    -5 -2 -8 -1.7
    5 2 8 -0.3
    5 2 8 4.4
    5 2 8 -2.3
    6 2 8 47.2
    7 -3 -8 20
    7 -3 -8 21.1
    7 -3 -8 28.9
    7 -3 -8 20.5
    -7 3 8 28.5
    -7 3 8 25.7
    6 -3 -8 -0.1
    6 -3 -8 5.5
    6 -3 -8 -0.1
    -6 3 8 3.9
    -6 3 8 -0.1
    5 -3 -8 28.5
    5 -3 -8 16.1
    5 -3 -8 29
    -5 3 8 27.1
    -5 3 8 26.7
    4 -3 -8 24.9
    4 -3 -8 18.8
    4 -3 -8 16.7
    -4 3 8 16
    -4 3 8 21.2
    -4 3 8 20.5
    3 -3 -8 57.79
    3 -3 -8 53.69
    3 -3 -8 45.2
    -3 3 8 61.09
    -3 3 8 55.99
    -3 3 8 52.69
    2 -3 -8 66.29
    2 -3 -8 70.09
    2 -3 -8 74.39
    -2 3 8 75.99
    -2 3 8 72.19
    -2 3 8 85.89
    1 -3 -8 118.49
    1 -3 -8 128.19
    1 -3 -8 129.49
    -1 3 8 124.09
    -1 3 8 137.39
    -1 3 8 131.59
    0 -3 -8 11.4
    0 -3 -8 0.9
    0 -3 -8 10.6
    0 3 8 20.6
    0 3 8 13.7
    0 3 8 13
    -1 -3 -8 42.8
    -1 -3 -8 59.29
    -1 -3 -8 93.09
    1 3 8 55.49
    1 3 8 58.29
    1 3 8 60.89
    -2 -3 -8 69.19
    -2 -3 -8 73.09
    -2 -3 -8 76.79
    2 3 8 58.99
    2 3 8 73.49
    -3 -3 -8 3.7
    -3 -3 -8 -6.1
    -3 -3 -8 6.9
    3 3 8 -5.7
    3 3 8 2
    3 3 8 -4.2
    -4 -3 -8 1
    -4 -3 -8 2.4
    -4 -3 -8 -3.1
    4 3 8 7.5
    4 3 8 -0.4
    4 3 8 0.8
    -5 -3 -8 15.8
    -5 -3 -8 14.5
    -5 -3 -8 27.1
    5 3 8 26.6
    5 3 8 18.3
    5 3 8 11.9
    7 -4 -8 1.7
    7 -4 -8 -3.9
    -7 4 8 8
    -7 4 8 2
    6 -4 -8 17.1
    6 -4 -8 18.1
    6 -4 -8 11.3
    -6 4 8 24
    -6 4 8 22.7
    5 -4 -8 44.7
    5 -4 -8 46.1
    5 -4 -8 49.9
    -5 4 8 58.39
    -5 4 8 47.8
    4 -4 -8 12.9
    4 -4 -8 16.3
    4 -4 -8 21.8
    -4 4 8 21.8
    -4 4 8 12.1
    -4 4 8 12.1
    3 -4 -8 68.89
    3 -4 -8 70.89
    3 -4 -8 58.89
    -3 4 8 61.39
    -3 4 8 63.89
    -3 4 8 63.49
    2 -4 -8 99.69
    2 -4 -8 97.19
    2 -4 -8 100.99
    -2 4 8 105.09
    -2 4 8 109.19
    1 -4 -8 18
    1 -4 -8 16.5
    1 -4 -8 16.4
    -1 4 8 26.5
    -1 4 8 28.1
    0 -4 -8 167.88
    0 -4 -8 156.98
    0 4 8 164.58
    0 4 8 173.48
    0 4 8 155.38
    -1 -4 -8 353.66
    1 4 8 355.76
    1 4 8 345.17
    1 4 8 335.77
    -2 -4 -8 18.3
    -2 -4 -8 18
    -2 -4 -8 8.9
    2 4 8 15.5
    2 4 8 7.4
    2 4 8 15.8
    -3 -4 -8 12.6
    -3 -4 -8 22.8
    -3 -4 -8 17
    3 4 8 18.7
    3 4 8 22
    3 4 8 21.3
    -4 -4 -8 58.49
    4 4 8 51.09
    4 4 8 61.19
    4 4 8 56.09
    -5 -4 -8 11.9
    -5 -4 -8 -8.6
    -5 -4 -8 -1.2
    5 4 8 1.7
    5 4 8 2.2
    5 4 8 10.1
    6 -5 -8 5.3
    6 -5 -8 -1.3
    6 -5 -8 6.2
    -6 5 8 5.4
    -6 5 8 5.6
    5 -5 -8 -1.9
    5 -5 -8 -6.3
    5 -5 -8 1.5
    -5 5 8 -2.6
    -5 5 8 -4.3
    4 -5 -8 222.18
    4 -5 -8 215.38
    4 -5 -8 207.88
    -4 5 8 213.68
    -4 5 8 236.08
    -4 5 8 218.48
    3 -5 -8 8.8
    3 -5 -8 14.9
    3 -5 -8 6.4
    -3 5 8 15.9
    -3 5 8 9.8
    -3 5 8 19.1
    2 -5 -8 -2.1
    2 -5 -8 -0.1
    2 -5 -8 -1
    -2 5 8 0.1
    -2 5 8 2.4
    -2 5 8 1.5
    1 -5 -8 4.3
    1 -5 -8 5.3
    1 -5 -8 -2.2
    -1 5 8 8.5
    -1 5 8 6.5
    -1 5 8 3.2
    0 -5 -8 52.49
    0 -5 -8 29.7
    0 5 8 47.9
    0 5 8 41.3
    0 5 8 48.9
    -1 -5 -8 3.9
    -1 -5 -8 4.4
    -1 -5 -8 13.1
    1 5 8 5.2
    1 5 8 2.3
    1 5 8 10.2
    -2 -5 -8 259.77
    -2 -5 -8 265.67
    -2 -5 -8 259.37
    2 5 8 263.67
    2 5 8 256.47
    2 5 8 250.97
    -3 -5 -8 20
    -3 -5 -8 11
    -3 -5 -8 -2.3
    3 5 8 24.3
    3 5 8 11.9
    3 5 8 19.6
    -4 -5 -8 1
    -4 -5 -8 -1
    -4 -5 -8 8.4
    4 5 8 3.1
    4 5 8 -0.5
    4 5 8 0.7
    -5 -5 -8 30.1
    5 5 8 -6.7
    6 -6 -8 1.7
    6 -6 -8 -5.5
    6 -6 -8 4.3
    -6 6 8 6.2
    -6 6 8 2
    5 -6 -8 54.89
    5 -6 -8 60.79
    5 -6 -8 59.09
    -5 6 8 61.39
    -5 6 8 54.49
    -5 6 8 56.29
    4 -6 -8 59.69
    4 -6 -8 43.7
    4 -6 -8 54.19
    -4 6 8 48.6
    -4 6 8 46.3
    -4 6 8 47.2
    3 -6 -8 -0.1
    3 -6 -8 0.7
    -3 6 8 -2.8
    -3 6 8 -1.9
    -3 6 8 3.9
    2 -6 -8 -4.8
    2 -6 -8 6.3
    2 -6 -8 5.5
    -2 6 8 8.9
    -2 6 8 9.4
    1 -6 -8 7.7
    1 -6 -8 13.8
    1 -6 -8 15.4
    -1 6 8 13.1
    -1 6 8 15
    -1 6 8 15.1
    0 -6 -8 0.2
    0 -6 -8 12.6
    0 -6 -8 6.9
    0 6 8 2.2
    0 6 8 -0.9
    0 6 8 0.8
    -1 -6 -8 78.69
    -1 -6 -8 78.99
    -1 -6 -8 66.79
    1 6 8 82.99
    1 6 8 84.49
    1 6 8 96.19
    -2 -6 -8 40.8
    -2 -6 -8 48.7
    -2 -6 -8 46.2
    2 6 8 60.09
    2 6 8 40
    2 6 8 34.5
    -3 -6 -8 5.2
    -3 -6 -8 1.9
    -3 -6 -8 -10.7
    3 6 8 6.8
    3 6 8 2.2
    3 6 8 5.2
    -4 -6 -8 23.6
    -4 -6 -8 25.7
    -4 -6 -8 7.5
    4 6 8 22.7
    4 6 8 20.3
    4 6 8 25.7
    6 -7 -8 32.4
    6 -7 -8 35.2
    6 -7 -8 18.2
    -6 7 8 32.6
    -6 7 8 25.8
    5 -7 -8 38.1
    5 -7 -8 22.4
    5 -7 -8 29.1
    -5 7 8 29.7
    -5 7 8 26.9
    -5 7 8 36.2
    4 -7 -8 10.7
    4 -7 -8 14.1
    4 -7 -8 13.6
    -4 7 8 8.6
    -4 7 8 12.8
    -4 7 8 9.3
    3 -7 -8 22.6
    3 -7 -8 12.2
    3 -7 -8 27.7
    -3 7 8 22.4
    -3 7 8 4
    2 -7 -8 0.4
    2 -7 -8 -1.4
    2 -7 -8 8.6
    -2 7 8 7.6
    -2 7 8 7.3
    -2 7 8 11.6
    1 -7 -8 11.1
    1 -7 -8 0.2
    1 -7 -8 -2.1
    -1 7 8 3.5
    -1 7 8 1.4
    -1 7 8 6.5
    0 -7 -8 40.3
    0 -7 -8 9.4
    0 -7 -8 27.4
    0 7 8 39.4
    0 7 8 33.5
    0 7 8 29.3
    -1 -7 -8 -2.9
    -1 -7 -8 15.4
    -1 -7 -8 21.3
    1 7 8 12.2
    1 7 8 9.7
    1 7 8 24.8
    -2 -7 -8 86.49
    -2 -7 -8 78.59
    -2 -7 -8 102.49
    2 7 8 100.99
    2 7 8 67.19
    2 7 8 61.99
    -3 -7 -8 9.8
    -3 -7 -8 11.9
    -3 -7 -8 -4.2
    3 7 8 14.4
    3 7 8 33.8
    3 7 8 12.4
    5 -8 -8 19.4
    5 -8 -8 2.6
    5 -8 -8 -0.6
    -5 8 8 11.3
    -5 8 8 8
    -5 8 8 14.9
    4 -8 -8 50.49
    4 -8 -8 31.3
    4 -8 -8 29.1
    -4 8 8 35.8
    -4 8 8 36.3
    -4 8 8 43.2
    3 -8 -8 -3
    3 -8 -8 8.3
    3 -8 -8 11.5
    -3 8 8 -0.7
    -3 8 8 3.9
    -3 8 8 4.1
    2 -8 -8 -12.3
    2 -8 -8 1.7
    2 -8 -8 -6.8
    -2 8 8 1.1
    -2 8 8 10
    -2 8 8 4.7
    1 -8 -8 35.6
    1 -8 -8 0.8
    1 -8 -8 6.8
    -1 8 8 12
    -1 8 8 -1.7
    -1 8 8 9.6
    0 -8 -8 10.5
    0 -8 -8 -0.2
    0 -8 -8 14.2
    0 8 8 20.7
    0 8 8 10.1
    0 8 8 11.5
    -1 -8 -8 2.3
    -1 -8 -8 -9.1
    -1 -8 -8 -4.4
    1 8 8 2.9
    1 8 8 3.2
    1 8 8 -0.2
    -2 -8 -8 -6.4
    -2 -8 -8 6.3
    -2 -8 -8 1.1
    2 8 8 4.8
    2 8 8 1.2
    2 8 8 2.6
    -3 -8 -8 -5.6
    -3 -8 -8 -19.9
    3 8 8 7
    3 8 8 2.6
    3 8 8 6.2
    4 -9 -8 1.7
    4 -9 -8 4.3
    4 -9 -8 -15.8
    -4 9 8 17.9
    -4 9 8 4.4
    3 -9 -8 16.9
    3 -9 -8 11.3
    3 -9 -8 23.3
    -3 9 8 8.6
    -3 9 8 8.4
    -3 9 8 24.2
    2 -9 -8 42.3
    2 -9 -8 59.89
    2 -9 -8 38.7
    -2 9 8 42.8
    -2 9 8 42.4
    -2 9 8 40.6
    1 -9 -8 3.9
    1 -9 -8 1.6
    -1 9 8 3.8
    -1 9 8 7.6
    -1 9 8 17.2
    0 -9 -8 10.5
    0 -9 -8 10.3
    0 -9 -8 -11.2
    0 9 8 14.8
    0 9 8 9.5
    0 9 8 18.7
    -1 -9 -8 18.6
    -1 -9 -8 31.3
    -1 -9 -8 15.5
    1 9 8 9.9
    1 9 8 26.3
    1 9 8 17.5
    -2 -9 -8 -12.7
    -2 -9 -8 8.3
    -2 -9 -8 -22.7
    2 9 8 15.2
    2 9 8 -2.1
    2 9 8 3.5
    3 -10 -8 -8.7
    3 -10 -8 29.6
    3 -10 -8 13.4
    -3 10 8 10.9
    -3 10 8 13.4
    -3 10 8 38.9
    2 -10 -8 -0.1
    2 -10 -8 4.9
    -2 10 8 25.6
    -2 10 8 14
    -2 10 8 14.3
    1 -10 -8 -5.8
    1 -10 -8 -0.9
    -1 10 8 -5
    -1 10 8 6.8
    -1 10 8 9.6
    0 -10 -8 28.3
    0 -10 -8 30.3
    0 -10 -8 -0.6
    0 10 8 30.5
    0 10 8 38.2
    0 10 8 11.8
    2 13 -9 0.7
    2 13 -9 1.5
    2 13 -9 -3.6
    -2 -13 9 -7.9
    -2 -13 9 6.9
    -2 -13 9 -0.9
    1 13 -9 47.2
    1 13 -9 33.7
    1 13 -9 48.2
    -1 -13 9 53.39
    -1 -13 9 33.2
    -1 -13 9 22.8
    0 13 -9 42.1
    0 13 -9 27
    0 13 -9 34.5
    0 -13 9 28.5
    0 -13 9 34.6
    0 -13 9 34.5
    -1 13 -9 8.3
    -1 13 -9 11.5
    1 -13 9 -1.1
    3 12 -9 4.2
    3 12 -9 -7.9
    3 12 -9 4
    -3 -12 9 3.3
    -3 -12 9 4.3
    -3 -12 9 7.6
    2 12 -9 17.3
    2 12 -9 13.2
    2 12 -9 10.8
    -2 -12 9 0.4
    -2 -12 9 12
    -2 -12 9 13.2
    1 12 -9 42.4
    1 12 -9 46.2
    1 12 -9 39.2
    -1 -12 9 62.29
    -1 -12 9 46.6
    -1 -12 9 50.99
    0 12 -9 7
    0 12 -9 5.8
    0 12 -9 12
    0 -12 9 7.2
    0 -12 9 11.6
    0 -12 9 -1.9
    -1 12 -9 5.2
    -1 12 -9 12.4
    1 -12 9 4.1
    -2 12 -9 6.9
    -2 12 -9 9.8
    2 -12 9 5.2
    2 -12 9 2.8
    -3 12 -9 2.3
    -3 12 -9 9.7
    3 -12 9 2.5
    3 -12 9 -10
    4 11 -9 -12
    4 11 -9 -7
    4 11 -9 3.1
    -4 -11 9 -5.7
    -4 -11 9 0.8
    -4 -11 9 1.1
    3 11 -9 37.8
    3 11 -9 37.9
    -3 -11 9 51.49
    -3 -11 9 27.8
    -3 -11 9 32.7
    2 11 -9 68.89
    2 11 -9 78.89
    2 11 -9 91.79
    -2 -11 9 88.99
    -2 -11 9 76.09
    -2 -11 9 80.59
    1 11 -9 -0.2
    1 11 -9 -2.7
    1 11 -9 -5
    -1 -11 9 4.6
    -1 -11 9 -0.2
    -1 -11 9 2.7
    0 11 -9 11.4
    0 11 -9 2.7
    0 -11 9 22.7
    -1 11 -9 19.4
    -1 11 -9 17.5
    1 -11 9 18.7
    -2 11 -9 31.3
    -2 11 -9 24.4
    2 -11 9 31.9
    2 -11 9 31.3
    -3 11 -9 51.49
    -3 11 -9 46.3
    3 -11 9 56.09
    3 -11 9 61.79
    -4 11 -9 28.2
    4 -11 9 18.2
    5 10 -9 13.9
    5 10 -9 -8.9
    5 10 -9 -0.4
    4 10 -9 14
    4 10 -9 16.6
    4 10 -9 12.1
    -4 -10 9 14.8
    3 10 -9 26.2
    3 10 -9 29.3
    3 10 -9 24.2
    -3 -10 9 22.8
    -3 -10 9 21
    -3 -10 9 26
    2 10 -9 4
    2 10 -9 -6
    2 10 -9 0
    -2 -10 9 2.9
    -2 -10 9 -4.3
    -2 -10 9 -4.6
    1 10 -9 59.29
    1 10 -9 44.3
    1 10 -9 50.29
    -1 -10 9 56.79
    0 10 -9 11.6
    0 10 -9 7.2
    0 -10 9 7.5
    0 -10 9 4.3
    -1 10 -9 -2.5
    -1 10 -9 0.3
    1 -10 9 2.8
    -2 10 -9 6.3
    -2 10 -9 9.1
    2 -10 9 5.3
    2 -10 9 9.5
    -3 10 -9 41.8
    -3 10 -9 47.6
    3 -10 9 50.69
    3 -10 9 63.19
    -4 10 -9 -8.7
    -4 10 -9 8.4
    4 -10 9 -8.1
    4 -10 9 -1.4
    5 9 -9 -3
    5 9 -9 15.7
    5 9 -9 15.7
    4 9 -9 30.3
    4 9 -9 34.9
    4 9 -9 32.8
    3 9 -9 12.3
    3 9 -9 10
    3 9 -9 14.2
    -3 -9 9 18.4
    2 9 -9 14
    2 9 -9 20.1
    2 9 -9 19
    -2 -9 9 25.2
    -2 -9 9 20.8
    1 9 -9 36.6
    1 9 -9 34.5
    1 9 -9 34.3
    -1 -9 9 39.8
    -1 -9 9 43.4
    0 9 -9 5.7
    0 9 -9 2.1
    0 -9 9 -3.9
    0 -9 9 3.8
    -1 9 -9 123.29
    -1 9 -9 134.09
    1 -9 9 124.19
    -2 9 -9 33.2
    -2 9 -9 32.7
    2 -9 9 44.8
    2 -9 9 34.1
    -3 9 -9 8.8
    -3 9 -9 9.6
    3 -9 9 -2.8
    3 -9 9 7.5
    -4 9 -9 31.9
    -4 9 -9 29.9
    4 -9 9 39.5
    4 -9 9 20.5
    4 -9 9 36.3
    4 -9 9 24.8
    -5 9 -9 8.5
    5 -9 9 10.1
    5 -9 9 -3.3
    5 -9 9 14.3
    5 -9 9 3.2
    6 8 -9 35.4
    6 8 -9 48.8
    6 8 -9 37.5
    5 8 -9 53.09
    5 8 -9 61.69
    5 8 -9 54.89
    4 8 -9 9.8
    4 8 -9 16.2
    4 8 -9 2.9
    3 8 -9 -6.3
    3 8 -9 6.3
    -3 -8 9 6.5
    2 8 -9 4.9
    2 8 -9 0.9
    2 8 -9 3.8
    -2 -8 9 -1
    -2 -8 9 1.8
    1 8 -9 55.29
    1 8 -9 57.69
    -1 -8 9 54.89
    -1 -8 9 63.59
    0 8 -9 202.68
    0 8 -9 213.58
    0 -8 9 217.78
    0 -8 9 212.48
    -1 8 -9 42.5
    -1 8 -9 41.3
    1 -8 9 42.6
    -2 8 -9 17.9
    -2 8 -9 13.4
    2 -8 9 21.1
    2 -8 9 27.2
    -3 8 -9 233.98
    -3 8 -9 205.48
    3 -8 9 219.08
    3 -8 9 210.88
    -4 8 -9 29
    -4 8 -9 6.6
    4 -8 9 16.5
    4 -8 9 20.4
    4 -8 9 11
    4 -8 9 15.4
    -5 8 -9 -2
    -5 8 -9 -3.7
    5 -8 9 12.4
    5 -8 9 -0.8
    5 -8 9 -4.3
    5 -8 9 1.6
    6 7 -9 17.5
    6 7 -9 23.4
    6 7 -9 13.6
    5 7 -9 17.9
    5 7 -9 6
    5 7 -9 12.2
    4 7 -9 101.39
    4 7 -9 92.79
    4 7 -9 91.59
    3 7 -9 12.1
    3 7 -9 11.1
    3 7 -9 6.1
    2 7 -9 1.3
    2 7 -9 -1.5
    2 7 -9 -3.4
    -2 -7 9 3
    1 7 -9 147.79
    1 7 -9 172.88
    1 7 -9 164.28
    1 7 -9 153.48
    -1 -7 9 166.28
    -1 -7 9 155.48
    0 7 -9 6.3
    0 7 -9 3.7
    0 -7 9 5
    0 -7 9 0
    -1 7 -9 0.9
    -1 7 -9 1.4
    1 -7 9 3
    1 -7 9 3.1
    -2 7 -9 80.29
    -2 7 -9 86.29
    2 -7 9 102.09
    2 -7 9 75.99
    -3 7 -9 0.6
    -3 7 -9 6.4
    3 -7 9 3.5
    3 -7 9 0.8
    -4 7 -9 23.5
    -4 7 -9 19.5
    4 -7 9 22.6
    4 -7 9 13.6
    4 -7 9 32.5
    4 -7 9 21.4
    -5 7 -9 36.7
    -5 7 -9 19
    5 -7 9 29.2
    5 -7 9 31.8
    5 -7 9 29.2
    5 -7 9 23.3
    6 6 -9 13.8
    5 6 -9 89.29
    4 6 -9 6.7
    4 6 -9 9.9
    4 6 -9 -2.6
    3 6 -9 38.8
    3 6 -9 41.9
    3 6 -9 38.6
    2 6 -9 131.49
    2 6 -9 129.79
    2 6 -9 131.19
    -2 -6 9 123.49
    -2 -6 9 126.69
    1 6 -9 1.2
    1 6 -9 -0.6
    1 6 -9 -2.2
    1 6 -9 1.4
    -1 -6 9 -0.9
    0 6 -9 41.3
    0 6 -9 38.6
    0 -6 9 38.9
    0 -6 9 45.1
    -1 6 -9 209.18
    -1 6 -9 206.58
    1 -6 9 211.18
    1 -6 9 195.28
    -2 6 -9 13.7
    -2 6 -9 23.9
    2 -6 9 13.7
    2 -6 9 21.2
    -3 6 -9 64.99
    -3 6 -9 69.39
    3 -6 9 66.29
    3 -6 9 62.59
    3 -6 9 67.19
    -4 6 -9 123.19
    4 -6 9 123.29
    4 -6 9 133.99
    4 -6 9 124.99
    -5 6 -9 15.7
    -5 6 -9 2.4
    5 -6 9 11.4
    5 -6 9 16.7
    5 -6 9 14.3
    5 -6 9 5.1
    7 5 -9 5.2
    7 5 -9 8.8
    6 5 -9 58.19
    5 5 -9 4.9
    4 5 -9 93.39
    4 5 -9 93.89
    3 5 -9 187.28
    3 5 -9 172.98
    3 5 -9 187.48
    3 5 -9 178.18
    2 5 -9 3.4
    2 5 -9 8.4
    2 5 -9 5.4
    2 5 -9 2.1
    1 5 -9 15.8
    1 5 -9 18.9
    1 5 -9 15.7
    1 5 -9 15.5
    -1 -5 9 13.1
    -1 -5 9 18.6
    0 5 -9 55.59
    0 5 -9 59.09
    0 -5 9 63.89
    0 -5 9 57.99
    -1 5 -9 11.2
    -1 5 -9 13.3
    1 -5 9 17.3
    1 -5 9 11.1
    -2 5 -9 -0.6
    -2 5 -9 9.7
    2 -5 9 8.2
    2 -5 9 8.3
    -3 5 -9 41.5
    -3 5 -9 32.9
    3 -5 9 32.5
    3 -5 9 27.8
    -4 5 -9 8.9
    -4 5 -9 -0.1
    4 -5 9 1.5
    4 -5 9 -1.2
    4 -5 9 4.8
    -5 5 -9 115.29
    -5 5 -9 92.19
    5 -5 9 98.49
    5 -5 9 78.49
    5 -5 9 84.09
    -6 5 -9 -8.9
    6 -5 9 6.5
    7 4 -9 0.9
    7 4 -9 3.3
    6 4 -9 6.3
    6 4 -9 -9.7
    5 4 -9 16.9
    5 4 -9 22.2
    4 4 -9 131.99
    4 4 -9 133.89
    3 4 -9 80.09
    3 4 -9 77.59
    2 4 -9 17.9
    2 4 -9 18.4
    2 4 -9 20.2
    2 4 -9 21.5
    1 4 -9 138.89
    1 4 -9 143.59
    1 4 -9 148.59
    1 4 -9 148.39
    -1 -4 9 143.39
    -1 -4 9 150.28
    0 4 -9 6.2
    0 4 -9 2
    0 -4 9 2.3
    0 -4 9 2.3
    -1 4 -9 9.2
    -1 4 -9 2
    -1 4 -9 4.1
    1 -4 9 3.3
    1 -4 9 -2.1
    -2 4 -9 59.69
    -2 4 -9 59.89
    -2 4 -9 52.09
    2 -4 9 48.3
    2 -4 9 58.29
    2 -4 9 51.29
    -3 4 -9 0.3
    -3 4 -9 0.6
    3 -4 9 -1.5
    3 -4 9 3.7
    3 -4 9 -0.3
    -4 4 -9 116.19
    4 -4 9 117.59
    4 -4 9 116.79
    -5 4 -9 87.59
    5 -4 9 62.19
    5 -4 9 55.39
    5 -4 9 36.5
    -6 4 -9 -4.5
    -6 4 -9 11
    6 -4 9 -1.9
    6 -4 9 16.8
    6 -4 9 -4.4
    7 3 -9 -9.7
    7 3 -9 4.7
    6 3 -9 35
    6 3 -9 15.7
    5 3 -9 131.29
    5 3 -9 148.49
    4 3 -9 8.5
    4 3 -9 12.6
    3 3 -9 116.89
    3 3 -9 116.89
    2 3 -9 155.08
    2 3 -9 143.09
    1 3 -9 1.6
    1 3 -9 -0.8
    1 3 -9 0.4
    -1 -3 9 2.7
    -1 -3 9 1.1
    0 3 -9 29.7
    0 3 -9 26.4
    0 -3 9 27.2
    0 -3 9 30.8
    0 -3 9 32
    -1 3 -9 54.59
    -1 3 -9 62.89
    -1 3 -9 60.39
    1 -3 9 61.19
    1 -3 9 60.99
    -2 3 -9 33.9
    -2 3 -9 15.6
    -2 3 -9 26.4
    2 -3 9 22.8
    2 -3 9 27.4
    2 -3 9 19.8
    -3 3 -9 101.99
    -3 3 -9 100.59
    -3 3 -9 99.09
    3 -3 9 98.79
    3 -3 9 113.49
    -4 3 -9 78.49
    -4 3 -9 60.79
    -4 3 -9 66.19
    4 -3 9 71.29
    4 -3 9 51.49
    -5 3 -9 1.3
    -5 3 -9 1.8
    5 -3 9 2.8
    5 -3 9 -7.9
    -6 3 -9 12.9
    -6 3 -9 29.1
    6 -3 9 11.4
    6 -3 9 27.5
    6 -3 9 18
    7 2 -9 2.8
    7 2 -9 12.5
    7 2 -9 17.9
    7 2 -9 8.7
    6 2 -9 55.59
    6 2 -9 64.09
    5 2 -9 26.7
    5 2 -9 19.8
    4 2 -9 56.99
    4 2 -9 69.49
    3 2 -9 0.1
    2 2 -9 39.4
    2 2 -9 41.6
    2 2 -9 38.5
    1 2 -9 31.2
    1 2 -9 26.7
    1 2 -9 23.1
    -1 -2 9 27.4
    -1 -2 9 28.8
    -1 -2 9 28.6
    0 2 -9 45.8
    0 2 -9 37.8
    0 -2 9 42.5
    0 -2 9 48.1
    0 -2 9 49.1
    -1 2 -9 7.7
    -1 2 -9 14.7
    -1 2 -9 5.6
    1 -2 9 5.7
    1 -2 9 7.1
    -2 2 -9 151.38
    -2 2 -9 133.79
    -2 2 -9 146.99
    2 -2 9 138.99
    2 -2 9 136.99
    2 -2 9 136.29
    -3 2 -9 12.9
    -3 2 -9 15.1
    -3 2 -9 30.4
    3 -2 9 19.5
    3 -2 9 20
    -4 2 -9 1.7
    -4 2 -9 1.3
    -4 2 -9 0.8
    4 -2 9 1.4
    4 -2 9 -8.9
    -5 2 -9 62.29
    -5 2 -9 49.99
    -5 2 -9 64.79
    5 -2 9 54.79
    5 -2 9 90.19
    -6 2 -9 -5.1
    -6 2 -9 -10.6
    -6 2 -9 2.9
    6 -2 9 25.2
    6 -2 9 -8.5
    6 -2 9 0.6
    7 1 -9 14.3
    7 1 -9 16.8
    7 1 -9 30.5
    7 1 -9 24.8
    6 1 -9 24.2
    6 1 -9 29.2
    6 1 -9 28.5
    6 1 -9 30.4
    5 1 -9 165.98
    5 1 -9 178.98
    4 1 -9 156.88
    3 1 -9 67.09
    3 1 -9 70.19
    3 1 -9 63.19
    2 1 -9 9.5
    2 1 -9 12.3
    2 1 -9 12.5
    -2 -1 9 14.9
    -2 -1 9 10.2
    -2 -1 9 12.4
    1 1 -9 38.9
    1 1 -9 40.3
    1 1 -9 41.3
    -1 -1 9 41.8
    -1 -1 9 42.3
    -1 -1 9 42.9
    0 1 -9 5.1
    0 1 -9 4.3
    0 1 -9 -2
    0 -1 9 8.6
    0 -1 9 5.5
    0 -1 9 5.2
    -1 1 -9 344.97
    -1 1 -9 350.96
    -1 1 -9 325.27
    1 -1 9 347.87
    1 -1 9 339.27
    -2 1 -9 153.28
    -2 1 -9 155.38
    -2 1 -9 161.78
    2 -1 9 150.58
    2 -1 9 167.08
    2 -1 9 154.18
    -3 1 -9 -1.6
    -3 1 -9 -2.4
    -3 1 -9 6.6
    3 -1 9 4.8
    3 -1 9 0.8
    3 -1 9 -0.5
    -4 1 -9 9.1
    -4 1 -9 0.2
    -4 1 -9 9.4
    4 -1 9 -1.3
    4 -1 9 5.3
    4 -1 9 2.8
    -5 1 -9 35.8
    -5 1 -9 14.8
    -5 1 -9 30.7
    5 -1 9 19.4
    5 -1 9 17.3
    5 -1 9 18
    -6 1 -9 7.9
    -6 1 -9 -1.1
    -6 1 -9 4.2
    6 -1 9 -20.8
    6 -1 9 -1.7
    6 -1 9 12
    7 0 -9 -3.4
    7 0 -9 0
    7 0 -9 11.4
    7 0 -9 0.4
    6 0 -9 40.4
    6 0 -9 37.1
    6 0 -9 38.6
    6 0 -9 38.5
    5 0 -9 84.09
    5 0 -9 79.99
    4 0 -9 38.3
    4 0 -9 32.1
    4 0 -9 29.9
    3 0 -9 134.19
    3 0 -9 136.19
    3 0 -9 124.69
    2 0 -9 3.3
    2 0 -9 -3.3
    2 0 -9 0.2
    -2 0 9 0.1
    -2 0 9 2
    -2 0 9 1.1
    1 0 -9 58.09
    1 0 -9 63.69
    1 0 -9 60.59
    -1 0 9 53.99
    -1 0 9 65.09
    -1 0 9 61.39
    0 0 -9 262.37
    0 0 -9 262.97
    0 0 9 256.57
    0 0 9 256.47
    0 0 9 239.48
    -1 0 -9 146.19
    -1 0 -9 143.89
    -1 0 -9 134.09
    1 0 9 137.09
    1 0 9 145.59
    1 0 9 138.49
    -2 0 -9 -0.4
    -2 0 -9 2.6
    -2 0 -9 -1.9
    2 0 9 1.3
    2 0 9 -1.1
    2 0 9 -0.5
    -3 0 -9 26.9
    -3 0 -9 15.6
    -3 0 -9 25.4
    3 0 9 20.5
    3 0 9 29.2
    3 0 9 15.8
    -4 0 -9 -2.9
    -4 0 -9 -1.4
    -4 0 -9 -3.3
    4 0 9 0.2
    4 0 9 -1.9
    4 0 9 5.9
    -5 0 -9 11.9
    -5 0 -9 11.2
    -5 0 -9 11.3
    5 0 9 17.5
    5 0 9 5.8
    5 0 9 6.2
    7 -1 -9 16.1
    7 -1 -9 18.2
    7 -1 -9 23.8
    7 -1 -9 21
    6 -1 -9 44.6
    6 -1 -9 56.89
    6 -1 -9 62.89
    6 -1 -9 56.89
    5 -1 -9 47.1
    5 -1 -9 57.59
    5 -1 -9 53.69
    4 -1 -9 59.39
    4 -1 -9 46.3
    4 -1 -9 56.49
    3 -1 -9 13.7
    3 -1 -9 15.3
    3 -1 -9 17.1
    -3 1 9 12
    -3 1 9 16.5
    -3 1 9 14
    2 -1 -9 38.1
    2 -1 -9 45.1
    2 -1 -9 35.1
    -2 1 9 39.3
    -2 1 9 43.8
    -2 1 9 37.7
    1 -1 -9 334.27
    1 -1 -9 328.57
    1 -1 -9 325.87
    -1 1 9 339.57
    -1 1 9 334.67
    -1 1 9 313.47
    0 -1 -9 168.18
    0 1 9 172.38
    0 1 9 172.08
    0 1 9 176.08
    -1 -1 -9 78.09
    -1 -1 -9 77.59
    -1 -1 -9 64.19
    1 1 9 72.59
    1 1 9 80.99
    1 1 9 60.89
    -2 -1 -9 15
    -2 -1 -9 33.3
    -2 -1 -9 16.2
    2 1 9 21.2
    2 1 9 27.7
    2 1 9 17.2
    -3 -1 -9 15.7
    -3 -1 -9 7.2
    -3 -1 -9 12.5
    3 1 9 8.9
    3 1 9 7.2
    3 1 9 6.8
    -4 -1 -9 -0.6
    -4 -1 -9 -2.9
    -4 -1 -9 -2.5
    4 1 9 1.9
    4 1 9 2
    4 1 9 3.7
    -5 -1 -9 59.19
    -5 -1 -9 62.59
    -5 -1 -9 45.9
    5 1 9 16.8
    5 1 9 39.4
    7 -2 -9 5
    7 -2 -9 -4.4
    7 -2 -9 10.6
    7 -2 -9 -2
    6 -2 -9 14.6
    6 -2 -9 19.3
    5 -2 -9 161.68
    5 -2 -9 179.08
    5 -2 -9 165.98
    -5 2 9 160.88
    -5 2 9 171.18
    4 -2 -9 1.2
    4 -2 -9 7.8
    4 -2 -9 0.7
    -4 2 9 -0.6
    -4 2 9 0.5
    3 -2 -9 25
    3 -2 -9 21.5
    3 -2 -9 20.9
    -3 2 9 22.8
    -3 2 9 25.1
    -3 2 9 20.3
    2 -2 -9 91.69
    2 -2 -9 97.39
    2 -2 -9 97.79
    -2 2 9 98.59
    -2 2 9 88.89
    -2 2 9 95.89
    1 -2 -9 51.09
    1 -2 -9 52.29
    1 -2 -9 52.39
    -1 2 9 57.19
    -1 2 9 41.5
    -1 2 9 54.49
    0 -2 -9 81.59
    0 -2 -9 77.49
    0 2 9 96.09
    0 2 9 85.79
    -1 -2 -9 250.97
    -1 -2 -9 266.67
    -1 -2 -9 265.37
    1 2 9 263.17
    1 2 9 251.17
    1 2 9 262.37
    -2 -2 -9 1.9
    -2 -2 -9 5.7
    -2 -2 -9 -2.8
    2 2 9 -1.2
    2 2 9 1.2
    2 2 9 -1.9
    -3 -2 -9 14.9
    -3 -2 -9 7.7
    -3 -2 -9 12.5
    3 2 9 10.3
    3 2 9 15.3
    3 2 9 8.5
    -4 -2 -9 26.2
    -4 -2 -9 30.2
    -4 -2 -9 51.29
    4 2 9 20.6
    4 2 9 29.2
    4 2 9 44.6
    -5 -2 -9 6.3
    -5 -2 -9 9.6
    -5 -2 -9 11.3
    5 2 9 -8.1
    5 2 9 -8.4
    5 2 9 27.2
    7 -3 -9 3.9
    7 -3 -9 -0.7
    7 -3 -9 18.9
    7 -3 -9 15.1
    -7 3 9 9.9
    -7 3 9 12
    6 -3 -9 24.5
    6 -3 -9 22.7
    6 -3 -9 20.4
    -6 3 9 23.6
    -6 3 9 30.8
    5 -3 -9 0.5
    5 -3 -9 -0.4
    5 -3 -9 -0.2
    -5 3 9 5.5
    -5 3 9 1.3
    4 -3 -9 62.39
    4 -3 -9 71.29
    4 -3 -9 60.59
    -4 3 9 61.39
    -4 3 9 53.39
    -4 3 9 58.59
    3 -3 -9 29.1
    3 -3 -9 33
    3 -3 -9 27.8
    -3 3 9 32.6
    -3 3 9 30.6
    -3 3 9 27.3
    2 -3 -9 3.1
    2 -3 -9 3.3
    2 -3 -9 2.2
    -2 3 9 7
    -2 3 9 2.7
    -2 3 9 0.2
    1 -3 -9 57.09
    1 -3 -9 50.89
    1 -3 -9 57.59
    -1 3 9 65.19
    -1 3 9 54.59
    -1 3 9 55.69
    0 -3 -9 89.59
    0 -3 -9 89.39
    0 3 9 90.09
    0 3 9 108.99
    0 3 9 108.59
    -1 -3 -9 7.1
    -1 -3 -9 2.9
    -1 -3 -9 4.6
    1 3 9 -0.8
    1 3 9 -0.2
    1 3 9 0.3
    -2 -3 -9 36.8
    -2 -3 -9 36.4
    -2 -3 -9 56.79
    2 3 9 48.4
    2 3 9 45.6
    2 3 9 63.69
    -3 -3 -9 90.39
    -3 -3 -9 90.69
    -3 -3 -9 82.89
    3 3 9 103.09
    3 3 9 81.79
    3 3 9 80.49
    -4 -3 -9 0.3
    -4 -3 -9 -5.5
    -4 -3 -9 -3.3
    4 3 9 3.8
    4 3 9 -8.3
    4 3 9 -2.6
    -5 -3 -9 39.1
    -5 -3 -9 13.7
    -5 -3 -9 27.6
    5 3 9 19.9
    5 3 9 37.1
    5 3 9 27.1
    6 -4 -9 11.1
    6 -4 -9 10.7
    6 -4 -9 -13
    -6 4 9 -0.5
    -6 4 9 2.6
    5 -4 -9 69.89
    5 -4 -9 85.89
    5 -4 -9 77.09
    -5 4 9 60.79
    -5 4 9 61.69
    4 -4 -9 22.5
    4 -4 -9 16.5
    4 -4 -9 15.2
    -4 4 9 20.7
    -4 4 9 14.8
    -4 4 9 15
    3 -4 -9 -3
    3 -4 -9 -1.9
    3 -4 -9 1.7
    -3 4 9 1.3
    -3 4 9 2.3
    -3 4 9 2.8
    2 -4 -9 12.8
    2 -4 -9 5.2
    2 -4 -9 14.7
    -2 4 9 4.5
    -2 4 9 11.1
    -2 4 9 11.3
    1 -4 -9 3
    1 -4 -9 11.8
    1 -4 -9 12.3
    -1 4 9 4.7
    0 -4 -9 1.7
    0 -4 -9 -0.7
    0 -4 -9 0.2
    0 4 9 3.9
    0 4 9 -2.5
    0 4 9 -1.9
    -1 -4 -9 231.98
    -1 -4 -9 208.78
    1 4 9 233.08
    1 4 9 236.58
    1 4 9 231.68
    -2 -4 -9 62.69
    -2 -4 -9 62.59
    -2 -4 -9 68.79
    2 4 9 50.69
    2 4 9 49.2
    2 4 9 55.69
    -3 -4 -9 5.8
    -3 -4 -9 3.8
    -3 -4 -9 10.2
    3 4 9 4.9
    3 4 9 11.7
    3 4 9 15.2
    -4 -4 -9 34.2
    -4 -4 -9 40.2
    -4 -4 -9 34.2
    4 4 9 19.2
    4 4 9 39.3
    4 4 9 44.1
    6 -5 -9 21.4
    6 -5 -9 9.2
    6 -5 -9 22.4
    -6 5 9 26.5
    -6 5 9 20.4
    5 -5 -9 56.09
    5 -5 -9 76.59
    5 -5 -9 66.79
    -5 5 9 61.79
    -5 5 9 66.69
    4 -5 -9 17.4
    4 -5 -9 9.6
    4 -5 -9 17.5
    -4 5 9 1
    -4 5 9 -2.5
    -4 5 9 3
    3 -5 -9 32.7
    3 -5 -9 32.7
    3 -5 -9 46.2
    -3 5 9 53.39
    -3 5 9 47.7
    -3 5 9 42.4
    2 -5 -9 0.4
    2 -5 -9 -0.4
    -2 5 9 3.3
    -2 5 9 2.4
    -2 5 9 -3.5
    1 -5 -9 -0.8
    1 -5 -9 -1.2
    1 -5 -9 4.1
    -1 5 9 5.8
    -1 5 9 -1.1
    -1 5 9 -6.3
    0 -5 -9 2.1
    0 -5 -9 10.9
    0 -5 -9 3.8
    0 5 9 1.1
    0 5 9 5.2
    0 5 9 5.3
    -1 -5 -9 45.8
    -1 -5 -9 31.6
    -1 -5 -9 46.9
    1 5 9 41.3
    1 5 9 46.4
    1 5 9 36.4
    -2 -5 -9 36.9
    -2 -5 -9 36.9
    -2 -5 -9 28.4
    2 5 9 22.8
    2 5 9 34.8
    2 5 9 28.1
    -3 -5 -9 19.4
    -3 -5 -9 12.2
    -3 -5 -9 27.4
    3 5 9 21.9
    3 5 9 26.4
    3 5 9 19.8
    -4 -5 -9 22.2
    -4 -5 -9 9.1
    -4 -5 -9 44.9
    4 5 9 9.6
    4 5 9 0.6
    4 5 9 26.8
    6 -6 -9 3
    6 -6 -9 0.9
    6 -6 -9 0.3
    -6 6 9 -9.2
    -6 6 9 4.5
    5 -6 -9 0.1
    5 -6 -9 0.4
    5 -6 -9 -10.2
    -5 6 9 0.5
    -5 6 9 -0.2
    -5 6 9 7.4
    4 -6 -9 125.19
    4 -6 -9 116.79
    4 -6 -9 155.28
    -4 6 9 115.99
    -4 6 9 115.29
    -4 6 9 125.69
    3 -6 -9 13.9
    3 -6 -9 22
    3 -6 -9 20.5
    -3 6 9 21.4
    -3 6 9 13.2
    -3 6 9 26
    2 -6 -9 13.8
    2 -6 -9 13.5
    2 -6 -9 17.3
    -2 6 9 14.6
    -2 6 9 10.4
    1 -6 -9 7.9
    1 -6 -9 7.6
    1 -6 -9 11.3
    -1 6 9 17
    -1 6 9 6.7
    -1 6 9 10.2
    0 -6 -9 9.6
    0 -6 -9 16
    0 -6 -9 20.8
    0 6 9 24.6
    0 6 9 21.7
    0 6 9 26.1
    -1 -6 -9 -2.1
    -1 -6 -9 -3.2
    -1 -6 -9 2
    1 6 9 0
    1 6 9 4.9
    1 6 9 1
    -2 -6 -9 18
    -2 -6 -9 18.8
    -2 -6 -9 5.9
    2 6 9 42.2
    2 6 9 8.7
    2 6 9 16.3
    -3 -6 -9 25.8
    -3 -6 -9 40.6
    -3 -6 -9 28.1
    3 6 9 51.19
    3 6 9 11.4
    3 6 9 30.3
    4 6 9 -10
    5 -7 -9 16.5
    5 -7 -9 35.9
    5 -7 -9 45.4
    -5 7 9 38.8
    -5 7 9 42.1
    -5 7 9 22.8
    4 -7 -9 38.3
    4 -7 -9 35.9
    4 -7 -9 24.1
    -4 7 9 28.2
    -4 7 9 20
    -4 7 9 36.3
    3 -7 -9 9.5
    3 -7 -9 6.5
    3 -7 -9 -0.8
    -3 7 9 11.8
    -3 7 9 0
    2 -7 -9 8.2
    2 -7 -9 12.6
    -2 7 9 11.2
    -2 7 9 15.9
    -2 7 9 10
    1 -7 -9 11.7
    1 -7 -9 8.1
    1 -7 -9 16.3
    -1 7 9 21
    -1 7 9 9
    -1 7 9 13.5
    0 -7 -9 1.1
    0 -7 -9 9.5
    0 -7 -9 18.9
    0 7 9 3.6
    0 7 9 2.9
    0 7 9 12.8
    -1 -7 -9 9.3
    -1 -7 -9 15.4
    -1 -7 -9 -15.3
    1 7 9 2.3
    1 7 9 15.2
    1 7 9 1
    -2 -7 -9 -3.5
    -2 -7 -9 -10.5
    -2 -7 -9 -4.3
    2 7 9 -6.1
    2 7 9 -6.1
    2 7 9 -5.9
    -3 -7 -9 -9.5
    -3 -7 -9 -6.3
    -3 -7 -9 2.2
    3 7 9 30.7
    3 7 9 0.9
    3 7 9 -10.7
    4 -8 -9 17.5
    4 -8 -9 5.3
    4 -8 -9 1.1
    -4 8 9 5.4
    -4 8 9 -1.4
    -4 8 9 15.8
    3 -8 -9 27.7
    3 -8 -9 37.7
    3 -8 -9 53.99
    -3 8 9 31.7
    -3 8 9 44.8
    2 -8 -9 4.7
    2 -8 -9 22.3
    2 -8 -9 19
    -2 8 9 38
    -2 8 9 32.1
    -2 8 9 22.9
    1 -8 -9 -1.7
    1 -8 -9 2.2
    1 -8 -9 36.1
    -1 8 9 0.9
    -1 8 9 9.6
    -1 8 9 10.7
    0 -8 -9 27.1
    0 -8 -9 55.19
    0 -8 -9 56.99
    0 8 9 34.4
    0 8 9 39.9
    0 8 9 36.5
    -1 -8 -9 14.6
    -1 -8 -9 12.8
    -1 -8 -9 26.3
    1 8 9 29.6
    1 8 9 40.8
    1 8 9 24.1
    -2 -8 -9 1.6
    -2 -8 -9 -9.2
    -2 -8 -9 -27.4
    2 8 9 1.2
    2 8 9 -6.1
    2 8 9 9.7
    3 -9 -9 12.9
    3 -9 -9 -2.2
    3 -9 -9 11.4
    -3 9 9 -18.8
    -3 9 9 14.6
    -3 9 9 -9.6
    2 -9 -9 -0.1
    2 -9 -9 35.3
    2 -9 -9 -4.3
    -2 9 9 2.1
    -2 9 9 21.2
    -2 9 9 7
    1 -9 -9 35.6
    1 -9 -9 48.4
    -1 9 9 32.8
    -1 9 9 53.09
    -1 9 9 27.4
    0 -9 -9 -15.4
    0 -9 -9 10.2
    0 -9 -9 4.3
    0 9 9 15.2
    0 9 9 7.8
    0 9 9 12.7
    -1 -9 -9 13.7
    -1 -9 -9 8.7
    -1 -9 -9 13.9
    1 9 9 2.4
    1 9 9 -0.5
    1 9 9 26.9
    1 13 -10 -14.7
    1 13 -10 -0.9
    1 13 -10 -7.8
    -1 -13 10 10.4
    0 13 -10 17.6
    0 -13 10 17.4
    0 -13 10 19.6
    -1 13 -10 -4.1
    1 -13 10 -5.8
    3 12 -10 14.5
    3 12 -10 17.1
    3 12 -10 13.9
    -3 -12 10 8.8
    2 12 -10 8.6
    2 12 -10 9.2
    2 12 -10 2.6
    -2 -12 10 8
    1 12 -10 58.69
    1 12 -10 63.59
    1 12 -10 56.09
    -1 -12 10 56.69
    -1 -12 10 66.29
    0 12 -10 11.3
    0 12 -10 22.1
    0 -12 10 12.5
    0 -12 10 20.7
    -1 12 -10 -16
    -1 12 -10 6.1
    1 -12 10 5.3
    1 -12 10 -6.6
    -2 12 -10 4.8
    -2 12 -10 -4.7
    2 -12 10 -4.2
    2 -12 10 9.1
    4 11 -10 1.8
    4 11 -10 3.6
    4 11 -10 -6.9
    3 11 -10 1.4
    3 11 -10 -2.1
    3 11 -10 -1.2
    -3 -11 10 6
    -3 -11 10 -1.3
    2 11 -10 121.29
    2 11 -10 159.58
    2 11 -10 136.79
    -2 -11 10 122.09
    -2 -11 10 137.49
    1 11 -10 28.1
    1 11 -10 18.4
    1 11 -10 14.8
    -1 -11 10 22.9
    -1 -11 10 16.3
    0 11 -10 5.5
    0 11 -10 0
    0 -11 10 -3.6
    0 -11 10 -1.1
    -1 11 -10 17.1
    -1 11 -10 17.2
    1 -11 10 22.7
    1 -11 10 19
    -2 11 -10 52.49
    -2 11 -10 43.5
    2 -11 10 44.2
    2 -11 10 27.4
    -3 11 -10 0.7
    -3 11 -10 -10.9
    3 -11 10 -1
    3 -11 10 -0.4
    5 10 -10 10.6
    5 10 -10 14.6
    4 10 -10 0.5
    4 10 -10 -7.1
    4 10 -10 1.4
    3 10 -10 42.7
    3 10 -10 44.6
    3 10 -10 49.7
    -3 -10 10 50.79
    -3 -10 10 49.6
    2 10 -10 62.29
    2 10 -10 45.5
    -2 -10 10 43.7
    -2 -10 10 61.89
    1 10 -10 11.5
    1 10 -10 12
    1 10 -10 13.2
    1 10 -10 3.6
    -1 -10 10 11.5
    -1 -10 10 10.9
    0 10 -10 32.5
    0 10 -10 28.6
    0 -10 10 38.8
    0 -10 10 26.6
    -1 10 -10 6.1
    -1 10 -10 18.2
    1 -10 10 25.1
    1 -10 10 12.6
    -2 10 -10 13.2
    -2 10 -10 -1.3
    2 -10 10 4.2
    2 -10 10 2.2
    -3 10 -10 36.5
    -3 10 -10 45.5
    3 -10 10 46.8
    3 -10 10 48.3
    -4 10 -10 22.7
    -4 10 -10 24.9
    4 -10 10 22.5
    4 -10 10 15.8
    5 9 -10 10.8
    5 9 -10 -4.6
    5 9 -10 -0.5
    4 9 -10 48.9
    4 9 -10 33.5
    4 9 -10 47.4
    3 9 -10 14.7
    3 9 -10 13.5
    3 9 -10 11.6
    -3 -9 10 14
    2 9 -10 -2.2
    2 9 -10 7.5
    2 9 -10 2.6
    -2 -9 10 9
    -2 -9 10 -1.5
    1 9 -10 116.49
    1 9 -10 118.29
    1 9 -10 133.69
    1 9 -10 122.39
    -1 -9 10 118.39
    -1 -9 10 129.59
    0 9 -10 25.8
    0 9 -10 32.2
    0 -9 10 41.9
    0 -9 10 38.5
    -1 9 -10 36.8
    -1 9 -10 41.1
    1 -9 10 33.3
    1 -9 10 34.4
    -2 9 -10 99.49
    -2 9 -10 110.09
    2 -9 10 88.39
    2 -9 10 111.79
    -3 9 -10 29.5
    -3 9 -10 23
    3 -9 10 23.2
    3 -9 10 26
    -4 9 -10 -0.3
    -4 9 -10 -6.9
    4 -9 10 -5.5
    4 -9 10 -13.8
    6 8 -10 5.2
    6 8 -10 5.2
    6 8 -10 -1.2
    5 8 -10 91.59
    5 8 -10 131.39
    5 8 -10 94.39
    4 8 -10 14
    4 8 -10 9.8
    4 8 -10 13.4
    3 8 -10 14.3
    3 8 -10 16.8
    3 8 -10 14.3
    2 8 -10 20.5
    2 8 -10 22.1
    2 8 -10 21
    2 8 -10 32.6
    -2 -8 10 15.2
    -2 -8 10 30.5
    1 8 -10 5.4
    1 8 -10 3
    1 8 -10 8.1
    1 8 -10 4.7
    -1 -8 10 1.2
    -1 -8 10 2.9
    0 8 -10 4
    0 8 -10 4.9
    0 -8 10 7.2
    0 -8 10 2.4
    -1 8 -10 60.39
    -1 8 -10 65.59
    1 -8 10 65.39
    1 -8 10 67.59
    -2 8 -10 0.4
    -2 8 -10 -7.7
    2 -8 10 -0.7
    2 -8 10 1.5
    -3 8 -10 59.79
    -3 8 -10 48.6
    3 -8 10 47.9
    3 -8 10 44.2
    -4 8 -10 20.1
    -4 8 -10 36.6
    4 -8 10 32.6
    4 -8 10 31.5
    -5 8 -10 -2.8
    5 -8 10 -5.1
    6 7 -10 29.1
    5 7 -10 10.9
    4 7 -10 28.8
    4 7 -10 27.1
    4 7 -10 32.6
    3 7 -10 36.1
    3 7 -10 25.8
    3 7 -10 26.6
    3 7 -10 19.2
    2 7 -10 41.8
    2 7 -10 42.4
    2 7 -10 43.1
    2 7 -10 37.4
    -2 -7 10 39.4
    -2 -7 10 34.1
    1 7 -10 44.3
    1 7 -10 52.99
    1 7 -10 50.69
    1 7 -10 62.79
    -1 -7 10 57.19
    -1 -7 10 55.29
    0 7 -10 125.89
    0 7 -10 140.89
    0 -7 10 135.99
    0 -7 10 135.69
    -1 7 -10 43.7
    1 -7 10 56.69
    1 -7 10 50.29
    -2 7 -10 61.49
    -2 7 -10 59.49
    2 -7 10 54.59
    2 -7 10 69.39
    -3 7 -10 85.39
    -3 7 -10 74.89
    3 -7 10 80.49
    3 -7 10 93.49
    -4 7 -10 4
    -4 7 -10 8.8
    4 -7 10 8.5
    4 -7 10 3
    4 -7 10 17
    4 -7 10 16
    -5 7 -10 5.3
    -5 7 -10 18.8
    5 -7 10 20.3
    5 -7 10 16.5
    5 -7 10 -6.2
    5 -7 10 15.1
    6 6 -10 16.2
    6 6 -10 -4.3
    5 6 -10 -0.1
    5 6 -10 -9.2
    4 6 -10 13.9
    4 6 -10 14.1
    3 6 -10 6
    3 6 -10 2.3
    3 6 -10 4.8
    3 6 -10 3.4
    2 6 -10 32.8
    2 6 -10 30.9
    2 6 -10 31.4
    2 6 -10 27.9
    1 6 -10 79.89
    1 6 -10 95.19
    1 6 -10 79.29
    1 6 -10 83.09
    -1 -6 10 75.69
    -1 -6 10 82.09
    0 6 -10 -1.1
    0 6 -10 -0.1
    0 -6 10 0.6
    -1 6 -10 13.2
    1 -6 10 23.5
    1 -6 10 15.4
    -2 6 -10 4.3
    -2 6 -10 3
    2 -6 10 6.2
    2 -6 10 2
    -3 6 -10 -7.7
    -3 6 -10 -6.6
    3 -6 10 -0.6
    3 -6 10 6.8
    3 -6 10 4.2
    3 -6 10 3.3
    -4 6 -10 23.9
    -4 6 -10 25.6
    4 -6 10 41.5
    4 -6 10 39
    4 -6 10 43.8
    -5 6 -10 38
    -5 6 -10 19
    5 -6 10 17.9
    5 -6 10 12.3
    5 -6 10 38.3
    5 -6 10 26.9
    6 5 -10 29
    6 5 -10 33.7
    5 5 -10 6
    5 5 -10 7.6
    4 5 -10 2.9
    4 5 -10 18.4
    3 5 -10 23.1
    3 5 -10 21.8
    2 5 -10 211.08
    2 5 -10 266.37
    2 5 -10 260.67
    2 5 -10 241.48
    1 5 -10 17.1
    1 5 -10 16.6
    1 5 -10 17.7
    -1 -5 10 15.8
    -1 -5 10 19.2
    0 5 -10 49.99
    0 5 -10 42.4
    0 -5 10 55.59
    0 -5 10 43.9
    1 -5 10 47
    1 -5 10 55.79
    -2 5 -10 -4.4
    -2 5 -10 -3.8
    2 -5 10 3.5
    -3 5 -10 2.4
    -3 5 -10 5.3
    3 -5 10 -4.2
    3 -5 10 6.7
    3 -5 10 3.5
    -4 5 -10 105.89
    -4 5 -10 124.09
    4 -5 10 89.49
    4 -5 10 103.79
    -5 5 -10 -13.7
    -5 5 -10 -0.9
    5 -5 10 -5.6
    5 -5 10 -3.9
    5 -5 10 1.8
    7 4 -10 8.1
    7 4 -10 10.5
    6 4 -10 37.5
    6 4 -10 54.99
    5 4 -10 -1.3
    5 4 -10 1
    4 4 -10 48.2
    4 4 -10 64.39
    3 4 -10 86.69
    3 4 -10 69.59
    2 4 -10 -0.1
    2 4 -10 -2.7
    2 4 -10 0
    2 4 -10 2.5
    1 4 -10 173.68
    1 4 -10 173.68
    -1 -4 10 165.78
    -1 -4 10 172.08
    0 4 -10 197.68
    0 4 -10 220.48
    0 4 -10 207.18
    0 -4 10 192.98
    0 -4 10 214.58
    -1 4 -10 2.1
    -1 4 -10 0.2
    1 -4 10 0.5
    1 -4 10 0.7
    1 -4 10 -1.9
    -2 4 -10 13.1
    -2 4 -10 12.5
    -2 4 -10 15
    2 -4 10 14.7
    2 -4 10 6.1
    2 -4 10 13.1
    -3 4 -10 6.6
    -3 4 -10 6.9
    3 -4 10 12.9
    3 -4 10 0.9
    3 -4 10 10.4
    -4 4 -10 4.8
    4 -4 10 16.6
    4 -4 10 5.8
    4 -4 10 -0.4
    -5 4 -10 61.99
    -5 4 -10 42.1
    5 -4 10 53.29
    5 -4 10 60.49
    7 3 -10 20.3
    7 3 -10 5.4
    6 3 -10 -8.6
    6 3 -10 4.7
    5 3 -10 19.5
    5 3 -10 34.6
    4 3 -10 92.09
    4 3 -10 69.09
    3 3 -10 1
    3 3 -10 -0.9
    2 3 -10 93.89
    2 3 -10 98.29
    2 3 -10 92.89
    1 3 -10 115.89
    1 3 -10 106.39
    1 3 -10 110.39
    -1 -3 10 110.89
    -1 -3 10 118.19
    0 3 -10 -2.1
    0 3 -10 5.9
    0 3 -10 1.7
    0 -3 10 3.1
    0 -3 10 4.4
    0 -3 10 3.9
    -1 3 -10 16.9
    -1 3 -10 19.1
    -1 3 -10 17.6
    1 -3 10 19.2
    1 -3 10 18.6
    1 -3 10 19.6
    -2 3 -10 0.9
    -2 3 -10 0.7
    -2 3 -10 -0.6
    2 -3 10 3.6
    2 -3 10 2
    2 -3 10 -5.9
    -3 3 -10 -2.5
    -3 3 -10 3.1
    -3 3 -10 0
    3 -3 10 -1
    3 -3 10 -4
    3 -3 10 0.3
    -4 3 -10 42.9
    -4 3 -10 46
    -4 3 -10 39.9
    4 -3 10 55.19
    4 -3 10 37.9
    -5 3 -10 12.8
    -5 3 -10 20.1
    -5 3 -10 15.5
    5 -3 10 -2.8
    5 -3 10 24.7
    5 -3 10 17.8
    7 2 -10 -2.2
    7 2 -10 -2
    6 2 -10 67.49
    6 2 -10 61.09
    5 2 -10 73.89
    5 2 -10 86.59
    4 2 -10 6.5
    3 2 -10 69.69
    3 2 -10 74.59
    2 2 -10 353.86
    2 2 -10 347.67
    2 2 -10 358.16
    1 2 -10 7.1
    1 2 -10 10.2
    1 2 -10 10.9
    -1 -2 10 9.7
    -1 -2 10 10.2
    -1 -2 10 7.5
    0 2 -10 268.47
    0 2 -10 281.07
    0 -2 10 281.97
    0 -2 10 295.07
    0 -2 10 288.37
    -1 2 -10 41.7
    -1 2 -10 42
    -1 2 -10 37.4
    1 -2 10 51.29
    1 -2 10 42.2
    -2 2 -10 2.5
    -2 2 -10 1.6
    -2 2 -10 2.3
    2 -2 10 3
    2 -2 10 -2.7
    2 -2 10 0.8
    -3 2 -10 23.5
    -3 2 -10 23.4
    -3 2 -10 27.5
    3 -2 10 26.6
    3 -2 10 30.8
    3 -2 10 15.8
    -4 2 -10 25.1
    -4 2 -10 33.2
    -4 2 -10 26.9
    4 -2 10 24.5
    4 -2 10 34.1
    -5 2 -10 -12
    -5 2 -10 -1.4
    -5 2 -10 -11.7
    5 -2 10 7.4
    5 -2 10 -7.5
    5 -2 10 3.7
    7 1 -10 10.9
    7 1 -10 -7.4
    7 1 -10 7.1
    6 1 -10 116.69
    6 1 -10 107.79
    5 1 -10 14
    5 1 -10 20.4
    4 1 -10 47.1
    3 1 -10 65.59
    3 1 -10 61.79
    3 1 -10 68.29
    2 1 -10 20.1
    2 1 -10 24.4
    2 1 -10 22.3
    -2 -1 10 20.1
    -2 -1 10 29.9
    -2 -1 10 29
    1 1 -10 187.98
    1 1 -10 196.28
    1 1 -10 190.98
    -1 -1 10 196.58
    -1 -1 10 186.08
    -1 -1 10 200.38
    0 1 -10 116.99
    0 1 -10 106.19
    0 -1 10 113.89
    0 -1 10 116.09
    0 -1 10 101.29
    -1 1 -10 89.49
    -1 1 -10 76.79
    -1 1 -10 80.89
    1 -1 10 89.39
    -2 1 -10 76.49
    -2 1 -10 89.19
    -2 1 -10 73.99
    2 -1 10 94.09
    2 -1 10 74.39
    2 -1 10 77.29
    -3 1 -10 4.1
    -3 1 -10 -3.1
    -3 1 -10 1.7
    3 -1 10 -2.5
    3 -1 10 6.9
    3 -1 10 -7.2
    -4 1 -10 7.1
    -4 1 -10 7.2
    -4 1 -10 -4.2
    4 -1 10 -0.6
    4 -1 10 -2.7
    4 -1 10 0.9
    -5 1 -10 19.8
    -5 1 -10 17.2
    -5 1 -10 39.1
    5 -1 10 20.4
    5 -1 10 21.7
    5 -1 10 11.2
    7 0 -10 0.3
    7 0 -10 9.2
    7 0 -10 3.5
    7 0 -10 2.5
    6 0 -10 25.8
    6 0 -10 13.6
    6 0 -10 17.3
    5 0 -10 33.3
    5 0 -10 29.3
    5 0 -10 30.9
    4 0 -10 39.4
    4 0 -10 59.69
    4 0 -10 68.89
    3 0 -10 0.1
    3 0 -10 2.1
    3 0 -10 3.2
    2 0 -10 124.79
    2 0 -10 121.09
    2 0 -10 131.29
    -2 0 10 125.89
    -2 0 10 112.49
    -2 0 10 127.59
    1 0 -10 62.19
    1 0 -10 57.29
    1 0 -10 59.39
    -1 0 10 55.89
    -1 0 10 58.79
    -1 0 10 53.79
    0 0 -10 77.19
    0 0 -10 76.39
    0 0 10 69.39
    0 0 10 64.89
    0 0 10 76.09
    -1 0 -10 234.98
    -1 0 -10 245.78
    -1 0 -10 246.18
    1 0 10 254.67
    1 0 10 257.77
    1 0 10 264.77
    -2 0 -10 12.8
    -2 0 -10 16.5
    -2 0 -10 31.1
    2 0 10 28.9
    2 0 10 29
    2 0 10 21.5
    -3 0 -10 8.6
    -3 0 -10 6.4
    -3 0 -10 6
    3 0 10 3.9
    3 0 10 -1
    3 0 10 2
    -4 0 -10 31.1
    -4 0 -10 40.5
    -4 0 -10 41.2
    4 0 10 40.4
    4 0 10 39
    4 0 10 34.2
    -5 0 -10 13.4
    -5 0 -10 11.5
    -5 0 -10 6.4
    5 0 10 8.2
    5 0 10 11.5
    5 0 10 15.1
    7 -1 -10 15.4
    7 -1 -10 -1.8
    7 -1 -10 26.6
    7 -1 -10 12.7
    6 -1 -10 85.69
    6 -1 -10 77.79
    6 -1 -10 90.19
    6 -1 -10 76.49
    5 -1 -10 0.7
    5 -1 -10 4.3
    5 -1 -10 -1.2
    4 -1 -10 5.1
    4 -1 -10 2.1
    4 -1 -10 -0.2
    3 -1 -10 29
    3 -1 -10 35.6
    3 -1 -10 32.4
    -3 1 10 30.7
    -3 1 10 40.6
    2 -1 -10 36.7
    2 -1 -10 44.3
    2 -1 -10 40.4
    -2 1 10 42.3
    -2 1 10 32
    -2 1 10 43.8
    1 -1 -10 148.49
    1 -1 -10 148.49
    1 -1 -10 149.88
    -1 1 10 150.08
    -1 1 10 159.18
    -1 1 10 147.39
    0 -1 -10 989.9
    0 1 10 978.2
    0 1 10 940.31
    0 1 10 984.3
    -1 -1 -10 3
    -1 -1 -10 0.6
    -1 -1 -10 1.3
    1 1 10 -1.4
    1 1 10 -3.7
    1 1 10 0.1
    -2 -1 -10 11.3
    -2 -1 -10 8.4
    -2 -1 -10 2.7
    2 1 10 1.6
    2 1 10 3.7
    2 1 10 1.7
    -3 -1 -10 42.8
    -3 -1 -10 44.5
    -3 -1 -10 26.6
    3 1 10 29.6
    3 1 10 47.9
    3 1 10 33.1
    -4 -1 -10 11.3
    -4 -1 -10 12.1
    -4 -1 -10 8.9
    4 1 10 19.3
    4 1 10 11.8
    4 1 10 15.5
    -5 -1 -10 4.7
    -5 -1 -10 5.7
    -5 -1 -10 14.7
    5 1 10 22
    5 1 10 7.6
    7 -2 -10 22.5
    7 -2 -10 7.9
    7 -2 -10 22
    7 -2 -10 34.4
    6 -2 -10 4.1
    6 -2 -10 9.2
    6 -2 -10 13.6
    5 -2 -10 46.5
    5 -2 -10 72.89
    5 -2 -10 65.79
    4 -2 -10 1.5
    4 -2 -10 -4.7
    4 -2 -10 -5.9
    -4 2 10 1.2
    -4 2 10 -4.4
    3 -2 -10 3.4
    3 -2 -10 3
    -3 2 10 -0.4
    -3 2 10 2.3
    -3 2 10 2.7
    2 -2 -10 7.1
    2 -2 -10 6.2
    2 -2 -10 2.5
    -2 2 10 7.1
    -2 2 10 8.8
    -2 2 10 8.6
    1 -2 -10 178.08
    1 -2 -10 175.78
    1 -2 -10 175.18
    -1 2 10 159.78
    -1 2 10 188.28
    -1 2 10 143.29
    0 -2 -10 2.6
    0 -2 -10 -1.5
    0 -2 -10 -1.4
    0 2 10 -0.9
    0 2 10 3.5
    -1 -2 -10 158.08
    -1 -2 -10 187.88
    -1 -2 -10 171.08
    1 2 10 174.28
    1 2 10 165.48
    1 2 10 182.38
    -2 -2 -10 8.7
    -2 -2 -10 16
    -2 -2 -10 10.5
    2 2 10 7.3
    2 2 10 6.1
    2 2 10 6.9
    -3 -2 -10 -2.9
    -3 -2 -10 1.3
    -3 -2 -10 2.3
    3 2 10 5.3
    3 2 10 5.8
    3 2 10 16.1
    -4 -2 -10 18.9
    -4 -2 -10 45.5
    -4 -2 -10 21.2
    4 2 10 30.2
    4 2 10 20.6
    4 2 10 4.8
    -5 -2 -10 35.1
    -5 -2 -10 39.8
    -5 -2 -10 40.2
    5 2 10 46.4
    5 2 10 66.79
    5 2 10 52.69
    6 -3 -10 20.9
    6 -3 -10 20.7
    6 -3 -10 36.3
    -6 3 10 25.7
    -6 3 10 28.1
    5 -3 -10 44.1
    5 -3 -10 73.79
    5 -3 -10 51.99
    -5 3 10 48.8
    -5 3 10 51.69
    4 -3 -10 -11.8
    4 -3 -10 0.5
    4 -3 -10 -4.1
    -4 3 10 11.8
    -4 3 10 1.1
    -4 3 10 2.1
    3 -3 -10 1.4
    3 -3 -10 5.7
    3 -3 -10 12.8
    -3 3 10 12.9
    -3 3 10 9
    -3 3 10 8.3
    2 -3 -10 160.58
    2 -3 -10 99.39
    2 -3 -10 138.29
    -2 3 10 146.79
    -2 3 10 151.48
    -2 3 10 149.69
    1 -3 -10 20
    1 -3 -10 15.4
    1 -3 -10 13.3
    -1 3 10 18.3
    -1 3 10 20.8
    -1 3 10 18.3
    0 -3 -10 32.2
    0 -3 -10 30.6
    0 3 10 32.3
    0 3 10 26.9
    0 3 10 25.9
    -1 -3 -10 11.1
    -1 -3 -10 26.8
    -1 -3 -10 41.9
    1 3 10 35.1
    1 3 10 25.3
    1 3 10 38.6
    -2 -3 -10 13.2
    -2 -3 -10 19.1
    -2 -3 -10 1.6
    2 3 10 2.9
    2 3 10 1.7
    2 3 10 3.9
    -3 -3 -10 15.2
    -3 -3 -10 4.5
    -3 -3 -10 20.3
    3 3 10 7.1
    3 3 10 24.1
    3 3 10 9
    -4 -3 -10 30.7
    -4 -3 -10 33
    -4 -3 -10 23.5
    4 3 10 23.2
    4 3 10 30.6
    4 3 10 34.1
    6 -4 -10 32.2
    6 -4 -10 14.3
    6 -4 -10 10.7
    -6 4 10 22.1
    -6 4 10 15
    5 -4 -10 5.6
    5 -4 -10 0.6
    5 -4 -10 0.9
    -5 4 10 -6.9
    -5 4 10 -0.7
    4 -4 -10 27
    4 -4 -10 18.5
    4 -4 -10 28
    -4 4 10 23.1
    -4 4 10 24
    -4 4 10 22.5
    3 -4 -10 68.09
    3 -4 -10 51.89
    3 -4 -10 54.29
    -3 4 10 62.29
    -3 4 10 59.39
    -3 4 10 64.09
    2 -4 -10 -3
    2 -4 -10 5.9
    2 -4 -10 0.2
    -2 4 10 1.8
    -2 4 10 -5.2
    -2 4 10 4.2
    1 -4 -10 20.4
    1 -4 -10 13.2
    1 -4 -10 20.3
    -1 4 10 13
    -1 4 10 18.9
    -1 4 10 12.5
    0 -4 -10 6.6
    0 -4 -10 6.6
    0 -4 -10 3.6
    0 4 10 9.1
    0 4 10 7.5
    0 4 10 12.1
    -1 -4 -10 52.09
    -1 -4 -10 78.39
    -1 -4 -10 63.59
    1 4 10 84.99
    1 4 10 81.49
    1 4 10 88.39
    -2 -4 -10 -1.8
    -2 -4 -10 7.7
    -2 -4 -10 3.3
    2 4 10 2.6
    2 4 10 3.7
    2 4 10 0
    -3 -4 -10 51.99
    -3 -4 -10 37.5
    -3 -4 -10 40.6
    3 4 10 32.4
    3 4 10 27
    3 4 10 47.2
    -4 -4 -10 9.8
    -4 -4 -10 1.2
    -4 -4 -10 1.1
    4 4 10 -12.5
    4 4 10 7
    4 4 10 0.7
    6 -5 -10 3
    6 -5 -10 -12.5
    6 -5 -10 -9.7
    -6 5 10 -2.3
    -6 5 10 3.6
    5 -5 -10 40.4
    5 -5 -10 51.79
    5 -5 -10 23.3
    -5 5 10 55.39
    -5 5 10 57.99
    -5 5 10 40.9
    4 -5 -10 109.69
    4 -5 -10 125.79
    4 -5 -10 119.79
    -4 5 10 128.79
    -4 5 10 129.79
    -4 5 10 116.49
    3 -5 -10 6.9
    3 -5 -10 0.7
    3 -5 -10 7.5
    -3 5 10 7.6
    -3 5 10 10.2
    -3 5 10 8.9
    2 -5 -10 13.1
    2 -5 -10 12.4
    2 -5 -10 7.1
    -2 5 10 16.9
    -2 5 10 1.6
    -2 5 10 15.1
    1 -5 -10 33
    1 -5 -10 31.8
    1 -5 -10 29.3
    -1 5 10 26.8
    -1 5 10 25
    0 -5 -10 4.1
    0 -5 -10 5.8
    0 -5 -10 4.7
    0 5 10 3.2
    0 5 10 3
    0 5 10 3.5
    -1 -5 -10 3.7
    -1 -5 -10 -1.7
    -1 -5 -10 -5.7
    1 5 10 8.1
    1 5 10 10.9
    1 5 10 3.7
    -2 -5 -10 2.7
    -2 -5 -10 -12.9
    -2 -5 -10 -6.5
    2 5 10 -1.9
    2 5 10 4.4
    2 5 10 -2.1
    -3 -5 -10 -10.6
    -3 -5 -10 10.8
    -3 -5 -10 2.3
    3 5 10 -3.1
    3 5 10 1.9
    3 5 10 5.3
    5 -6 -10 38.1
    5 -6 -10 7.8
    -5 6 10 18.6
    -5 6 10 12.3
    -5 6 10 30.5
    4 -6 -10 -6
    4 -6 -10 -2.8
    4 -6 -10 -4.8
    -4 6 10 -5.7
    -4 6 10 2.6
    -4 6 10 -3.1
    3 -6 -10 35.1
    3 -6 -10 38.1
    3 -6 -10 48.2
    -3 6 10 45.7
    -3 6 10 45.2
    -3 6 10 36.7
    2 -6 -10 37.4
    2 -6 -10 52.99
    2 -6 -10 42.7
    -2 6 10 43.6
    -2 6 10 47
    -2 6 10 35.5
    1 -6 -10 2.1
    1 -6 -10 12.4
    -1 6 10 22.2
    -1 6 10 14.2
    -1 6 10 12.1
    0 -6 -10 44.1
    0 -6 -10 36
    0 6 10 42.3
    0 6 10 59.29
    0 6 10 40.4
    -1 -6 -10 0.8
    -1 -6 -10 8.6
    -1 -6 -10 13.6
    1 6 10 14.5
    1 6 10 8.3
    1 6 10 9.8
    -2 -6 -10 -8.1
    -2 -6 -10 5.2
    -2 -6 -10 -0.5
    2 6 10 0.8
    2 6 10 9.9
    2 6 10 13.4
    -3 -6 -10 15.3
    -3 -6 -10 -4.6
    -3 -6 -10 3.1
    3 6 10 19.7
    3 6 10 -4.2
    3 6 10 17.1
    5 -7 -10 7.2
    5 -7 -10 11.8
    5 -7 -10 12.4
    -5 7 10 10.5
    -5 7 10 8
    4 -7 -10 26.1
    4 -7 -10 23.2
    4 -7 -10 26.5
    -4 7 10 11.1
    -4 7 10 30.7
    -4 7 10 28.2
    3 -7 -10 11.5
    3 -7 -10 13.2
    3 -7 -10 9
    -3 7 10 13.9
    -3 7 10 13
    -3 7 10 20.8
    2 -7 -10 4.9
    2 -7 -10 -3
    2 -7 -10 -0.8
    -2 7 10 0.7
    -2 7 10 -6
    1 -7 -10 64.39
    1 -7 -10 69.19
    -1 7 10 85.79
    -1 7 10 67.69
    -1 7 10 61.99
    0 -7 -10 10
    0 -7 -10 -13.4
    0 -7 -10 -0.1
    0 7 10 14.4
    0 7 10 8.9
    0 7 10 13.2
    -1 -7 -10 -6.6
    -1 -7 -10 4.4
    -1 -7 -10 6.4
    1 7 10 2.4
    1 7 10 16.7
    1 7 10 0.9
    -2 -7 -10 3.4
    -2 -7 -10 -0.8
    -2 -7 -10 -15.3
    2 7 10 -0.4
    2 7 10 0.4
    2 7 10 -13.8
    4 -8 -10 9.3
    4 -8 -10 9.5
    -4 8 10 0
    3 -8 -10 -8.6
    3 -8 -10 -2.8
    3 -8 -10 9.8
    -3 8 10 12.4
    -3 8 10 8.5
    -3 8 10 -4.8
    2 -8 -10 24.8
    2 -8 -10 26.6
    2 -8 -10 4.9
    -2 8 10 20
    -2 8 10 21.4
    -2 8 10 32.1
    1 -8 -10 43.8
    1 -8 -10 19.8
    -1 8 10 49.3
    -1 8 10 41.7
    -1 8 10 35.5
    0 -8 -10 5.2
    0 -8 -10 12.9
    0 -8 -10 20.7
    0 8 10 19
    0 8 10 22.3
    0 8 10 14.7
    -1 -8 -10 63.49
    -1 -8 -10 22.9
    -1 -8 -10 42.6
    1 8 10 42.2
    1 8 10 28.9
    1 8 10 29.9
    2 -9 -10 0.3
    2 -9 -10 -16.7
    -2 9 10 6.3
    -2 9 10 8.9
    1 -9 -10 31.5
    1 -9 -10 13.5
    -1 9 10 19.6
    -1 9 10 9
    2 12 -11 44.8
    2 12 -11 48.1
    2 12 -11 43.2
    -2 -12 11 73.79
    -2 -12 11 53.59
    1 12 -11 4.5
    1 12 -11 13.6
    -1 -12 11 2.2
    -1 -12 11 5.2
    0 12 -11 16.9
    0 12 -11 31.7
    0 -12 11 30.5
    0 -12 11 16.5
    -1 12 -11 13.9
    -1 12 -11 25.2
    1 -12 11 31.8
    1 -12 11 25.1
    3 11 -11 14.7
    3 11 -11 6.9
    3 11 -11 10.3
    -3 -11 11 13.1
    -3 -11 11 12.2
    2 11 -11 -0.3
    2 11 -11 -3.8
    2 11 -11 4
    -2 -11 11 -3.7
    -2 -11 11 3.4
    1 11 -11 42.9
    1 11 -11 20.9
    -1 -11 11 39.9
    -1 -11 11 36.6
    0 11 -11 2.5
    0 11 -11 14.3
    0 -11 11 15.8
    0 -11 11 10.3
    -1 11 -11 21.1
    -1 11 -11 12.4
    1 -11 11 20.4
    1 -11 11 17.2
    -2 11 -11 108.59
    -2 11 -11 83.49
    2 -11 11 96.79
    2 -11 11 111.09
    -3 11 -11 33.3
    3 -11 11 39.2
    4 10 -11 -7.4
    4 10 -11 3.7
    4 10 -11 -5
    3 10 -11 0.7
    3 10 -11 -0.6
    3 10 -11 4
    -3 -10 11 4.3
    2 10 -11 33.1
    2 10 -11 33.8
    2 10 -11 27.6
    -2 -10 11 35.8
    -2 -10 11 28.5
    1 10 -11 -2.1
    1 10 -11 9.2
    -1 -10 11 0.2
    -1 -10 11 5
    0 10 -11 1
    0 10 -11 6.3
    0 -10 11 6.6
    0 -10 11 17.5
    -1 10 -11 48.3
    -1 10 -11 33.9
    1 -10 11 45.2
    1 -10 11 43.9
    -2 10 -11 39.9
    -2 10 -11 29.2
    2 -10 11 31.3
    2 -10 11 43.7
    -3 10 -11 -2.9
    3 -10 11 -2.3
    3 -10 11 8.1
    5 9 -11 16.1
    5 9 -11 9.6
    5 9 -11 7.2
    4 9 -11 1.1
    4 9 -11 2.4
    4 9 -11 -6.2
    3 9 -11 44.5
    3 9 -11 36.8
    3 9 -11 41.5
    2 9 -11 0.7
    2 9 -11 -4.4
    2 9 -11 7.8
    2 9 -11 -2.5
    -2 -9 11 2.4
    -2 -9 11 -3.4
    1 9 -11 4.4
    1 9 -11 1.7
    -1 -9 11 5.7
    -1 -9 11 -0.7
    0 9 -11 44.1
    0 9 -11 43.4
    0 -9 11 45.1
    0 -9 11 47.1
    -1 9 -11 48.9
    -1 9 -11 21.9
    1 -9 11 40.7
    1 -9 11 52.19
    -2 9 -11 45.8
    -2 9 -11 64.99
    2 -9 11 44.2
    2 -9 11 47.3
    -3 9 -11 93.49
    -3 9 -11 84.89
    3 -9 11 95.69
    -4 9 -11 15.2
    -4 9 -11 0.5
    4 -9 11 19.6
    4 -9 11 14.3
    5 8 -11 26.2
    4 8 -11 56.89
    4 8 -11 49
    4 8 -11 49.8
    4 8 -11 40
    3 8 -11 0.9
    3 8 -11 0
    3 8 -11 0.4
    3 8 -11 -1.8
    2 8 -11 7.5
    2 8 -11 4.5
    2 8 -11 3.1
    2 8 -11 3.1
    -2 -8 11 0.3
    -2 -8 11 5.9
    1 8 -11 18.3
    1 8 -11 11.5
    -1 -8 11 10.6
    -1 -8 11 9.8
    0 8 -11 37.7
    0 8 -11 48.7
    0 -8 11 35.6
    0 -8 11 41.7
    -1 8 -11 20.1
    1 -8 11 14.7
    1 -8 11 10.2
    -2 8 -11 19.1
    -2 8 -11 16.9
    2 -8 11 29.1
    2 -8 11 34.9
    -3 8 -11 8.9
    -3 8 -11 17.9
    3 -8 11 27
    3 -8 11 9.2
    -4 8 -11 13.3
    -4 8 -11 23.4
    4 -8 11 12.5
    4 -8 11 3.3
    6 7 -11 -5.5
    6 7 -11 -1.9
    5 7 -11 54.09
    5 7 -11 69.59
    4 7 -11 -3.3
    4 7 -11 -1.3
    3 7 -11 -4.4
    3 7 -11 -1.5
    3 7 -11 0.3
    3 7 -11 -3.1
    2 7 -11 36.2
    2 7 -11 32.6
    2 7 -11 32.6
    2 7 -11 30.5
    -2 -7 11 30.3
    -2 -7 11 30.1
    1 7 -11 58.49
    1 7 -11 51.49
    -1 -7 11 59.09
    -1 -7 11 52.39
    0 7 -11 2.5
    0 7 -11 5.8
    0 -7 11 1.4
    0 -7 11 -3.8
    -1 7 -11 30.7
    -1 7 -11 27.6
    1 -7 11 17.9
    1 -7 11 22.5
    -2 7 -11 17.5
    -2 7 -11 8.4
    2 -7 11 8.7
    2 -7 11 9.1
    -3 7 -11 21.2
    -3 7 -11 6
    3 -7 11 11
    3 -7 11 14.4
    -4 7 -11 35.4
    -4 7 -11 34.4
    4 -7 11 32.6
    4 -7 11 28.8
    4 -7 11 41.1
    4 -7 11 27.3
    6 6 -11 59.39
    6 6 -11 24.3
    5 6 -11 -5.6
    5 6 -11 -4.6
    4 6 -11 29.4
    4 6 -11 26.9
    3 6 -11 61.79
    3 6 -11 58.29
    3 6 -11 57.09
    3 6 -11 59.99
    2 6 -11 15
    2 6 -11 11.6
    2 6 -11 15.7
    2 6 -11 19.4
    1 6 -11 89.99
    1 6 -11 82.49
    1 6 -11 95.19
    1 6 -11 78.29
    -1 -6 11 80.19
    -1 -6 11 90.89
    0 6 -11 52.59
    0 6 -11 57.39
    0 -6 11 46.8
    0 -6 11 52.39
    -1 6 -11 10.7
    -1 6 -11 20.9
    1 -6 11 17.1
    1 -6 11 14
    -2 6 -11 41.1
    -2 6 -11 52.99
    2 -6 11 63.99
    2 -6 11 43.7
    -3 6 -11 24.9
    -3 6 -11 39.1
    3 -6 11 41.4
    3 -6 11 48.2
    -4 6 -11 9.1
    -4 6 -11 9.7
    4 -6 11 6.9
    4 -6 11 5.8
    4 -6 11 12.5
    4 -6 11 0.6
    -5 6 -11 24.4
    5 -6 11 1
    5 -6 11 22.4
    5 -6 11 5.3
    5 -6 11 14.3
    6 5 -11 15.2
    6 5 -11 4.8
    5 5 -11 11.8
    5 5 -11 3.4
    4 5 -11 -0.1
    4 5 -11 -1.8
    3 5 -11 14.1
    3 5 -11 20.4
    2 5 -11 36.3
    2 5 -11 29.8
    2 5 -11 34.7
    1 5 -11 98.79
    1 5 -11 107.09
    1 5 -11 101.39
    1 5 -11 104.79
    -1 -5 11 89.59
    -1 -5 11 97.89
    0 5 -11 10.6
    0 5 -11 19.7
    0 -5 11 13.6
    0 -5 11 14.3
    -1 5 -11 19.8
    -1 5 -11 9.2
    1 -5 11 9.6
    1 -5 11 8.5
    -2 5 -11 3.6
    -2 5 -11 0.6
    2 -5 11 -3
    2 -5 11 3.1
    -3 5 -11 1.1
    -3 5 -11 8.3
    3 -5 11 0.4
    3 -5 11 0.7
    3 -5 11 -0.3
    -4 5 -11 41.9
    -4 5 -11 56.39
    4 -5 11 36.9
    4 -5 11 57.29
    -5 5 -11 9.4
    -5 5 -11 31.8
    5 -5 11 -0.7
    5 -5 11 31.6
    5 -5 11 24.6
    6 4 -11 15.5
    6 4 -11 23.3
    5 4 -11 32.5
    5 4 -11 26.4
    4 4 -11 -0.9
    4 4 -11 5.3
    3 4 -11 65.39
    3 4 -11 67.19
    2 4 -11 124.89
    2 4 -11 115.29
    2 4 -11 115.19
    2 4 -11 126.39
    1 4 -11 107.59
    1 4 -11 100.49
    -1 -4 11 89.49
    -1 -4 11 96.09
    0 4 -11 164.08
    0 4 -11 150.18
    0 4 -11 155.68
    0 -4 11 154.18
    0 -4 11 137.29
    -1 4 -11 52.89
    -1 4 -11 48.9
    1 -4 11 44.3
    1 -4 11 36
    1 -4 11 44.2
    -2 4 -11 4.2
    -2 4 -11 3
    -2 4 -11 0.4
    2 -4 11 4.3
    2 -4 11 4.3
    2 -4 11 5.3
    -3 4 -11 54.79
    -3 4 -11 59.49
    -3 4 -11 42.1
    3 -4 11 49.3
    3 -4 11 58.49
    3 -4 11 46.8
    -4 4 -11 71.39
    4 -4 11 71.99
    4 -4 11 58.89
    -5 4 -11 -8.8
    -5 4 -11 -5.4
    5 -4 11 9.7
    5 -4 11 14.1
    5 -4 11 3
    6 3 -11 9.4
    6 3 -11 12.3
    5 3 -11 -10.1
    5 3 -11 -12.4
    4 3 -11 93.09
    4 3 -11 106.89
    3 3 -11 38.6
    3 3 -11 27.6
    2 3 -11 1.8
    2 3 -11 -2.4
    2 3 -11 0
    1 3 -11 168.38
    1 3 -11 164.78
    1 3 -11 178.28
    -1 -3 11 173.08
    -1 -3 11 164.58
    0 3 -11 62.89
    0 3 -11 62.09
    0 -3 11 66.39
    0 -3 11 65.79
    -1 3 -11 23.9
    -1 3 -11 13.5
    1 -3 11 10.8
    1 -3 11 9.9
    1 -3 11 16.1
    -2 3 -11 95.09
    -2 3 -11 82.99
    -2 3 -11 99.59
    2 -3 11 84.59
    2 -3 11 81.79
    2 -3 11 85.39
    -3 3 -11 45.4
    -3 3 -11 68.09
    -3 3 -11 56.79
    3 -3 11 54.99
    3 -3 11 60.99
    3 -3 11 41.1
    -4 3 -11 -5
    -4 3 -11 8.4
    -4 3 -11 13.3
    4 -3 11 2.6
    4 -3 11 3.9
    4 -3 11 4.2
    -5 3 -11 10.5
    -5 3 -11 5.2
    5 -3 11 12.4
    5 -3 11 5.5
    5 -3 11 2.3
    7 2 -11 -7
    7 2 -11 34.9
    6 2 -11 4
    6 2 -11 10.8
    5 2 -11 27
    5 2 -11 32.7
    4 2 -11 18.2
    3 2 -11 2.4
    3 2 -11 3.4
    3 2 -11 1.7
    2 2 -11 133.59
    2 2 -11 135.49
    2 2 -11 128.99
    -2 -2 11 134.09
    -2 -2 11 137.49
    1 2 -11 175.48
    1 2 -11 180.48
    1 2 -11 180.88
    -1 -2 11 183.18
    -1 -2 11 177.68
    -1 -2 11 197.88
    0 2 -11 -1.3
    0 2 -11 1.3
    0 2 -11 1.5
    0 -2 11 -9.1
    0 -2 11 0.9
    0 -2 11 -2.1
    -1 2 -11 29.8
    -1 2 -11 29.1
    -1 2 -11 32.7
    1 -2 11 17.7
    1 -2 11 34.7
    1 -2 11 33.6
    -2 2 -11 104.39
    -2 2 -11 104.39
    -2 2 -11 97.59
    2 -2 11 85.39
    2 -2 11 87.19
    2 -2 11 100.09
    -3 2 -11 2.5
    -3 2 -11 -5.4
    -3 2 -11 -1.6
    3 -2 11 4.7
    3 -2 11 -2.4
    3 -2 11 1.2
    -4 2 -11 48.3
    -4 2 -11 35.7
    -4 2 -11 35.6
    4 -2 11 41.6
    4 -2 11 29.1
    4 -2 11 30.9
    -5 2 -11 -7.7
    -5 2 -11 -4.9
    -5 2 -11 -3.5
    5 -2 11 11.2
    5 -2 11 13.2
    5 -2 11 -6.4
    7 1 -11 9.2
    7 1 -11 15
    6 1 -11 112.49
    5 1 -11 14.2
    5 1 -11 1.4
    4 1 -11 11.9
    4 1 -11 12.1
    4 1 -11 5
    3 1 -11 60.39
    3 1 -11 62.59
    3 1 -11 67.89
    2 1 -11 13.9
    2 1 -11 13.8
    2 1 -11 20
    -2 -1 11 14.7
    -2 -1 11 15.1
    -2 -1 11 15.3
    1 1 -11 16.3
    1 1 -11 10.2
    1 1 -11 15.9
    -1 -1 11 9.2
    -1 -1 11 14.9
    0 1 -11 406.96
    0 1 -11 407.86
    0 -1 11 400.46
    0 -1 11 367.86
    0 -1 11 407.56
    -1 1 -11 89.29
    -1 1 -11 97.39
    -1 1 -11 85.09
    1 -1 11 96.49
    1 -1 11 99.59
    -2 1 -11 13.5
    -2 1 -11 8.1
    -2 1 -11 -2.3
    2 -1 11 20.7
    2 -1 11 4
    2 -1 11 1.4
    -3 1 -11 87.49
    -3 1 -11 62.09
    -3 1 -11 87.09
    3 -1 11 66.09
    3 -1 11 68.39
    3 -1 11 78.29
    -4 1 -11 20.9
    -4 1 -11 30.7
    -4 1 -11 25.9
    4 -1 11 22.7
    4 -1 11 30.5
    4 -1 11 15.3
    -5 1 -11 3
    -5 1 -11 4.9
    -5 1 -11 10.1
    5 -1 11 10.2
    5 -1 11 -0.2
    5 -1 11 4.4
    6 0 -11 9.2
    6 0 -11 7.8
    6 0 -11 17.5
    5 0 -11 11.5
    5 0 -11 3.9
    5 0 -11 14.2
    4 0 -11 19
    4 0 -11 22.5
    4 0 -11 25.8
    3 0 -11 -1.9
    3 0 -11 -4.7
    3 0 -11 -1.8
    -3 0 11 -0.2
    2 0 -11 0
    2 0 -11 3.6
    2 0 -11 1.7
    -2 0 11 1.8
    -2 0 11 3
    -2 0 11 2.3
    1 0 -11 93.59
    1 0 -11 98.39
    1 0 -11 97.09
    -1 0 11 94.39
    -1 0 11 97.49
    -1 0 11 84.19
    0 0 -11 29.2
    0 0 -11 18.1
    0 0 11 24
    0 0 11 20.8
    0 0 11 28.9
    -1 0 -11 4.5
    -1 0 -11 0.4
    -1 0 -11 6
    1 0 11 7
    1 0 11 3.4
    1 0 11 7.4
    -2 0 -11 67.39
    -2 0 -11 69.69
    -2 0 -11 62.39
    2 0 11 64.69
    2 0 11 68.59
    2 0 11 62.89
    -3 0 -11 3.3
    -3 0 -11 12.6
    -3 0 -11 0.9
    3 0 11 2.5
    3 0 11 -2.3
    3 0 11 -9.1
    -4 0 -11 20
    -4 0 -11 18.2
    -4 0 -11 12.2
    4 0 11 30.3
    4 0 11 27.2
    4 0 11 16.4
    -5 0 -11 16.2
    5 0 11 16.5
    6 -1 -11 12
    5 -1 -11 41.7
    5 -1 -11 36
    5 -1 -11 38.6
    4 -1 -11 2.9
    4 -1 -11 4.6
    4 -1 -11 3.8
    3 -1 -11 -1.5
    3 -1 -11 2.7
    3 -1 -11 -2.6
    -3 1 11 2.4
    -3 1 11 -0.5
    -3 1 11 0.5
    2 -1 -11 14.1
    2 -1 -11 19.6
    2 -1 -11 20
    -2 1 11 16.4
    -2 1 11 18.5
    -2 1 11 18.2
    1 -1 -11 25.5
    1 -1 -11 21.8
    1 -1 -11 25.1
    -1 1 11 22.2
    -1 1 11 17.3
    -1 1 11 24.5
    0 -1 -11 212.38
    0 1 11 234.58
    0 1 11 215.78
    0 1 11 214.78
    -1 -1 -11 45.1
    -1 -1 -11 51.19
    -1 -1 -11 57.99
    1 1 11 68.59
    1 1 11 72.69
    1 1 11 68.69
    -2 -1 -11 14.9
    -2 -1 -11 15.8
    -2 -1 -11 15.7
    2 1 11 23.7
    2 1 11 9.5
    2 1 11 26.4
    -3 -1 -11 47.3
    -3 -1 -11 34.2
    -3 -1 -11 49.3
    3 1 11 32.5
    3 1 11 28.6
    -4 -1 -11 71.99
    -4 -1 -11 73.49
    -4 -1 -11 73.09
    4 1 11 68.09
    4 1 11 116.69
    4 1 11 54.69
    6 -2 -11 114.49
    6 -2 -11 80.99
    6 -2 -11 85.99
    5 -2 -11 8.4
    5 -2 -11 6.9
    5 -2 -11 6.1
    4 -2 -11 7.4
    4 -2 -11 10.3
    4 -2 -11 -5.3
    -4 2 11 4
    -4 2 11 5
    -4 2 11 3.4
    3 -2 -11 -6
    3 -2 -11 0.5
    3 -2 -11 -4.2
    -3 2 11 1
    -3 2 11 3.7
    -3 2 11 -1.2
    2 -2 -11 16.8
    2 -2 -11 22.7
    2 -2 -11 17.4
    -2 2 11 19.4
    -2 2 11 20.3
    -2 2 11 21.5
    1 -2 -11 -2.2
    1 -2 -11 -8.6
    1 -2 -11 -1.9
    -1 2 11 3
    -1 2 11 -2.5
    -1 2 11 3.1
    0 -2 -11 73.89
    0 -2 -11 73.99
    0 2 11 55.79
    0 2 11 56.99
    0 2 11 45.7
    -1 -2 -11 5.9
    -1 -2 -11 1
    -1 -2 -11 11.8
    1 2 11 0.9
    1 2 11 5
    1 2 11 10.9
    -2 -2 -11 8.8
    -2 -2 -11 14.1
    -2 -2 -11 1.1
    2 2 11 9.2
    2 2 11 9.3
    2 2 11 3.8
    -3 -2 -11 16.6
    -3 -2 -11 5.6
    -3 -2 -11 15.3
    3 2 11 17.8
    3 2 11 11
    3 2 11 20.8
    -4 -2 -11 2.6
    -4 -2 -11 -12.5
    -4 -2 -11 6
    4 2 11 14.6
    4 2 11 12.9
    4 2 11 2.7
    6 -3 -11 -1
    6 -3 -11 -5.4
    5 -3 -11 30.8
    5 -3 -11 32
    5 -3 -11 28.1
    -5 3 11 38.3
    -5 3 11 23.9
    4 -3 -11 29.6
    4 -3 -11 7
    4 -3 -11 25.7
    -4 3 11 26.4
    -4 3 11 26.4
    -4 3 11 25.1
    3 -3 -11 0.7
    3 -3 -11 -3.8
    3 -3 -11 1.1
    -3 3 11 0.1
    -3 3 11 4
    -3 3 11 0.2
    2 -3 -11 26.4
    2 -3 -11 31.8
    2 -3 -11 29
    -2 3 11 33.2
    -2 3 11 30
    -2 3 11 32.5
    1 -3 -11 74.99
    1 -3 -11 73.79
    1 -3 -11 80.99
    -1 3 11 78.99
    -1 3 11 73.69
    -1 3 11 64.19
    0 -3 -11 -0.9
    0 -3 -11 8.3
    0 -3 -11 2.1
    0 3 11 -1
    0 3 11 4
    -1 -3 -11 8.4
    -1 -3 -11 -6.2
    -1 -3 -11 3.7
    1 3 11 2.3
    1 3 11 1.7
    1 3 11 -0.9
    -2 -3 -11 36.4
    -2 -3 -11 34.9
    -2 -3 -11 47.7
    2 3 11 42.1
    2 3 11 53.69
    2 3 11 27.8
    -3 -3 -11 -10.2
    -3 -3 -11 -11.4
    -3 -3 -11 -4.8
    3 3 11 7.7
    3 3 11 -2.2
    3 3 11 -2.7
    -4 -3 -11 49.1
    4 3 11 56.99
    4 3 11 47.2
    4 3 11 41.7
    6 -4 -11 -4.3
    6 -4 -11 30.6
    6 -4 -11 7.4
    -6 4 11 4.2
    -6 4 11 9.8
    5 -4 -11 29.9
    5 -4 -11 41
    5 -4 -11 46.2
    -5 4 11 34.7
    -5 4 11 48
    4 -4 -11 4.2
    4 -4 -11 1.1
    4 -4 -11 -1.2
    -4 4 11 0.1
    -4 4 11 -0.8
    -4 4 11 -0.2
    3 -4 -11 23.6
    3 -4 -11 11.1
    3 -4 -11 18.4
    -3 4 11 16
    -3 4 11 7.8
    -3 4 11 15.2
    2 -4 -11 78.79
    2 -4 -11 69.89
    2 -4 -11 71.09
    -2 4 11 86.09
    -2 4 11 81.49
    -2 4 11 86.29
    1 -4 -11 1.7
    1 -4 -11 1.1
    1 -4 -11 -1.3
    -1 4 11 6.6
    -1 4 11 -1.6
    -1 4 11 -2.5
    0 -4 -11 4.3
    0 -4 -11 1
    0 -4 -11 -2.8
    0 4 11 -1.6
    0 4 11 -2
    0 4 11 0.1
    -1 -4 -11 2.8
    -1 -4 -11 4.1
    -1 -4 -11 1
    1 4 11 2.2
    1 4 11 -2.4
    1 4 11 -4.5
    -2 -4 -11 8.5
    -2 -4 -11 22.7
    -2 -4 -11 28.1
    2 4 11 20
    2 4 11 7
    2 4 11 17.5
    -3 -4 -11 19.6
    -3 -4 -11 31.9
    -3 -4 -11 36
    3 4 11 30.9
    3 4 11 11.2
    3 4 11 19.9
    5 -5 -11 3.4
    5 -5 -11 -0.1
    5 -5 -11 2.7
    -5 5 11 6.5
    -5 5 11 -3.7
    -5 5 11 2.3
    4 -5 -11 60.29
    4 -5 -11 46.2
    4 -5 -11 45.2
    -4 5 11 51.69
    -4 5 11 45.7
    -4 5 11 36.3
    3 -5 -11 82.59
    3 -5 -11 63.29
    3 -5 -11 69.59
    -3 5 11 65.29
    -3 5 11 69.69
    -3 5 11 70.09
    2 -5 -11 4.5
    2 -5 -11 -7.2
    2 -5 -11 7.7
    -2 5 11 -4.3
    -2 5 11 1.8
    -2 5 11 5.4
    1 -5 -11 37.6
    1 -5 -11 28.2
    1 -5 -11 29.2
    -1 5 11 40.5
    -1 5 11 30.2
    0 -5 -11 25.7
    0 -5 -11 46.6
    0 -5 -11 13
    0 5 11 31.4
    0 5 11 25.9
    0 5 11 30.3
    -1 -5 -11 6.6
    -1 -5 -11 6.3
    -1 -5 -11 8
    1 5 11 5.4
    1 5 11 7.5
    1 5 11 6.9
    -2 -5 -11 -6
    -2 -5 -11 -1.1
    -2 -5 -11 0.2
    2 5 11 -1
    2 5 11 14.4
    2 5 11 4.4
    -3 -5 -11 18.1
    -3 -5 -11 2.1
    -3 -5 -11 13.8
    3 5 11 11.7
    3 5 11 20.5
    3 5 11 4.4
    5 -6 -11 11.5
    5 -6 -11 17
    5 -6 -11 7.9
    -5 6 11 18.8
    -5 6 11 15
    -5 6 11 62.69
    4 -6 -11 5.4
    4 -6 -11 22.1
    4 -6 -11 3.4
    -4 6 11 -0.4
    -4 6 11 9
    -4 6 11 10.7
    3 -6 -11 1.2
    3 -6 -11 1.3
    3 -6 -11 -7.5
    -3 6 11 0.8
    -3 6 11 12.7
    -3 6 11 5.6
    2 -6 -11 35
    2 -6 -11 6.8
    2 -6 -11 18.9
    -2 6 11 22.5
    -2 6 11 31.4
    -2 6 11 40.3
    1 -6 -11 16.5
    1 -6 -11 -2.1
    1 -6 -11 13.2
    -1 6 11 16.8
    -1 6 11 7.9
    -1 6 11 5.3
    0 -6 -11 0.7
    0 -6 -11 0.4
    0 -6 -11 1.2
    0 6 11 6.7
    0 6 11 2.6
    0 6 11 15.4
    -1 -6 -11 21.3
    -1 -6 -11 5.9
    -1 -6 -11 22.9
    1 6 11 18.9
    1 6 11 14
    1 6 11 20.3
    -2 -6 -11 15.7
    -2 -6 -11 14.2
    -2 -6 -11 7.4
    2 6 11 37
    2 6 11 28.5
    2 6 11 9.1
    4 -7 -11 0.1
    4 -7 -11 14.8
    4 -7 -11 -6
    -4 7 11 1.9
    -4 7 11 13.2
    -4 7 11 8.7
    3 -7 -11 17.2
    3 -7 -11 6.5
    -3 7 11 3
    -3 7 11 0.6
    -3 7 11 5.6
    2 -7 -11 17.6
    2 -7 -11 33.9
    2 -7 -11 30.4
    -2 7 11 14.2
    -2 7 11 22.7
    -2 7 11 18.1
    1 -7 -11 7.3
    1 -7 -11 6
    -1 7 11 3.2
    -1 7 11 -9.4
    -1 7 11 -0.2
    0 -7 -11 -0.5
    0 -7 -11 18
    0 -7 -11 32
    0 7 11 23.4
    0 7 11 22.5
    0 7 11 24.8
    -1 -7 -11 -2.8
    -1 -7 -11 18.6
    -1 -7 -11 12.8
    1 7 11 30.8
    1 7 11 20.7
    1 7 11 -0.4
    2 -8 -11 33.3
    2 -8 -11 2.2
    -2 8 11 -9.2
    -2 8 11 19.3
    -2 8 11 -4.4
    1 -8 -11 22.2
    1 -8 -11 36.6
    -1 8 11 39
    -1 8 11 14.8
    -1 8 11 38.9
    0 -8 -11 -22.1
    0 -8 -11 -3.4
    0 8 11 10.3
    0 8 11 -9
    0 8 11 -3.1
    1 12 -12 16.2
    1 12 -12 17.1
    -1 -12 12 22.5
    -1 -12 12 28.5
    0 12 -12 2.5
    0 12 -12 -4.5
    0 -12 12 21.4
    0 -12 12 -6
    3 11 -12 15.1
    3 11 -12 23.7
    3 11 -12 0.4
    3 11 -12 8.8
    2 11 -12 17.2
    2 11 -12 24
    2 11 -12 24.7
    2 11 -12 23.2
    -2 -11 12 18.4
    -2 -11 12 26.2
    1 11 -12 4
    1 11 -12 2.4
    -1 -11 12 0.6
    -1 -11 12 -0.1
    0 11 -12 7.5
    0 11 -12 0.3
    0 -11 12 0.4
    0 -11 12 3.9
    -1 11 -12 -7.7
    -1 11 -12 17
    1 -11 12 9.2
    1 -11 12 11.2
    -2 11 -12 -0.1
    -2 11 -12 -4.1
    2 -11 12 -10.5
    4 10 -12 21.8
    4 10 -12 22.9
    4 10 -12 6.4
    4 10 -12 15.4
    3 10 -12 25.7
    3 10 -12 31.4
    3 10 -12 22.4
    3 10 -12 34.5
    2 10 -12 6
    2 10 -12 -6.4
    2 10 -12 6.8
    2 10 -12 6.3
    -2 -10 12 5.3
    -2 -10 12 0.6
    1 10 -12 10.6
    1 10 -12 7.8
    -1 -10 12 -1.7
    -1 -10 12 1.5
    0 10 -12 3.7
    0 10 -12 -1.4
    0 -10 12 9.5
    0 -10 12 8
    -1 10 -12 29.2
    1 -10 12 19.8
    1 -10 12 31.8
    -2 10 -12 38.9
    -2 10 -12 34.5
    2 -10 12 33
    -3 10 -12 27.2
    3 -10 12 20
    4 9 -12 27.8
    4 9 -12 8.1
    4 9 -12 30
    4 9 -12 35.5
    3 9 -12 -1.4
    3 9 -12 9.1
    3 9 -12 7.5
    3 9 -12 4.9
    2 9 -12 -0.9
    2 9 -12 -0.3
    2 9 -12 11.9
    2 9 -12 10.8
    -2 -9 12 1.6
    -2 -9 12 8.2
    1 9 -12 -0.1
    1 9 -12 1.5
    -1 -9 12 11.9
    -1 -9 12 5.8
    0 9 -12 3.2
    0 9 -12 7.4
    0 -9 12 7.2
    0 -9 12 10.3
    -1 9 -12 18.9
    -1 9 -12 30.3
    1 -9 12 18.8
    1 -9 12 23.4
    -2 9 -12 14.3
    -2 9 -12 19.8
    2 -9 12 19.1
    -3 9 -12 1.3
    -3 9 -12 6.6
    3 -9 12 1.3
    3 -9 12 -2.5
    5 8 -12 10.2
    5 8 -12 16.4
    4 8 -12 11.7
    4 8 -12 0.7
    3 8 -12 31.5
    3 8 -12 29.8
    3 8 -12 31.9
    3 8 -12 25.4
    2 8 -12 39.7
    2 8 -12 35.1
    2 8 -12 34.4
    2 8 -12 33.4
    -2 -8 12 35.5
    -2 -8 12 33.4
    1 8 -12 11.5
    1 8 -12 13.5
    -1 -8 12 15.9
    -1 -8 12 13.8
    0 8 -12 20.3
    0 8 -12 22.1
    0 -8 12 22.5
    0 -8 12 27.8
    -1 8 -12 0
    -1 8 -12 6.5
    1 -8 12 7.4
    1 -8 12 4
    -2 8 -12 2.1
    -2 8 -12 -1.1
    2 -8 12 -2.9
    -3 8 -12 63.79
    -3 8 -12 51.69
    3 -8 12 74.99
    3 -8 12 57.79
    -4 8 -12 8.2
    4 -8 12 3.8
    5 7 -12 11.9
    5 7 -12 21.7
    4 7 -12 12
    4 7 -12 10.2
    3 7 -12 17.6
    3 7 -12 13.4
    3 7 -12 13
    3 7 -12 11.2
    2 7 -12 19.2
    2 7 -12 15.5
    2 7 -12 14.4
    2 7 -12 14.3
    1 7 -12 119.29
    1 7 -12 128.59
    -1 -7 12 119.59
    -1 -7 12 132.49
    0 7 -12 5.7
    0 7 -12 11.3
    0 -7 12 10.6
    0 -7 12 7.3
    -1 7 -12 20.2
    -1 7 -12 25.8
    1 -7 12 17.5
    1 -7 12 19.9
    -2 7 -12 12.8
    -2 7 -12 7.5
    2 -7 12 21.4
    -3 7 -12 8.3
    -3 7 -12 24.4
    3 -7 12 21.1
    3 -7 12 11.8
    -4 7 -12 4
    -4 7 -12 7.4
    4 -7 12 5.3
    4 -7 12 7.6
    6 6 -12 12.6
    6 6 -12 5.4
    5 6 -12 14.5
    5 6 -12 5.2
    4 6 -12 11.9
    4 6 -12 8.2
    3 6 -12 16.2
    3 6 -12 16.2
    3 6 -12 16
    3 6 -12 10.1
    2 6 -12 130.59
    2 6 -12 121.29
    2 6 -12 127.49
    2 6 -12 122.79
    1 6 -12 39
    1 6 -12 42.3
    1 6 -12 30.8
    1 6 -12 36.4
    -1 -6 12 38.1
    -1 -6 12 39.9
    0 6 -12 7.2
    0 6 -12 14.9
    0 -6 12 12.2
    0 -6 12 3.7
    -1 6 -12 9.5
    -1 6 -12 4
    1 -6 12 13.6
    1 -6 12 19
    -2 6 -12 5.6
    -2 6 -12 3.6
    2 -6 12 -5.5
    2 -6 12 11.8
    -3 6 -12 8.9
    -3 6 -12 5.7
    3 -6 12 -8.8
    3 -6 12 8.3
    -4 6 -12 29.5
    -4 6 -12 15.6
    4 -6 12 8.3
    4 -6 12 10.2
    4 -6 12 6.7
    6 5 -12 -0.3
    6 5 -12 17.6
    5 5 -12 1.9
    5 5 -12 16.4
    4 5 -12 22.2
    4 5 -12 9.3
    3 5 -12 126.59
    3 5 -12 145.29
    2 5 -12 85.79
    2 5 -12 78.19
    2 5 -12 70.59
    2 5 -12 74.89
    1 5 -12 187.38
    1 5 -12 189.28
    1 5 -12 193.78
    1 5 -12 185.58
    -1 -5 12 182.78
    -1 -5 12 187.18
    0 5 -12 24.2
    0 5 -12 23.4
    0 -5 12 30.2
    0 -5 12 22.9
    -1 5 -12 2.7
    1 -5 12 3.7
    1 -5 12 0.3
    -2 5 -12 4
    2 -5 12 5.7
    2 -5 12 2
    -3 5 -12 47.8
    -3 5 -12 45.3
    3 -5 12 33.5
    3 -5 12 47.9
    3 -5 12 52.49
    -4 5 -12 -0.4
    -4 5 -12 -7.6
    4 -5 12 5.5
    4 -5 12 -4.4
    6 4 -12 -2
    6 4 -12 -10.9
    5 4 -12 3
    5 4 -12 11.1
    4 4 -12 33.3
    4 4 -12 15.8
    3 4 -12 -2.1
    3 4 -12 -6
    3 4 -12 -3.1
    2 4 -12 161.08
    2 4 -12 154.28
    2 4 -12 170.78
    2 4 -12 164.48
    1 4 -12 212.58
    1 4 -12 216.28
    1 4 -12 216.48
    -1 -4 12 226.98
    -1 -4 12 215.88
    0 4 -12 -2.4
    0 4 -12 2.5
    0 4 -12 -0.5
    0 -4 12 -0.9
    0 -4 12 4.2
    -1 4 -12 6.4
    -1 4 -12 3.2
    -1 4 -12 3.7
    1 -4 12 -2.4
    1 -4 12 -2.7
    1 -4 12 7.4
    -2 4 -12 18.3
    -2 4 -12 16.9
    -2 4 -12 19.8
    2 -4 12 12.5
    2 -4 12 15.2
    2 -4 12 17.5
    -3 4 -12 18.7
    -3 4 -12 10
    -3 4 -12 11.7
    3 -4 12 18.6
    3 -4 12 16.1
    3 -4 12 16.6
    -4 4 -12 29.4
    4 -4 12 16.8
    4 -4 12 23.7
    4 -4 12 23.5
    6 3 -12 17.8
    6 3 -12 15.8
    5 3 -12 19.4
    5 3 -12 21.8
    4 3 -12 6.8
    4 3 -12 7.6
    3 3 -12 114.49
    3 3 -12 108.29
    2 3 -12 88.49
    2 3 -12 92.99
    2 3 -12 91.19
    1 3 -12 19.4
    1 3 -12 17.3
    1 3 -12 19.3
    -1 -3 12 15.6
    -1 -3 12 15.4
    0 3 -12 21.5
    0 3 -12 32.1
    0 3 -12 24.9
    0 -3 12 24.1
    0 -3 12 23
    0 -3 12 26.6
    -1 3 -12 11.4
    -1 3 -12 12.5
    1 -3 12 12.1
    1 -3 12 13.1
    1 -3 12 17
    -2 3 -12 1.3
    -2 3 -12 -0.2
    -2 3 -12 2.9
    2 -3 12 3.9
    2 -3 12 -0.2
    2 -3 12 6.8
    -3 3 -12 89.09
    -3 3 -12 88.39
    -3 3 -12 98.89
    3 -3 12 89.49
    3 -3 12 103.39
    3 -3 12 76.39
    -4 3 -12 35.8
    -4 3 -12 34.1
    -4 3 -12 44.5
    4 -3 12 33.6
    4 -3 12 20.4
    4 -3 12 31.2
    6 2 -12 5.9
    6 2 -12 4.9
    5 2 -12 6.1
    5 2 -12 2.8
    4 2 -12 54.19
    3 2 -12 45.1
    3 2 -12 60.19
    3 2 -12 59.29
    2 2 -12 34.2
    2 2 -12 28.7
    2 2 -12 28.7
    -2 -2 12 30.3
    -2 -2 12 35.3
    1 2 -12 456.45
    1 2 -12 474.45
    1 2 -12 467.35
    -1 -2 12 459.45
    -1 -2 12 471.65
    -1 -2 12 462.65
    0 2 -12 7.4
    0 2 -12 -4.7
    0 2 -12 1.8
    0 -2 12 1.8
    0 -2 12 5.1
    0 -2 12 1.8
    -1 2 -12 7.6
    -1 2 -12 -2.6
    -1 2 -12 2.9
    1 -2 12 -0.8
    1 -2 12 13.2
    1 -2 12 13.4
    -2 2 -12 89.79
    -2 2 -12 80.99
    -2 2 -12 92.29
    2 -2 12 89.09
    2 -2 12 79.39
    2 -2 12 96.09
    -3 2 -12 125.09
    -3 2 -12 124.89
    -3 2 -12 101.79
    3 -2 12 107.19
    3 -2 12 101.39
    3 -2 12 122.79
    -4 2 -12 2.3
    -4 2 -12 -0.6
    -4 2 -12 1.6
    4 -2 12 -5.2
    4 -2 12 -1.8
    4 -2 12 4.7
    6 1 -12 0.2
    6 1 -12 -5
    5 1 -12 2.7
    4 1 -12 3.9
    4 1 -12 1
    4 1 -12 4.7
    3 1 -12 1.4
    3 1 -12 -1.6
    3 1 -12 0.5
    2 1 -12 41.7
    2 1 -12 45.3
    2 1 -12 37.9
    -2 -1 12 35.6
    -2 -1 12 50.49
    -2 -1 12 35.8
    1 1 -12 -2.6
    1 1 -12 -0.8
    1 1 -12 1.4
    -1 -1 12 0.9
    -1 -1 12 -1.2
    -1 -1 12 0.5
    0 1 -12 118.59
    0 1 -12 134.49
    0 -1 12 142.39
    0 -1 12 117.09
    0 -1 12 128.19
    -1 1 -12 31.6
    -1 1 -12 27.4
    -1 1 -12 34.7
    1 -1 12 33.2
    1 -1 12 34.1
    1 -1 12 21.8
    -2 1 -12 31.7
    -2 1 -12 26.8
    -2 1 -12 29.9
    2 -1 12 30.7
    2 -1 12 25.5
    2 -1 12 23.8
    -3 1 -12 23.8
    -3 1 -12 28.6
    -3 1 -12 12.1
    3 -1 12 20.6
    3 -1 12 12.5
    3 -1 12 11.8
    -4 1 -12 26
    -4 1 -12 26.5
    -4 1 -12 31.6
    4 -1 12 23.7
    4 -1 12 26.4
    4 -1 12 23.4
    6 0 -12 58.09
    6 0 -12 57.19
    5 0 -12 10.7
    5 0 -12 11
    5 0 -12 14.7
    4 0 -12 2.6
    4 0 -12 -3.4
    4 0 -12 -1.3
    3 0 -12 50.19
    3 0 -12 73.49
    3 0 -12 77.09
    -3 0 12 79.19
    2 0 -12 18.1
    2 0 -12 25.2
    2 0 -12 25.9
    -2 0 12 21.3
    -2 0 12 24.1
    -2 0 12 27.8
    1 0 -12 22.9
    1 0 -12 35.5
    1 0 -12 39.3
    -1 0 12 34.5
    -1 0 12 36.1
    -1 0 12 38.5
    0 0 -12 54.59
    0 0 -12 62.69
    0 0 12 66.49
    0 0 12 65.09
    0 0 12 67.39
    -1 0 -12 74.09
    -1 0 -12 77.19
    -1 0 -12 57.69
    1 0 12 66.79
    1 0 12 66.59
    -2 0 -12 21.6
    -2 0 -12 21.1
    -2 0 -12 19.3
    2 0 12 18.8
    2 0 12 15.7
    2 0 12 16.2
    -3 0 -12 21.6
    -3 0 -12 24.2
    -3 0 -12 26.2
    3 0 12 18.4
    3 0 12 34
    3 0 12 29.6
    -4 0 -12 7.5
    -4 0 -12 9.2
    -4 0 -12 2.9
    4 0 12 1.3
    4 0 12 9
    4 0 12 5
    6 -1 -12 9.4
    6 -1 -12 4.3
    5 -1 -12 5.5
    5 -1 -12 5.9
    5 -1 -12 5.2
    4 -1 -12 18.7
    4 -1 -12 15.5
    3 -1 -12 -8.1
    3 -1 -12 9.4
    3 -1 -12 2.7
    -3 1 12 7.5
    -3 1 12 6
    -3 1 12 9.4
    2 -1 -12 17
    2 -1 -12 8.6
    2 -1 -12 17.6
    -2 1 12 13.5
    -2 1 12 14.9
    -2 1 12 16.7
    1 -1 -12 57.19
    1 -1 -12 47.2
    1 -1 -12 65.89
    -1 1 12 56.69
    -1 1 12 49.1
    -1 1 12 44.7
    0 -1 -12 -3.1
    0 -1 -12 0.7
    0 -1 -12 0.2
    0 1 12 -1.8
    0 1 12 2.7
    0 1 12 -0.7
    -1 -1 -12 -0.9
    -1 -1 -12 -5.1
    -1 -1 -12 2.4
    1 1 12 1.9
    1 1 12 -0.9
    1 1 12 3.7
    -2 -1 -12 23.3
    -2 -1 -12 21.3
    -2 -1 -12 15.9
    2 1 12 21
    2 1 12 14.2
    2 1 12 17.2
    -3 -1 -12 1.3
    -3 -1 -12 12.2
    -3 -1 -12 6
    3 1 12 0.2
    3 1 12 -6.8
    3 1 12 12.9
    -4 -1 -12 36.1
    -4 -1 -12 20.8
    -4 -1 -12 31.4
    4 1 12 26.3
    4 1 12 14.8
    4 1 12 26.3
    6 -2 -12 11.2
    6 -2 -12 0.2
    6 -2 -12 0.6
    5 -2 -12 56.19
    5 -2 -12 79.69
    5 -2 -12 69.39
    4 -2 -12 4.7
    4 -2 -12 19.3
    4 -2 -12 -3.8
    -4 2 12 8
    -4 2 12 19.1
    -4 2 12 11.5
    3 -2 -12 0.1
    3 -2 -12 0.7
    3 -2 -12 9.9
    -3 2 12 12.4
    -3 2 12 11.6
    -3 2 12 11.4
    2 -2 -12 79.89
    2 -2 -12 70.49
    2 -2 -12 63.89
    -2 2 12 70.29
    -2 2 12 77.79
    -2 2 12 64.99
    1 -2 -12 38.5
    1 -2 -12 37.1
    1 -2 -12 33.3
    -1 2 12 36.3
    -1 2 12 46.7
    -1 2 12 40.8
    0 -2 -12 2.5
    0 -2 -12 4.6
    0 -2 -12 1
    0 2 12 -0.7
    0 2 12 0.4
    0 2 12 0
    -1 -2 -12 -6.1
    -1 -2 -12 0.6
    -1 -2 -12 -3.3
    1 2 12 1.5
    1 2 12 -2.5
    1 2 12 8.2
    -2 -2 -12 5.6
    -2 -2 -12 14.7
    -2 -2 -12 17.5
    2 2 12 14.8
    2 2 12 8.2
    2 2 12 11.7
    -3 -2 -12 5.6
    -3 -2 -12 8.8
    -3 -2 -12 14
    3 2 12 21.7
    3 2 12 16.8
    3 2 12 20.5
    5 -3 -12 2.9
    5 -3 -12 1.2
    5 -3 -12 -0.4
    -5 3 12 3.1
    -5 3 12 3.3
    4 -3 -12 7.8
    4 -3 -12 18.7
    4 -3 -12 30.8
    -4 3 12 19.4
    -4 3 12 19.9
    -4 3 12 16.6
    3 -3 -12 91.19
    3 -3 -12 81.19
    3 -3 -12 99.79
    -3 3 12 95.89
    -3 3 12 86.09
    -3 3 12 91.89
    2 -3 -12 -4.7
    2 -3 -12 6.5
    2 -3 -12 -3
    -2 3 12 -1.1
    -2 3 12 -2.8
    -2 3 12 1.5
    1 -3 -12 74.19
    1 -3 -12 55.59
    1 -3 -12 46
    -1 3 12 42.5
    -1 3 12 49.7
    -1 3 12 56.29
    0 -3 -12 10.3
    0 -3 -12 1
    0 -3 -12 8.5
    0 3 12 8.5
    0 3 12 9.1
    -1 -3 -12 20.4
    -1 -3 -12 21.9
    -1 -3 -12 20
    1 3 12 18
    1 3 12 36.1
    1 3 12 32.9
    -2 -3 -12 -1.5
    -2 -3 -12 18.5
    -2 -3 -12 10.7
    2 3 12 4.4
    2 3 12 1.3
    2 3 12 20
    -3 -3 -12 14.3
    -3 -3 -12 30.2
    -3 -3 -12 21.6
    3 3 12 9.8
    3 3 12 2.2
    3 3 12 21.6
    5 -4 -12 11
    5 -4 -12 4.8
    5 -4 -12 3.3
    -5 4 12 7.6
    -5 4 12 12.3
    4 -4 -12 33
    4 -4 -12 33.1
    4 -4 -12 26.7
    -4 4 12 14.7
    -4 4 12 14.4
    -4 4 12 19.8
    3 -4 -12 17.1
    3 -4 -12 10
    3 -4 -12 22.4
    -3 4 12 2
    -3 4 12 7.6
    -3 4 12 2.8
    2 -4 -12 79.99
    2 -4 -12 83.39
    2 -4 -12 68.79
    -2 4 12 98.09
    -2 4 12 89.49
    -2 4 12 91.09
    1 -4 -12 4.9
    1 -4 -12 4.7
    1 -4 -12 5.2
    -1 4 12 7.3
    -1 4 12 4.4
    -1 4 12 -0.9
    0 -4 -12 5.4
    0 -4 -12 -3.2
    0 -4 -12 -7.1
    0 4 12 -6.6
    0 4 12 -7
    0 4 12 -2.9
    -1 -4 -12 -2.4
    -1 -4 -12 -2.7
    -1 -4 -12 -17.6
    1 4 12 11.8
    1 4 12 0.3
    1 4 12 10.4
    -2 -4 -12 25.5
    -2 -4 -12 21.4
    -2 -4 -12 21.4
    2 4 12 20.5
    2 4 12 15.9
    2 4 12 6.7
    -3 -4 -12 -4.6
    -3 -4 -12 -16.3
    3 4 12 5.6
    5 -5 -12 23.8
    5 -5 -12 9.4
    5 -5 -12 22.3
    -5 5 12 8.7
    -5 5 12 34.4
    -5 5 12 20
    4 -5 -12 -1
    4 -5 -12 6.9
    4 -5 -12 3
    -4 5 12 9.3
    -4 5 12 1.2
    -4 5 12 -3.7
    3 -5 -12 53.29
    3 -5 -12 55.59
    3 -5 -12 45.3
    -3 5 12 59.89
    -3 5 12 53.99
    -3 5 12 60.39
    2 -5 -12 44.9
    2 -5 -12 34.1
    2 -5 -12 23.9
    -2 5 12 44.9
    -2 5 12 44.2
    -2 5 12 41.6
    1 -5 -12 20
    1 -5 -12 4.1
    1 -5 -12 11.9
    -1 5 12 9.6
    -1 5 12 10.5
    -1 5 12 3.7
    0 -5 -12 29.2
    0 -5 -12 46.9
    0 -5 -12 25.4
    0 5 12 31.2
    0 5 12 27.1
    0 5 12 38.4
    -1 -5 -12 0.2
    -1 -5 -12 0.8
    -1 -5 -12 12.4
    1 5 12 18.1
    1 5 12 2.8
    1 5 12 1.5
    -2 -5 -12 7.3
    -2 -5 -12 -1.3
    -2 -5 -12 -6
    2 5 12 9.8
    2 5 12 2.9
    2 5 12 1.4
    4 -6 -12 30.1
    4 -6 -12 16.4
    4 -6 -12 10.3
    -4 6 12 13.2
    -4 6 12 10.4
    -4 6 12 29
    3 -6 -12 13.4
    3 -6 -12 6
    3 -6 -12 12
    -3 6 12 13.6
    -3 6 12 14.8
    -3 6 12 23.2
    2 -6 -12 6
    2 -6 -12 6.4
    2 -6 -12 1.5
    -2 6 12 11.7
    -2 6 12 -2.8
    -2 6 12 9.3
    1 -6 -12 27.2
    1 -6 -12 20.4
    1 -6 -12 27
    -1 6 12 35.6
    -1 6 12 35.1
    0 -6 -12 -5.2
    0 -6 -12 -5.4
    0 -6 -12 7.1
    0 6 12 1.7
    0 6 12 16.7
    0 6 12 6.1
    -1 -6 -12 -0.6
    -1 -6 -12 5.8
    -1 -6 -12 -3.9
    1 6 12 16.2
    1 6 12 3.5
    1 6 12 -3.5
    -3 7 12 5.2
    2 -7 -12 48.8
    2 -7 -12 21.7
    2 -7 -12 22.4
    -2 7 12 17.5
    -2 7 12 -4.4
    -2 7 12 11.8
    1 -7 -12 20.6
    1 -7 -12 17
    1 -7 -12 -1.7
    -1 7 12 14.3
    -1 7 12 -2.1
    -1 7 12 2.8
    0 -7 -12 7
    0 -7 -12 6.5
    0 -7 -12 -3.9
    0 7 12 5.3
    0 7 12 3.8
    0 7 12 13.1
    2 11 -13 14.9
    2 11 -13 18.1
    -2 -11 13 18.3
    -2 -11 13 10.7
    1 11 -13 -1.2
    1 11 -13 7.9
    -1 -11 13 9.3
    -1 -11 13 6.3
    0 11 -13 3.8
    0 11 -13 0.4
    0 -11 13 2.4
    0 -11 13 4.9
    -1 11 -13 -5.6
    -1 11 -13 15.6
    1 -11 13 14.6
    1 -11 13 3.2
    3 10 -13 22.1
    3 10 -13 23.9
    3 10 -13 20.6
    3 10 -13 24
    2 10 -13 41.7
    2 10 -13 52.49
    -2 -10 13 71.69
    -2 -10 13 45.8
    1 10 -13 2.6
    1 10 -13 2.5
    -1 -10 13 -6.9
    -1 -10 13 0.2
    0 10 -13 11.4
    0 10 -13 15.5
    0 -10 13 9.2
    0 -10 13 0.6
    -1 10 -13 1.3
    -1 10 -13 11.5
    1 -10 13 9.8
    1 -10 13 2.7
    -2 10 -13 7.5
    -2 10 -13 -2.1
    2 -10 13 1.8
    2 -10 13 11.6
    4 9 -13 48.7
    4 9 -13 32.6
    4 9 -13 27.1
    3 9 -13 42.3
    3 9 -13 42.9
    3 9 -13 48.6
    3 9 -13 45.1
    2 9 -13 1.1
    2 9 -13 4.3
    2 9 -13 0.3
    2 9 -13 0.1
    -2 -9 13 2.8
    -2 -9 13 0.1
    1 9 -13 0.3
    1 9 -13 -3
    -1 -9 13 8.6
    -1 -9 13 5.4
    0 9 -13 14.2
    0 9 -13 0.4
    0 -9 13 12.6
    0 -9 13 10.4
    -1 9 -13 5.6
    -1 9 -13 9
    1 -9 13 13.3
    1 -9 13 4.8
    -2 9 -13 48.5
    -2 9 -13 35.1
    2 -9 13 62.89
    2 -9 13 39.6
    4 8 -13 49.1
    4 8 -13 43.5
    3 8 -13 2.7
    3 8 -13 -3.2
    3 8 -13 5
    3 8 -13 5.6
    2 8 -13 32.2
    2 8 -13 26.3
    2 8 -13 34.6
    2 8 -13 29.5
    1 8 -13 9
    1 8 -13 18.7
    -1 -8 13 6.7
    -1 -8 13 10.2
    0 8 -13 2.4
    0 8 -13 6.1
    0 -8 13 4.5
    0 -8 13 1.1
    -1 8 -13 18.4
    -1 8 -13 11.9
    1 -8 13 15.9
    1 -8 13 29.2
    -2 8 -13 14.6
    -2 8 -13 32.5
    2 -8 13 36.1
    2 -8 13 30.7
    -3 8 -13 25.6
    -3 8 -13 10.4
    3 -8 13 7
    3 -8 13 3.8
    5 7 -13 11.4
    5 7 -13 6.1
    4 7 -13 16.3
    4 7 -13 7.7
    3 7 -13 32.1
    3 7 -13 33.6
    3 7 -13 21.4
    3 7 -13 25.3
    2 7 -13 82.19
    2 7 -13 67.19
    2 7 -13 81.99
    2 7 -13 77.79
    1 7 -13 14.3
    1 7 -13 21.8
    -1 -7 13 15.7
    -1 -7 13 17.6
    0 7 -13 39.9
    0 7 -13 40.5
    0 -7 13 40.6
    0 -7 13 40.6
    -1 7 -13 -5.1
    -1 7 -13 2.7
    1 -7 13 -0.6
    1 -7 13 9.4
    -2 7 -13 4.7
    -2 7 -13 5.4
    2 -7 13 6.6
    -3 7 -13 17.7
    -3 7 -13 18.8
    3 -7 13 15.3
    3 -7 13 1.2
    5 6 -13 6.7
    5 6 -13 24.3
    4 6 -13 5.9
    3 6 -13 8.8
    3 6 -13 4.3
    3 6 -13 0.2
    3 6 -13 6.7
    2 6 -13 67.39
    2 6 -13 67.89
    2 6 -13 61.89
    2 6 -13 69.69
    1 6 -13 55.69
    1 6 -13 56.99
    1 6 -13 40.9
    -1 -6 13 56.69
    -1 -6 13 56.89
    0 6 -13 18.5
    0 6 -13 15.6
    0 -6 13 19.1
    0 -6 13 9.9
    -1 6 -13 29.7
    -1 6 -13 28.2
    1 -6 13 23.8
    1 -6 13 20.1
    -2 6 -13 62.09
    -2 6 -13 40.9
    2 -6 13 59.19
    -3 6 -13 -5
    -3 6 -13 0.3
    3 -6 13 10.2
    3 -6 13 -2.6
    5 5 -13 -4.3
    5 5 -13 8.3
    4 5 -13 2.1
    4 5 -13 10.9
    3 5 -13 65.99
    3 5 -13 68.29
    3 5 -13 67.09
    3 5 -13 64.89
    2 5 -13 280.47
    2 5 -13 273.17
    2 5 -13 278.67
    2 5 -13 272.67
    1 5 -13 1.3
    1 5 -13 2.2
    1 5 -13 1.3
    1 5 -13 0.8
    -1 -5 13 -2
    -1 -5 13 -2.1
    0 5 -13 -1.8
    0 5 -13 -5.9
    0 5 -13 3
    0 5 -13 1.3
    0 -5 13 2.7
    0 -5 13 1.2
    -1 5 -13 66.39
    1 -5 13 69.99
    1 -5 13 69.49
    -2 5 -13 -1.3
    2 -5 13 8.5
    -3 5 -13 7.8
    -3 5 -13 8.2
    3 -5 13 -12.6
    3 -5 13 8.7
    3 -5 13 -1
    -4 5 -13 1.9
    -4 5 -13 19.5
    4 -5 13 5.3
    4 -5 13 11.8
    6 4 -13 8.4
    6 4 -13 -13.8
    5 4 -13 6.2
    5 4 -13 13.2
    4 4 -13 7.9
    4 4 -13 13
    3 4 -13 39.7
    3 4 -13 44.9
    3 4 -13 41.2
    3 4 -13 41.4
    2 4 -13 3.4
    2 4 -13 0.8
    1 4 -13 189.08
    1 4 -13 175.38
    1 4 -13 173.98
    -1 -4 13 171.78
    -1 -4 13 170.88
    0 4 -13 50.69
    0 4 -13 49.5
    0 4 -13 50.19
    0 -4 13 49
    0 -4 13 42.7
    -1 4 -13 15.5
    -1 4 -13 7.3
    -1 4 -13 4.9
    1 -4 13 10.1
    1 -4 13 13.8
    1 -4 13 4.8
    -2 4 -13 52.89
    -2 4 -13 40.8
    -2 4 -13 43.6
    2 -4 13 35.5
    2 -4 13 45.6
    -3 4 -13 50.19
    -3 4 -13 72.99
    -3 4 -13 55.59
    3 -4 13 55.79
    3 -4 13 59.49
    3 -4 13 55.89
    -4 4 -13 2.6
    -4 4 -13 0.8
    4 -4 13 -4.8
    4 -4 13 7.7
    4 -4 13 9.7
    6 3 -13 -3.9
    6 3 -13 13.4
    5 3 -13 -10.9
    5 3 -13 5.8
    4 3 -13 45.1
    4 3 -13 35.6
    3 3 -13 9.8
    3 3 -13 3.2
    2 3 -13 82.89
    2 3 -13 73.19
    2 3 -13 81.09
    1 3 -13 46.9
    1 3 -13 36.9
    1 3 -13 46.2
    -1 -3 13 50.19
    -1 -3 13 40.8
    0 3 -13 6.1
    0 3 -13 3.8
    0 3 -13 0.9
    0 -3 13 5.5
    0 -3 13 1.5
    0 -3 13 0.1
    -1 3 -13 36.6
    -1 3 -13 47.9
    1 -3 13 48.5
    1 -3 13 47.7
    1 -3 13 44.8
    -2 3 -13 54.59
    -2 3 -13 39.8
    -2 3 -13 39.5
    2 -3 13 37.3
    2 -3 13 56.09
    2 -3 13 45.6
    -3 3 -13 5.9
    -3 3 -13 6.8
    -3 3 -13 10.4
    3 -3 13 9.9
    3 -3 13 0.1
    3 -3 13 8.4
    -4 3 -13 26.6
    -4 3 -13 0
    -4 3 -13 19.5
    4 -3 13 7.6
    4 -3 13 7.4
    4 -3 13 10.1
    6 2 -13 -1.8
    6 2 -13 -3.7
    5 2 -13 6.3
    5 2 -13 7
    4 2 -13 8.6
    3 2 -13 26.4
    3 2 -13 10.1
    3 2 -13 19.1
    2 2 -13 61.79
    2 2 -13 42.1
    2 2 -13 57.19
    -2 -2 13 55.39
    -2 -2 13 51.29
    1 2 -13 59.39
    1 2 -13 54.09
    1 2 -13 63.99
    -1 -2 13 48.6
    -1 -2 13 47.1
    -1 -2 13 48.8
    0 2 -13 6.6
    0 2 -13 1.1
    0 2 -13 9.3
    0 -2 13 -2.1
    0 -2 13 3.2
    0 -2 13 0.1
    -1 2 -13 42.2
    -1 2 -13 45.8
    -1 2 -13 38.7
    1 -2 13 44.5
    1 -2 13 32.1
    1 -2 13 36.7
    -2 2 -13 29
    -2 2 -13 41.4
    -2 2 -13 44.4
    2 -2 13 26.5
    2 -2 13 33.5
    2 -2 13 36.9
    -3 2 -13 101.69
    -3 2 -13 99.79
    -3 2 -13 116.89
    3 -2 13 105.49
    3 -2 13 100.89
    3 -2 13 96.29
    -4 2 -13 2.8
    -4 2 -13 -21.9
    -4 2 -13 -5.6
    4 -2 13 16
    4 -2 13 4.6
    4 -2 13 12.1
    6 1 -13 13.3
    6 1 -13 8
    5 1 -13 8.1
    4 1 -13 10.1
    4 1 -13 4.7
    4 1 -13 6.8
    3 1 -13 35.5
    3 1 -13 47.1
    3 1 -13 45.7
    2 1 -13 26.5
    2 1 -13 13.7
    2 1 -13 17.5
    -2 -1 13 12.8
    -2 -1 13 11.5
    -2 -1 13 12.4
    1 1 -13 8.4
    1 1 -13 5.1
    1 1 -13 8.1
    -1 -1 13 6.3
    -1 -1 13 6
    -1 -1 13 5.2
    0 1 -13 12.6
    0 1 -13 9.3
    0 1 -13 6.5
    0 -1 13 12.3
    0 -1 13 14.2
    0 -1 13 13.6
    -1 1 -13 3
    -1 1 -13 10.1
    -1 1 -13 21.1
    1 -1 13 10.4
    1 -1 13 13.8
    1 -1 13 9.9
    -2 1 -13 68.09
    -2 1 -13 75.19
    -2 1 -13 71.89
    2 -1 13 63.79
    2 -1 13 72.19
    2 -1 13 74.39
    -3 1 -13 23.2
    -3 1 -13 31.5
    -3 1 -13 29.5
    3 -1 13 22
    3 -1 13 19.9
    3 -1 13 13.2
    -4 1 -13 -6.6
    4 -1 13 13.2
    6 0 -13 2.6
    6 0 -13 1.6
    5 0 -13 32.9
    5 0 -13 36.9
    4 0 -13 20.6
    4 0 -13 7.8
    4 0 -13 20.1
    3 0 -13 10.3
    3 0 -13 12.3
    3 0 -13 9.1
    -3 0 13 10.3
    2 0 -13 12.1
    2 0 -13 15.5
    2 0 -13 13.7
    -2 0 13 13.1
    -2 0 13 14.9
    -2 0 13 15.2
    1 0 -13 34.4
    1 0 -13 32.3
    1 0 -13 32.1
    -1 0 13 29.5
    -1 0 13 27.9
    -1 0 13 31.1
    0 0 -13 9.5
    0 0 -13 -1.5
    0 0 -13 1.6
    0 0 13 2.1
    0 0 13 -1.3
    0 0 13 2.1
    -1 0 -13 80.09
    -1 0 -13 76.89
    -1 0 -13 96.49
    1 0 13 82.49
    1 0 13 94.79
    -2 0 -13 15.2
    -2 0 -13 11.8
    -2 0 -13 12.8
    2 0 13 15.5
    2 0 13 15.9
    2 0 13 0.7
    -3 0 -13 18.9
    -3 0 -13 19.5
    -3 0 -13 20.3
    3 0 13 37.3
    3 0 13 28.4
    3 0 13 15.5
    5 -1 -13 -5.9
    5 -1 -13 4.6
    4 -1 -13 1.6
    4 -1 -13 -1.4
    4 -1 -13 -7.2
    3 -1 -13 33.5
    3 -1 -13 30.3
    3 -1 -13 34.3
    -3 1 13 34.4
    -3 1 13 35.5
    -3 1 13 32.1
    2 -1 -13 5
    2 -1 -13 4.3
    2 -1 -13 7.8
    -2 1 13 4.8
    -2 1 13 1.6
    -2 1 13 3.4
    1 -1 -13 5.6
    1 -1 -13 9
    1 -1 -13 3.2
    -1 1 13 4.8
    -1 1 13 1.2
    -1 1 13 3.1
    0 -1 -13 3.7
    0 -1 -13 15
    0 -1 -13 20
    0 1 13 20.9
    0 1 13 13.1
    0 1 13 14.9
    -1 -1 -13 30.5
    -1 -1 -13 37.3
    -1 -1 -13 50.39
    1 1 13 51.79
    1 1 13 49.4
    -2 -1 -13 10.2
    -2 -1 -13 7.2
    -2 -1 -13 9.9
    2 1 13 22.5
    2 1 13 11.9
    2 1 13 19.2
    -3 -1 -13 29.2
    -3 -1 -13 40.4
    -3 -1 -13 20
    3 1 13 23.8
    3 1 13 26.7
    3 1 13 27.1
    5 -2 -13 3.5
    5 -2 -13 10.7
    5 -2 -13 14.4
    4 -2 -13 31.3
    4 -2 -13 39.8
    4 -2 -13 35.1
    -4 2 13 35.2
    -4 2 13 38
    -4 2 13 35.5
    3 -2 -13 8.5
    3 -2 -13 4.5
    3 -2 -13 11
    -3 2 13 10.7
    -3 2 13 5.2
    -3 2 13 11
    2 -2 -13 57.69
    2 -2 -13 59.19
    2 -2 -13 52.29
    -2 2 13 52.49
    -2 2 13 54.69
    -2 2 13 45.2
    1 -2 -13 68.79
    1 -2 -13 98.69
    1 -2 -13 95.59
    -1 2 13 88.29
    -1 2 13 98.59
    -1 2 13 91.59
    0 -2 -13 48.5
    0 -2 -13 9.9
    0 -2 -13 52.39
    0 2 13 35.9
    0 2 13 38.6
    0 2 13 28.8
    -1 -2 -13 7.6
    -1 -2 -13 -3.4
    -1 -2 -13 -10.1
    1 2 13 16
    1 2 13 7.5
    1 2 13 7.4
    -2 -2 -13 14.2
    -2 -2 -13 -4.6
    -2 -2 -13 13.9
    2 2 13 19.1
    2 2 13 15.5
    2 2 13 14.3
    -3 -2 -13 8.5
    -3 -2 -13 3.8
    -3 -2 -13 -17.2
    3 2 13 -1.3
    3 2 13 9.8
    3 2 13 22.4
    5 -3 -13 11.8
    5 -3 -13 9.1
    5 -3 -13 -6.4
    4 -3 -13 17
    4 -3 -13 -0.6
    -4 3 13 1.2
    -4 3 13 0
    -4 3 13 -1.3
    3 -3 -13 48.8
    3 -3 -13 53.69
    3 -3 -13 70.69
    -3 3 13 52.49
    -3 3 13 56.59
    -3 3 13 52.89
    2 -3 -13 60.49
    2 -3 -13 75.39
    2 -3 -13 62.59
    -2 3 13 69.49
    -2 3 13 60.59
    -2 3 13 61.59
    1 -3 -13 4.8
    1 -3 -13 2.2
    1 -3 -13 -0.7
    -1 3 13 7.4
    -1 3 13 3
    -1 3 13 2.3
    0 -3 -13 -0.6
    0 -3 -13 19.2
    0 -3 -13 17
    0 3 13 12.6
    0 3 13 3.9
    0 3 13 19
    -1 -3 -13 16.6
    -1 -3 -13 11.9
    -1 -3 -13 16.2
    1 3 13 5.4
    1 3 13 19.7
    1 3 13 6.3
    -2 -3 -13 -0.8
    -2 -3 -13 16.2
    -2 -3 -13 11.1
    2 3 13 6.8
    2 3 13 2.9
    2 3 13 0.1
    4 -4 -13 6.4
    4 -4 -13 7
    4 -4 -13 7.7
    -4 4 13 -14.1
    -4 4 13 9
    -4 4 13 7.7
    3 -4 -13 75.29
    3 -4 -13 58.39
    3 -4 -13 56.29
    -3 4 13 61.39
    -3 4 13 66.09
    -3 4 13 61.09
    2 -4 -13 -10.4
    2 -4 -13 -4.6
    2 -4 -13 -2.6
    -2 4 13 -1.2
    -2 4 13 7.5
    -2 4 13 6
    1 -4 -13 24.7
    1 -4 -13 30.3
    -1 4 13 17.8
    -1 4 13 16.7
    -1 4 13 12.2
    0 -4 -13 13
    0 -4 -13 7.4
    0 -4 -13 24.1
    0 4 13 32.9
    0 4 13 23.9
    -1 -4 -13 -13.3
    -1 -4 -13 6.2
    -1 -4 -13 13.1
    1 4 13 -8.7
    1 4 13 0.4
    1 4 13 11.4
    -2 -4 -13 17.8
    -2 -4 -13 13
    -2 -4 -13 14.7
    2 4 13 30.3
    2 4 13 5.5
    2 4 13 16.9
    4 -5 -13 26.9
    4 -5 -13 20.8
    4 -5 -13 26.4
    -4 5 13 17.9
    -4 5 13 20.8
    -4 5 13 9.5
    3 -5 -13 -5.2
    3 -5 -13 3.3
    3 -5 -13 -0.2
    -3 5 13 2.7
    -3 5 13 -6.6
    -3 5 13 4.8
    2 -5 -13 27.4
    2 -5 -13 13.2
    2 -5 -13 23.8
    -2 5 13 35.3
    -2 5 13 38.5
    -2 5 13 14.1
    1 -5 -13 20.9
    1 -5 -13 19.2
    1 -5 -13 31.7
    -1 5 13 20.5
    -1 5 13 16
    -1 5 13 15.3
    0 -5 -13 10.6
    0 -5 -13 6.6
    0 -5 -13 0
    0 5 13 -7.2
    0 5 13 1.7
    0 5 13 -14.2
    -1 -5 -13 31.3
    -1 -5 -13 18
    -1 -5 -13 -4.7
    1 5 13 28.3
    1 5 13 28.4
    1 5 13 10
    2 -6 -13 23.4
    2 -6 -13 -2.9
    -2 6 13 13.3
    -2 6 13 3.3
    -2 6 13 4
    1 -6 -13 -0.9
    1 -6 -13 26.3
    1 -6 -13 -10.8
    -1 6 13 -3.4
    -1 6 13 -7.4
    -1 6 13 8.4
    2 10 -14 17.7
    2 10 -14 23
    -2 -10 14 21.6
    1 10 -14 -2.9
    -1 -10 14 14.2
    -1 -10 14 1.2
    0 10 -14 7.4
    0 10 -14 3
    0 -10 14 -0.1
    0 -10 14 4.4
    -1 10 -14 24.3
    1 -10 14 4.4
    1 -10 14 18.1
    3 9 -14 61.29
    3 9 -14 59.69
    3 9 -14 54.59
    3 9 -14 50.69
    2 9 -14 9.9
    2 9 -14 1.3
    1 9 -14 6.2
    1 9 -14 5.7
    -1 -9 14 3.9
    -1 -9 14 6.3
    0 9 -14 19.5
    0 9 -14 17.9
    0 -9 14 20.9
    0 -9 14 23.2
    -1 9 -14 24.4
    -1 9 -14 16.9
    1 -9 14 39.7
    1 -9 14 34.3
    -2 9 -14 8.8
    2 -9 14 1.3
    4 8 -14 72.19
    3 8 -14 56.59
    3 8 -14 52.09
    3 8 -14 48.6
    3 8 -14 47.4
    2 8 -14 18.9
    2 8 -14 12.3
    2 8 -14 13.2
    2 8 -14 19.3
    1 8 -14 4.7
    1 8 -14 5.6
    -1 -8 14 7.5
    -1 -8 14 7.4
    0 8 -14 13.5
    0 8 -14 8.9
    0 -8 14 20.7
    0 -8 14 12
    -1 8 -14 5.8
    -1 8 -14 -2
    1 -8 14 1.3
    1 -8 14 8.2
    -2 8 -14 41.1
    -2 8 -14 36.2
    2 -8 14 46.1
    2 -8 14 38.5
    4 7 -14 2.6
    4 7 -14 -9.5
    3 7 -14 26.4
    3 7 -14 18.2
    3 7 -14 18.1
    2 7 -14 104.19
    2 7 -14 112.59
    2 7 -14 121.09
    2 7 -14 115.99
    1 7 -14 2.8
    1 7 -14 1.6
    -1 -7 14 5.4
    -1 -7 14 4.3
    0 7 -14 10.5
    0 7 -14 20.2
    0 -7 14 13.6
    0 -7 14 14.2
    -1 7 -14 61.49
    -1 7 -14 65.79
    1 -7 14 68.79
    1 -7 14 63.09
    -2 7 -14 27.5
    -2 7 -14 12
    2 -7 14 16.7
    2 -7 14 26.6
    -3 7 -14 8.3
    3 -7 14 6.1
    5 6 -14 15
    5 6 -14 0.8
    4 6 -14 -3.1
    4 6 -14 3.8
    3 6 -14 45.8
    3 6 -14 42.9
    3 6 -14 43.5
    3 6 -14 52.49
    2 6 -14 3.7
    2 6 -14 5.2
    2 6 -14 -0.2
    2 6 -14 3.3
    1 6 -14 4.5
    1 6 -14 -2.6
    1 6 -14 1.1
    1 6 -14 -6
    -1 -6 14 2
    -1 -6 14 7.3
    0 6 -14 59.19
    0 6 -14 51.09
    0 -6 14 51.49
    0 -6 14 50.89
    -1 6 -14 9
    -1 6 -14 10.7
    1 -6 14 1.4
    1 -6 14 1.7
    -2 6 -14 13.9
    -2 6 -14 4.4
    2 -6 14 21
    2 -6 14 10.6
    -3 6 -14 -8
    -3 6 -14 0.3
    3 -6 14 -6.1
    3 -6 14 0.5
    5 5 -14 0
    5 5 -14 1.5
    4 5 -14 9.6
    4 5 -14 22
    3 5 -14 -2.8
    3 5 -14 -0.4
    3 5 -14 -2
    3 5 -14 -1.1
    2 5 -14 161.58
    2 5 -14 164.98
    2 5 -14 153.78
    2 5 -14 156.48
    1 5 -14 20.3
    1 5 -14 23.9
    1 5 -14 17.2
    -1 -5 14 20.8
    -1 -5 14 17.5
    0 5 -14 2.4
    0 5 -14 7.3
    0 5 -14 9.5
    0 -5 14 7.7
    0 -5 14 8.9
    -1 5 -14 60.59
    1 -5 14 41.9
    1 -5 14 51.99
    2 -5 14 65.29
    2 -5 14 75.39
    -3 5 -14 -3.4
    -3 5 -14 -8.9
    3 -5 14 0.8
    3 -5 14 5
    3 -5 14 -13.2
    5 4 -14 -3.4
    5 4 -14 10.3
    4 4 -14 10.6
    4 4 -14 10
    3 4 -14 5.7
    3 4 -14 9.2
    3 4 -14 9.7
    3 4 -14 7.2
    2 4 -14 25.7
    2 4 -14 27.8
    1 4 -14 13.2
    1 4 -14 8.5
    1 4 -14 16.7
    -1 -4 14 22.9
    -1 -4 14 14.5
    0 4 -14 13.6
    0 4 -14 5.3
    0 4 -14 10.7
    0 -4 14 4.5
    0 -4 14 7.2
    -1 4 -14 29.9
    -1 4 -14 14.1
    -1 4 -14 32.2
    1 -4 14 23.5
    1 -4 14 16.7
    1 -4 14 17.1
    -2 4 -14 6.4
    -2 4 -14 4.6
    -2 4 -14 -9.8
    2 -4 14 6.3
    2 -4 14 -2.3
    -3 4 -14 20
    -3 4 -14 17.9
    -3 4 -14 29.3
    3 -4 14 26.6
    3 -4 14 26.5
    5 3 -14 -11.2
    5 3 -14 16.8
    4 3 -14 20.7
    4 3 -14 24.5
    3 3 -14 52.59
    3 3 -14 47.8
    3 3 -14 50.39
    2 3 -14 8.5
    2 3 -14 -0.8
    2 3 -14 -1.4
    1 3 -14 -3.2
    1 3 -14 -4.4
    1 3 -14 -0.5
    -1 -3 14 2.6
    -1 -3 14 -1.1
    0 3 -14 38.7
    0 3 -14 39.3
    0 3 -14 26.7
    0 -3 14 35.5
    0 -3 14 37.1
    0 -3 14 32.9
    -1 3 -14 4.8
    -1 3 -14 -0.4
    -1 3 -14 -8.1
    1 -3 14 9.8
    1 -3 14 3.1
    1 -3 14 0.4
    -2 3 -14 62.59
    -2 3 -14 62.69
    -2 3 -14 37.1
    2 -3 14 56.39
    2 -3 14 44.2
    -3 3 -14 30.6
    -3 3 -14 40.5
    -3 3 -14 40.7
    3 -3 14 39.2
    3 -3 14 14
    3 -3 14 29
    5 2 -14 12.5
    5 2 -14 14.7
    4 2 -14 47.4
    3 2 -14 6.6
    3 2 -14 5.2
    3 2 -14 9
    2 2 -14 26.7
    2 2 -14 13
    -2 -2 14 16.7
    -2 -2 14 17.9
    1 2 -14 1.4
    1 2 -14 2.5
    1 2 -14 3.4
    -1 -2 14 -1.6
    -1 -2 14 2.5
    -1 -2 14 -7.9
    0 2 -14 -2.4
    0 2 -14 13.3
    0 2 -14 4.9
    0 -2 14 0.1
    0 -2 14 -1.4
    0 -2 14 7.8
    -1 2 -14 21
    -1 2 -14 39.4
    -1 2 -14 35.2
    1 -2 14 40
    1 -2 14 37.3
    1 -2 14 36.9
    -2 2 -14 72.19
    -2 2 -14 42.1
    -2 2 -14 57.99
    2 -2 14 55.49
    2 -2 14 43.2
    2 -2 14 55.29
    -3 2 -14 -2.1
    -3 2 -14 2.8
    -3 2 -14 18.8
    3 -2 14 -1.4
    3 -2 14 13.6
    3 -2 14 -13.7
    5 1 -14 40.9
    4 1 -14 8.4
    4 1 -14 6.9
    4 1 -14 -3
    3 1 -14 41.1
    3 1 -14 38.1
    3 1 -14 42.7
    2 1 -14 23.7
    2 1 -14 25
    2 1 -14 29.5
    -2 -1 14 25
    -2 -1 14 26.1
    -2 -1 14 29.5
    1 1 -14 -0.2
    1 1 -14 0.3
    1 1 -14 1.9
    -1 -1 14 8.5
    -1 -1 14 10.5
    -1 -1 14 3.5
    0 1 -14 -4
    0 1 -14 6.8
    0 1 -14 5.8
    0 -1 14 1.3
    0 -1 14 -1.5
    0 -1 14 4.5
    -1 1 -14 27.7
    -1 1 -14 28.5
    -1 1 -14 23.5
    1 -1 14 27.2
    1 -1 14 31.3
    1 -1 14 31.8
    -2 1 -14 -1.5
    -2 1 -14 3.1
    -2 1 -14 -4.3
    2 -1 14 0.8
    2 -1 14 5.2
    2 -1 14 6.7
    -3 1 -14 37.2
    -3 1 -14 20.7
    -3 1 -14 22.9
    3 -1 14 13.6
    3 -1 14 15.8
    3 -1 14 23.9
    5 0 -14 11.7
    5 0 -14 14.1
    5 0 -14 10
    4 0 -14 102.09
    4 0 -14 78.59
    4 0 -14 88.19
    3 0 -14 4.1
    3 0 -14 -0.2
    3 0 -14 6.6
    -3 0 14 9
    2 0 -14 20.3
    2 0 -14 12.9
    2 0 -14 27.1
    -2 0 14 25.7
    -2 0 14 17.6
    -2 0 14 22.4
    1 0 -14 11.2
    1 0 -14 10.4
    1 0 -14 11.6
    -1 0 14 15.1
    -1 0 14 13.4
    -1 0 14 8.7
    0 0 -14 46.7
    0 0 -14 58.79
    0 0 -14 47
    0 0 14 44.5
    0 0 14 44.7
    0 0 14 41.8
    -1 0 -14 4.1
    -1 0 -14 0.9
    -1 0 -14 3.1
    1 0 14 6.1
    1 0 14 -1
    1 0 14 7.5
    -2 0 -14 47.9
    -2 0 -14 61.19
    -2 0 -14 64.79
    2 0 14 60.19
    2 0 14 70.79
    2 0 14 61.69
    -3 0 -14 11.3
    3 0 14 2.3
    5 -1 -14 20.1
    5 -1 -14 8.2
    5 -1 -14 20.3
    4 -1 -14 27
    4 -1 -14 19.6
    4 -1 -14 16
    3 -1 -14 42
    3 -1 -14 38.3
    3 -1 -14 44.5
    -3 1 14 40.5
    -3 1 14 47
    -3 1 14 45.5
    2 -1 -14 18.3
    2 -1 -14 12.9
    2 -1 -14 14.1
    -2 1 14 19.6
    -2 1 14 8.8
    -2 1 14 12
    1 -1 -14 7
    1 -1 -14 7.2
    1 -1 -14 8.8
    -1 1 14 8.1
    -1 1 14 7.7
    -1 1 14 13.2
    0 -1 -14 1.2
    0 -1 -14 0.2
    0 -1 -14 5.2
    0 1 14 -5.9
    0 1 14 1.3
    0 1 14 1.7
    -1 -1 -14 22.8
    -1 -1 -14 25.7
    -1 -1 -14 15.2
    1 1 14 27.6
    1 1 14 39.6
    -2 -1 -14 -0.8
    -2 -1 -14 9.8
    -2 -1 -14 0.3
    2 1 14 17.3
    2 1 14 2.7
    2 1 14 6.7
    4 -2 -14 14.3
    4 -2 -14 16.2
    4 -2 -14 7.5
    -4 2 14 15.8
    -4 2 14 22
    -4 2 14 17.7
    3 -2 -14 47.6
    3 -2 -14 43.6
    3 -2 -14 47.1
    -3 2 14 39.6
    -3 2 14 37.7
    -3 2 14 39.1
    2 -2 -14 0.6
    2 -2 -14 9.1
    2 -2 -14 4.9
    -2 2 14 3.5
    -2 2 14 3.6
    -2 2 14 5.7
    1 -2 -14 35.5
    1 -2 -14 34.6
    -1 2 14 20.7
    -1 2 14 25.6
    -1 2 14 31.6
    0 -2 -14 13.2
    0 -2 -14 37.5
    0 -2 -14 23.1
    0 2 14 29.6
    0 2 14 24.3
    0 2 14 11.9
    -1 -2 -14 11.9
    -1 -2 -14 1.1
    -1 -2 -14 -0.7
    1 2 14 -6.9
    1 2 14 0.5
    1 2 14 -8.1
    -2 -2 -14 8.3
    -2 -2 -14 4.6
    -2 -2 -14 5
    2 2 14 25.6
    2 2 14 32.3
    2 2 14 13.3
    4 -3 -14 1.5
    4 -3 -14 10
    4 -3 -14 10.2
    -4 3 14 18
    -4 3 14 26.2
    -4 3 14 7.7
    3 -3 -14 -10.7
    3 -3 -14 5.2
    3 -3 -14 -1.4
    -3 3 14 -1.7
    -3 3 14 -8
    -3 3 14 -4.6
    2 -3 -14 36.7
    2 -3 -14 43.5
    2 -3 -14 3.2
    -2 3 14 42.5
    -2 3 14 25.1
    -2 3 14 34.1
    1 -3 -14 68.89
    1 -3 -14 54.49
    -1 3 14 62.79
    -1 3 14 58.69
    -1 3 14 69.69
    0 -3 -14 4
    0 -3 -14 -3.7
    0 -3 -14 -5
    0 3 14 -16
    0 3 14 4.6
    0 3 14 7.7
    -1 -3 -14 -3.2
    -1 -3 -14 9.2
    -1 -3 -14 -12.8
    1 3 14 15.5
    1 3 14 -2.6
    1 3 14 -3
    3 -4 -14 21.1
    3 -4 -14 22.8
    3 -4 -14 22
    -3 4 14 31.5
    -3 4 14 14.8
    2 -4 -14 27.7
    2 -4 -14 18.2
    2 -4 -14 25.3
    -2 4 14 23.4
    -2 4 14 23.7
    -2 4 14 37.7
    1 -4 -14 21.9
    1 -4 -14 17.8
    -1 4 14 -4.6
    -1 4 14 10.1
    -1 4 14 0.5
    0 -4 -14 10.5
    0 -4 -14 1.4
    0 -4 -14 13.8
    0 4 14 5.2
    0 4 14 3.9
    0 4 14 4.1
    -1 5 14 5.2
    2 9 -15 9.7
    2 9 -15 9.3
    1 9 -15 -0.4
    1 9 -15 4.1
    -1 -9 15 0.2
    -1 -9 15 6.1
    0 9 -15 -9.1
    0 9 -15 -1.3
    0 -9 15 -6.8
    0 -9 15 3.1
    3 8 -15 106.39
    3 8 -15 90.49
    3 8 -15 88.79
    3 8 -15 64.59
    2 8 -15 6
    2 8 -15 2.3
    1 8 -15 4.7
    -1 -8 15 -7.8
    -1 -8 15 4.9
    0 8 -15 57.99
    0 8 -15 60.99
    0 -8 15 71.79
    0 -8 15 61.19
    -1 8 -15 23.8
    -1 8 -15 17
    1 -8 15 21.9
    1 -8 15 33.7
    4 7 -15 -8.1
    4 7 -15 16.9
    3 7 -15 7.3
    3 7 -15 -11
    3 7 -15 -5.3
    2 7 -15 19.4
    2 7 -15 26.9
    2 7 -15 10.6
    2 7 -15 20.9
    1 7 -15 38.4
    1 7 -15 39.7
    -1 -7 15 29.2
    -1 -7 15 61.89
    0 7 -15 5.1
    0 7 -15 2.4
    0 -7 15 1.3
    0 -7 15 3.3
    -1 7 -15 15
    -1 7 -15 21.9
    1 -7 15 13
    1 -7 15 10.5
    -2 7 -15 34.3
    2 -7 15 36.4
    4 6 -15 2.6
    4 6 -15 12
    3 6 -15 6.5
    3 6 -15 7.9
    3 6 -15 5.7
    2 6 -15 8.2
    2 6 -15 16.9
    2 6 -15 8.6
    2 6 -15 15.1
    1 6 -15 5.2
    1 6 -15 13.5
    1 6 -15 7.6
    1 6 -15 3
    -1 -6 15 9.1
    -1 -6 15 6.6
    0 6 -15 62.49
    0 6 -15 33.4
    0 -6 15 47.8
    0 -6 15 41.1
    -1 6 -15 92.29
    -1 6 -15 65.89
    1 -6 15 51.89
    1 -6 15 43.8
    -2 6 -15 2.8
    -2 6 -15 -15.6
    2 -6 15 3.6
    2 -6 15 -0.3
    4 5 -15 7.1
    4 5 -15 -1.5
    3 5 -15 36.5
    3 5 -15 40.8
    3 5 -15 41.5
    3 5 -15 29.4
    2 5 -15 -0.2
    2 5 -15 9.5
    2 5 -15 3.9
    2 5 -15 8.1
    1 5 -15 2.6
    1 5 -15 -0.3
    1 5 -15 1.2
    1 5 -15 -2.1
    -1 -5 15 0.9
    -1 -5 15 0.2
    0 5 -15 38.8
    0 5 -15 36.5
    0 5 -15 34.1
    0 -5 15 41.1
    0 -5 15 39.7
    -1 5 -15 -0.1
    1 -5 15 1.2
    1 -5 15 4.3
    -2 5 -15 19.2
    2 -5 15 19.4
    2 -5 15 9.4
    4 4 -15 45.5
    4 4 -15 54.39
    3 4 -15 17.3
    3 4 -15 13.6
    3 4 -15 10.4
    3 4 -15 10.6
    2 4 -15 4.8
    2 4 -15 9.1
    1 4 -15 16.3
    1 4 -15 22.7
    -1 -4 15 16
    -1 -4 15 18
    0 4 -15 2.4
    0 4 -15 -4.5
    0 4 -15 -1.8
    0 -4 15 -4.1
    0 -4 15 -6.5
    -1 4 -15 18.3
    -1 4 -15 14.5
    -1 4 -15 15.3
    1 -4 15 15.6
    1 -4 15 13.8
    1 -4 15 25.2
    -2 4 -15 1.5
    -2 4 -15 15.7
    -2 4 -15 12.3
    2 -4 15 8.5
    2 -4 15 8.7
    2 -4 15 6.3
    5 3 -15 34.4
    4 3 -15 -0.2
    4 3 -15 -8.4
    3 3 -15 39
    3 3 -15 33.5
    3 3 -15 31.6
    2 3 -15 47.2
    2 3 -15 43.9
    2 3 -15 35.8
    1 3 -15 0.2
    1 3 -15 -4.7
    1 3 -15 8.3
    -1 -3 15 11.7
    -1 -3 15 13.9
    0 3 -15 35.5
    0 3 -15 32.2
    0 3 -15 20
    0 -3 15 31.5
    0 -3 15 26.3
    0 -3 15 33.4
    -1 3 -15 8.2
    -1 3 -15 6.7
    -1 3 -15 10.7
    1 -3 15 11.9
    1 -3 15 15.9
    1 -3 15 16.6
    -2 3 -15 16.6
    -2 3 -15 -6.3
    -2 3 -15 6.5
    2 -3 15 2.5
    2 -3 15 5.2
    5 2 -15 -4.1
    4 2 -15 49
    4 2 -15 43.3
    3 2 -15 18.6
    3 2 -15 15.4
    3 2 -15 10.7
    2 2 -15 8.3
    2 2 -15 7.1
    2 2 -15 -0.5
    -2 -2 15 2.4
    -2 -2 15 1.7
    1 2 -15 -0.4
    1 2 -15 0.6
    1 2 -15 -1.5
    -1 -2 15 6.9
    -1 -2 15 4.4
    -1 -2 15 0.6
    0 2 -15 23.1
    0 2 -15 15.9
    0 2 -15 16.7
    0 -2 15 11.4
    0 -2 15 17.1
    0 -2 15 24.4
    -1 2 -15 6.9
    -1 2 -15 -0.3
    1 -2 15 7.3
    1 -2 15 0
    1 -2 15 4.1
    -2 2 -15 44
    -2 2 -15 50.39
    -2 2 -15 73.89
    2 -2 15 54.89
    2 -2 15 53.89
    4 1 -15 32.1
    4 1 -15 27.6
    4 1 -15 34.5
    3 1 -15 7.1
    3 1 -15 8.4
    3 1 -15 12.6
    2 1 -15 51.49
    2 1 -15 35.3
    2 1 -15 40.7
    -2 -1 15 38.6
    -2 -1 15 43.1
    -2 -1 15 48.3
    1 1 -15 7.4
    1 1 -15 8.7
    1 1 -15 12.7
    -1 -1 15 18.7
    -1 -1 15 20.2
    -1 -1 15 8.9
    0 1 -15 1
    0 1 -15 -3.9
    0 1 -15 2.8
    0 -1 15 5.8
    0 -1 15 -6.5
    0 -1 15 3
    -1 1 -15 70.89
    -1 1 -15 82.39
    -1 1 -15 61.39
    1 -1 15 60.09
    1 -1 15 71.59
    1 -1 15 60.79
    -2 1 -15 31.5
    -2 1 -15 42.1
    -2 1 -15 31.9
    2 -1 15 32.6
    2 -1 15 44
    2 -1 15 34.1
    4 0 -15 8.1
    4 0 -15 12.3
    4 0 -15 9.2
    3 0 -15 31
    3 0 -15 33.8
    3 0 -15 30.7
    -3 0 15 28.3
    2 0 -15 4.5
    2 0 -15 13.3
    2 0 -15 -1.8
    -2 0 15 9.2
    -2 0 15 -3.8
    -2 0 15 9.8
    1 0 -15 5.4
    1 0 -15 9.2
    1 0 -15 10.7
    -1 0 15 3
    -1 0 15 5.6
    -1 0 15 8.7
    0 0 -15 11
    0 0 -15 10.5
    0 0 -15 24.2
    0 0 15 19.4
    0 0 15 35.8
    0 0 15 19.6
    -1 0 -15 17.7
    -1 0 -15 14.8
    -1 0 -15 3.9
    1 0 15 16.1
    1 0 15 25.1
    1 0 15 10.3
    -2 0 -15 0.8
    2 0 15 15.6
    4 -1 -15 34.6
    4 -1 -15 22.3
    4 -1 -15 18.2
    3 -1 -15 9.2
    3 -1 -15 -2.7
    3 -1 -15 16.7
    -3 1 15 5.4
    -3 1 15 6.1
    -3 1 15 1.7
    2 -1 -15 14.3
    2 -1 -15 4.4
    2 -1 -15 -3.6
    -2 1 15 1.3
    -2 1 15 3.2
    -2 1 15 20.8
    1 -1 -15 56.39
    1 -1 -15 53.49
    -1 1 15 45
    -1 1 15 51.29
    -1 1 15 44.5
    0 -1 -15 -5.2
    0 -1 -15 8
    0 -1 -15 12.3
    0 1 15 -0.9
    0 1 15 13.3
    0 1 15 -6.7
    -1 -1 -15 3.6
    -1 -1 -15 12.4
    -1 -1 -15 5.5
    1 1 15 -2
    1 1 15 8.1
    1 1 15 21.5
    3 -2 -15 19.2
    3 -2 -15 10.1
    -3 2 15 13.7
    -3 2 15 20.4
    -3 2 15 13
    2 -2 -15 65.09
    2 -2 -15 64.59
    2 -2 -15 55.29
    -2 2 15 60.69
    -2 2 15 56.59
    -2 2 15 56.99
    1 -2 -15 21.7
    1 -2 -15 0.4
    1 -2 -15 4.2
    -1 2 15 15.5
    -1 2 15 11.2
    -1 2 15 -2.5
    0 -2 -15 12.8
    0 -2 -15 15
    0 -2 -15 7
    0 2 15 -6.9
    0 2 15 19.6
    0 2 15 14.7
    1 2 15 17.2
    -3 3 15 13.9
    2 -3 -15 10.5
    2 -3 -15 21.7
    2 -3 -15 12.6
    -2 3 15 8.2
    -2 3 15 24.6
    -2 3 15 4.1
    1 -3 -15 51.89
    1 -3 -15 32.1
    1 -3 -15 13.7
    -1 3 15 32
    -1 3 15 37
    -1 3 15 22.1
    0 3 15 4.1
    2 7 -16 5.9
    2 7 -16 -4
    2 7 -16 -1.3
    2 7 -16 -7.8
    1 7 -16 9.1
    1 7 -16 12.9
    -1 -7 16 6.7
    -1 -7 16 9.8
    0 7 -16 20.8
    0 7 -16 22.1
    0 -7 16 22.8
    0 -7 16 34.9
    3 6 -16 7.5
    3 6 -16 12.3
    3 6 -16 2.1
    3 6 -16 14
    2 6 -16 4.6
    2 6 -16 -8.2
    2 6 -16 -7.4
    2 6 -16 -3
    1 6 -16 43.1
    1 6 -16 57.19
    -1 -6 16 50.29
    -1 -6 16 44.9
    0 6 -16 9.4
    0 6 -16 8.7
    0 -6 16 6.3
    0 -6 16 6.2
    -1 6 -16 26.1
    1 -6 16 30.8
    1 -6 16 23.2
    3 5 -16 -4.2
    3 5 -16 8.2
    3 5 -16 0.6
    2 5 -16 14.2
    2 5 -16 6.1
    2 5 -16 12.3
    2 5 -16 7.8
    1 5 -16 8.3
    1 5 -16 1.5
    1 5 -16 8.3
    1 5 -16 14.1
    -1 -5 16 9.4
    -1 -5 16 11.5
    0 5 -16 35
    0 5 -16 34.1
    0 5 -16 33.5
    0 -5 16 33.2
    0 -5 16 35.3
    1 -5 16 31.2
    1 -5 16 45.8
    3 4 -16 47.9
    3 4 -16 40.6
    3 4 -16 37.4
    3 4 -16 34.6
    2 4 -16 20.8
    2 4 -16 19
    1 4 -16 3.3
    1 4 -16 4.6
    1 4 -16 0.7
    -1 -4 16 12
    -1 -4 16 7.6
    0 4 -16 26.5
    0 4 -16 42
    0 4 -16 33.8
    0 -4 16 45.4
    0 -4 16 36.4
    -1 4 -16 -5.1
    -1 4 -16 15.7
    -1 4 -16 9.9
    1 -4 16 2.2
    1 -4 16 13.7
    1 -4 16 6.2
    4 3 -16 12.1
    4 3 -16 22.8
    3 3 -16 1.4
    3 3 -16 0.7
    3 3 -16 2.6
    2 3 -16 16.8
    2 3 -16 16.4
    2 3 -16 14.3
    -2 -3 16 10.8
    1 3 -16 3.6
    1 3 -16 15
    1 3 -16 20.8
    -1 -3 16 20.8
    -1 -3 16 18.3
    0 3 -16 9.2
    0 3 -16 -1.9
    0 3 -16 -4.6
    0 -3 16 2.4
    0 -3 16 0.5
    0 -3 16 6.9
    -1 3 -16 48.7
    -1 3 -16 43.1
    -1 3 -16 43.6
    1 -3 16 50.49
    1 -3 16 39.1
    1 -3 16 22.7
    3 2 -16 24.3
    3 2 -16 39.8
    3 2 -16 18.7
    2 2 -16 14.8
    2 2 -16 5.8
    2 2 -16 23.8
    -2 -2 16 16.5
    -2 -2 16 23
    1 2 -16 -4.1
    1 2 -16 -4.5
    1 2 -16 -15.3
    -1 -2 16 1.1
    -1 -2 16 1.4
    0 2 -16 18.6
    0 2 -16 14.3
    0 2 -16 7.8
    0 -2 16 16.1
    0 -2 16 12.8
    0 -2 16 20.8
    -1 2 -16 25.7
    -1 2 -16 40.4
    1 -2 16 24
    1 -2 16 24.3
    1 -2 16 14
    3 1 -16 23.8
    3 1 -16 11.9
    3 1 -16 25
    2 1 -16 -8.9
    2 1 -16 3.3
    2 1 -16 -0.5
    -2 -1 16 4
    -2 -1 16 -1.5
    1 1 -16 -0.9
    1 1 -16 -9.2
    1 1 -16 1.1
    -1 -1 16 0.4
    -1 -1 16 4.2
    -1 -1 16 2.1
    0 1 -16 10
    0 1 -16 -6.4
    0 1 -16 3.8
    0 -1 16 -4.4
    0 -1 16 9.9
    0 -1 16 -6.6
    -1 1 -16 4.5
    1 -1 16 9.3
    3 0 -16 2.4
    3 0 -16 1.7
    3 0 -16 10.7
    2 0 -16 39.6
    2 0 -16 43.3
    2 0 -16 32.2
    -2 0 16 44.1
    -2 0 16 32.3
    -2 0 16 32.9
    1 0 -16 -2.9
    1 0 -16 -1.6
    1 0 -16 -9.1
    -1 0 16 4.6
    -1 0 16 0.8
    -1 0 16 -2.9
    0 0 -16 2.3
    0 0 -16 1.3
    0 0 -16 -0.2
    0 0 16 -8.7
    0 0 16 1
    0 0 16 -17.8
    2 -1 -16 15.3
    2 -1 -16 7.2
    2 -1 -16 -4
    -2 1 16 -2.6
    -2 1 16 14.3
    -2 1 16 17.3
    1 -1 -16 1.5
    1 -1 -16 -9.2
    1 -1 -16 25
    -1 1 16 7.3
    -1 1 16 15.6
    -1 1 16 5.7
    -1 -4 17 8.3
    -1 -3 17 6.2
_refine_special_details     ?
_reflns_number_total     3982
_reflns_number_gt     3015
_reflns_threshold_expression     'I > 2\s(I)'
_refine_ls_structure_factor_coef     Fsqd
_refine_ls_matrix_type     full
_refine_ls_R_factor_all     0.0794
_refine_ls_R_factor_gt     0.0526
_refine_ls_wR_factor_gt     0.1277
_refine_ls_wR_factor_ref     0.1417
_refine_ls_goodness_of_fit_ref     1.040
_refine_ls_restrained_S_all     1.094
_refine_ls_number_reflns     3982
_refine_ls_number_parameters     321
_refine_ls_number_restraints     87
_refine_ls_hydrogen_treatment     mixed
_refine_ls_weighting_scheme     calc
_refine_ls_weighting_details
              'w=1/[\s^2^(Fo^2^)+(0.0712P)^2^+0.9213P] where P=(Fo^2^+2Fc^2^)/3'
_atom_sites_solution_hydrogens     mixed
_atom_sites_solution_primary     direct
_atom_sites_solution_secondary     ?
_refine_ls_shift/su_max     0.000
_refine_ls_shift/su_mean     0.000
_refine_diff_density_max     0.719
_refine_diff_density_min     -0.593
_refine_ls_extinction_method     none
_refine_ls_extinction_coef     .
loop_
    _atom_type_symbol
    _atom_type_description
    _atom_type_scat_dispersion_real
    _atom_type_scat_dispersion_imag
    _atom_type_scat_source
    C C 0.0033 0.0016 'International Tables Vol C Tables 4.2.6.8 and 6.1.1.4'
    H H 0.0000 0.0000 'International Tables Vol C Tables 4.2.6.8 and 6.1.1.4'
    Fe Fe 0.3463 0.8444 'International Tables Vol C Tables 4.2.6.8 and 6.1.1.4'
    N N 0.0061 0.0033 'International Tables Vol C Tables 4.2.6.8 and 6.1.1.4'
    O O 0.0106 0.0060 'International Tables Vol C Tables 4.2.6.8 and 6.1.1.4'
_computing_data_collection
;
APEX2 (Bruker, 2014)
;
_computing_cell_refinement
;
SAINT (Bruker, 2014)
;
_computing_data_reduction
;
SAINT (Bruker, 2014)
;
_computing_structure_solution
;
SHELXT (Sheldrick, 2015a)
;
_computing_structure_refinement
;
SHELXL2014 (Sheldrick, 2015b)
;
_computing_molecular_graphics
;
<i>OLEX2</i> (Dolomanov <i>et al.</i>,  2009)
;
_computing_publication_material
;
publCIF (Westrip, 2010) and enCIFer (Allen <i>et al.</i>,  2004)
;
loop_
    _atom_site_type_symbol
    _atom_site_label
    _atom_site_fract_x
    _atom_site_fract_y
    _atom_site_fract_z
    _atom_site_U_iso_or_equiv
    _atom_site_adp_type
    _atom_site_calc_flag
    _atom_site_occupancy
    _atom_site_disorder_assembly
    _atom_site_disorder_group
    Fe Fe1 0.66815(7) 0.18786(4) 0.33212(4) 0.03351(19) Uani d 1 . .
    N N1 0.3698(6) 0.2365(4) 0.1661(3) 0.0673(11) Uani d 1 . .
    N N2 0.8300(7) 0.0198(4) 0.1707(3) 0.0754(12) Uani d 1 . .
    N N3 0.4210(6) -0.0265(3) 0.3445(3) 0.0589(9) Uani d 1 . .
    N N4 0.9261(6) 0.3973(3) 0.3139(3) 0.0596(10) Uani d 1 . .
    N N5 0.8717(4) 0.1745(2) 0.4441(2) 0.0316(6) Uani d 1 . .
    N N6 0.5553(4) 0.2840(2) 0.4410(2) 0.0329(6) Uani d 1 . .
    C C1 0.4755(6) 0.2152(3) 0.2280(3) 0.0458(9) Uani d 1 . .
    C C2 0.7745(6) 0.0849(4) 0.2313(3) 0.0467(10) Uani d 1 . .
    C C3 0.5079(5) 0.0512(3) 0.3399(2) 0.0353(8) Uani d 1 . .
    C C4 0.8320(6) 0.3212(4) 0.3207(3) 0.0415(9) Uani d 1 . .
    C C5 1.0370(5) 0.1194(3) 0.4385(3) 0.0368(8) Uani d 1 . .
    H H5 1.0615 0.0823 0.3768 0.044 Uiso calc 1 . .
    C C6 1.1713(5) 0.1153(3) 0.5197(3) 0.0420(9) Uani d 1 . .
    H H6 1.2849 0.0764 0.5132 0.050 Uiso calc 1 . .
    C C7 1.1364(6) 0.1694(3) 0.6109(3) 0.0456(9) Uani d 1 . .
    H H7 1.2248 0.1668 0.6672 0.055 Uiso calc 1 . .
    C C8 0.9667(6) 0.2285(3) 0.6182(3) 0.0449(9) Uani d 1 . .
    H H8 0.9404 0.2664 0.6793 0.054 Uiso calc 1 . .
    C C9 0.8387(5) 0.2298(3) 0.5336(3) 0.0341(8) Uani d 1 . .
    C C10 0.6566(5) 0.2913(3) 0.5321(3) 0.0346(8) Uani d 1 . .
    C C11 0.5933(6) 0.3533(3) 0.6147(3) 0.0460(9) Uani d 1 . .
    H H11 0.6665 0.3583 0.6769 0.055 Uiso calc 1 . .
    C C12 0.4214(6) 0.4078(3) 0.6046(3) 0.0495(10) Uani d 1 . .
    H H12 0.3767 0.4498 0.6597 0.059 Uiso calc 1 . .
    C C13 0.3164(6) 0.3992(3) 0.5119(3) 0.0458(10) Uani d 1 . .
    H H13 0.1994 0.4353 0.5034 0.055 Uiso calc 1 . .
    C C14 0.3861(5) 0.3368(3) 0.4321(3) 0.0388(8) Uani d 1 . .
    H H14 0.3139 0.3308 0.3696 0.047 Uiso calc 1 . .
    N N7 0.7782(5) 0.1799(3) 0.9466(2) 0.0597(8) Uani d 1 . .
    C C15 0.7397(8) 0.0530(4) 0.9254(4) 0.0789(12) Uani d 1 . .
    H H15A 0.7621 0.0296 0.9859 0.118 Uiso calc 1 . .
    H H15B 0.8272 0.0161 0.8838 0.118 Uiso calc 1 . .
    H H15C 0.6048 0.0307 0.8928 0.118 Uiso calc 1 . .
    C C16A 0.901(2) 0.1995(11) 0.8753(9) 0.078(2) Uani d 0.440(6) A 1
    H H16A 0.8350 0.1608 0.8099 0.116 Uiso calc 0.440(6) A 1
    H H16B 1.0272 0.1693 0.8889 0.116 Uiso calc 0.440(6) A 1
    H H16C 0.9202 0.2811 0.8809 0.116 Uiso calc 0.440(6) A 1
    C C16B 0.7816(19) 0.2208(9) 0.8579(6) 0.081(2) Uani d 0.560(6) A 2
    H H16D 0.6484 0.2199 0.8237 0.121 Uiso calc 0.560(6) A 2
    H H16E 0.8551 0.1709 0.8158 0.121 Uiso calc 0.560(6) A 2
    H H16F 0.8436 0.2984 0.8760 0.121 Uiso calc 0.560(6) A 2
    C C17A 0.5779(14) 0.2172(11) 0.9193(10) 0.085(2) Uani d 0.440(6) A 1
    H H17A 0.4813 0.1690 0.9361 0.128 Uiso calc 0.440(6) A 1
    H H17B 0.5497 0.2105 0.8499 0.128 Uiso calc 0.440(6) A 1
    H H17C 0.5729 0.2964 0.9542 0.128 Uiso calc 0.440(6) A 1
    C C17B 0.6394(16) 0.2374(9) 1.0058(8) 0.091(2) Uani d 0.560(6) A 2
    H H17D 0.6423 0.3177 1.0052 0.137 Uiso calc 0.560(6) A 2
    H H17E 0.6766 0.2312 1.0721 0.137 Uiso calc 0.560(6) A 2
    H H17F 0.5079 0.2011 0.9789 0.137 Uiso calc 0.560(6) A 2
    C C18A 0.846(2) 0.2542(10) 1.0479(6) 0.080(2) Uani d 0.440(6) A 1
    H H18A 0.8136 0.3322 1.0500 0.120 Uiso calc 0.440(6) A 1
    H H18B 0.9863 0.2531 1.0664 0.120 Uiso calc 0.440(6) A 1
    H H18C 0.7803 0.2253 1.0927 0.120 Uiso calc 0.440(6) A 1
    C C18B 0.9780(11) 0.1987(8) 1.0119(7) 0.0764(19) Uani d 0.560(6) A 2
    H H18D 1.0251 0.2790 1.0273 0.115 Uiso calc 0.560(6) A 2
    H H18E 1.0690 0.1522 0.9787 0.115 Uiso calc 0.560(6) A 2
    H H18F 0.9678 0.1770 1.0715 0.115 Uiso calc 0.560(6) A 2
    O O3 1.0432(6) 0.5315(3) 0.1904(3) 0.0675(9) Uani d 1 . .
    O O1 0.3484(7) 0.4452(4) 0.1018(4) 0.0881(12) Uani d 1 . .
    O O2 0.6905(8) 0.5827(5) 0.1007(4) 0.1151(16) Uani d 1 . .
    H H3A 1.007(7) 0.491(3) 0.226(3) 0.076(16) Uiso d 1 . .
    H H1A 0.360(10) 0.384(3) 0.120(4) 0.12(2) Uiso d 1 . .
    H H3B 1.134(9) 0.500(6) 0.162(5) 0.19(4) Uiso d 1 . .
    H H2A 0.795(6) 0.561(6) 0.129(5) 0.15(3) Uiso d 1 . .
    H H2B 0.588(7) 0.543(9) 0.103(9) 0.28(7) Uiso d 1 . .
    H H1B 0.296(16) 0.432(6) 0.042(2) 0.23(6) Uiso d 1 . .
loop_
    _atom_site_aniso_label
    _atom_site_aniso_U_11
    _atom_site_aniso_U_22
    _atom_site_aniso_U_33
    _atom_site_aniso_U_12
    _atom_site_aniso_U_13
    _atom_site_aniso_U_23
    Fe1 0.0330(3) 0.0381(3) 0.0315(3) 0.0052(2) 0.0066(2) 0.0119(2)
    N1 0.064(3) 0.084(3) 0.055(2) 0.008(2) -0.008(2) 0.031(2)
    N2 0.082(3) 0.089(3) 0.053(2) 0.024(2) 0.025(2) 0.003(2)
    N3 0.055(2) 0.056(2) 0.066(2) -0.0004(19) 0.0092(19) 0.0178(19)
    N4 0.054(2) 0.060(2) 0.077(3) 0.0019(19) 0.019(2) 0.035(2)
    N5 0.0305(15) 0.0323(15) 0.0343(15) 0.0044(12) 0.0081(13) 0.0111(13)
    N6 0.0304(15) 0.0314(16) 0.0389(16) 0.0045(12) 0.0072(13) 0.0119(13)
    C1 0.047(2) 0.051(2) 0.041(2) 0.0047(19) 0.0058(19) 0.0161(19)
    C2 0.048(2) 0.053(2) 0.036(2) 0.0061(19) 0.0045(19) 0.0080(19)
    C3 0.0358(19) 0.039(2) 0.0297(18) 0.0055(17) 0.0033(15) 0.0075(16)
    C4 0.038(2) 0.052(2) 0.038(2) 0.0141(18) 0.0082(17) 0.0172(18)
    C5 0.0346(19) 0.037(2) 0.042(2) 0.0053(15) 0.0102(16) 0.0131(16)
    C6 0.0337(19) 0.041(2) 0.057(2) 0.0072(16) 0.0088(18) 0.0224(19)
    C7 0.041(2) 0.053(2) 0.046(2) 0.0026(18) -0.0016(18) 0.026(2)
    C8 0.045(2) 0.054(2) 0.037(2) 0.0031(18) 0.0056(18) 0.0144(18)
    C9 0.0322(18) 0.0364(19) 0.0345(18) 0.0009(15) 0.0042(15) 0.0121(15)
    C10 0.0330(18) 0.0348(19) 0.0382(19) 0.0023(15) 0.0096(16) 0.0116(16)
    C11 0.050(2) 0.050(2) 0.037(2) 0.0049(19) 0.0113(18) 0.0074(18)
    C12 0.048(2) 0.046(2) 0.054(3) 0.0067(19) 0.024(2) 0.0024(19)
    C13 0.037(2) 0.037(2) 0.067(3) 0.0083(17) 0.017(2) 0.0128(19)
    C14 0.0310(18) 0.039(2) 0.049(2) 0.0039(16) 0.0074(17) 0.0156(17)
    N7 0.0690(19) 0.0535(17) 0.0545(17) 0.0007(15) 0.0077(15) 0.0133(14)
    C15 0.089(3) 0.0683(19) 0.078(3) 0.0004(17) 0.014(2) 0.0188(17)
    C16A 0.092(4) 0.069(4) 0.074(4) 0.003(3) 0.023(3) 0.018(3)
    C16B 0.100(5) 0.076(4) 0.067(3) -0.001(4) 0.010(3) 0.024(3)
    C17A 0.084(3) 0.085(4) 0.079(4) 0.012(3) 0.006(2) 0.012(3)
    C17B 0.100(4) 0.097(4) 0.081(4) 0.024(3) 0.024(3) 0.023(3)
    C18A 0.086(5) 0.081(4) 0.065(2) -0.006(3) 0.010(2) 0.008(2)
    C18B 0.082(3) 0.068(4) 0.074(3) 0.002(2) 0.004(2) 0.015(3)
    O3 0.075(2) 0.068(2) 0.070(2) 0.0046(18) 0.0206(19) 0.0325(18)
    O1 0.083(3) 0.089(3) 0.116(4) 0.025(2) 0.035(3) 0.058(3)
    O2 0.078(3) 0.146(4) 0.142(4) 0.012(3) 0.006(3) 0.084(4)
_geom_special_details
;
 All esds (except the esd in the dihedral angle between two l.s. planes)
 are estimated using the full covariance matrix.  The cell esds are taken
 into account individually in the estimation of esds in distances, angles
 and torsion angles; correlations between esds in cell parameters are only
 used when they are defined by crystal symmetry.  An approximate (isotropic)
 treatment of cell esds is used for estimating esds involving l.s. planes.
;
loop_
    _geom_bond_atom_site_label_1
    _geom_bond_atom_site_label_2
    _geom_bond_site_symmetry_2
    _geom_bond_distance
    _geom_bond_publ_flag
    Fe1 N5 . 1.981(3) ?
    Fe1 N6 . 1.985(3) ?
    Fe1 C1 . 1.917(4) ?
    Fe1 C2 . 1.917(4) ?
    Fe1 C3 . 1.969(4) ?
    Fe1 C4 . 1.969(4) ?
    N1 C1 . 1.132(5) ?
    N2 C2 . 1.142(5) ?
    N3 C3 . 1.105(5) ?
    N4 C4 . 1.127(5) ?
    N5 C5 . 1.339(4) ?
    N5 C9 . 1.349(4) ?
    N6 C10 . 1.348(4) ?
    N6 C14 . 1.346(4) ?
    C5 H5 . 0.9300 ?
    C5 C6 . 1.367(5) ?
    C6 H6 . 0.9300 ?
    C6 C7 . 1.370(5) ?
    C7 H7 . 0.9300 ?
    C7 C8 . 1.391(5) ?
    C8 H8 . 0.9300 ?
    C8 C9 . 1.372(5) ?
    C9 C10 . 1.475(5) ?
    C10 C11 . 1.379(5) ?
    C11 H11 . 0.9300 ?
    C11 C12 . 1.373(6) ?
    C12 H12 . 0.9300 ?
    C12 C13 . 1.374(6) ?
    C13 H13 . 0.9300 ?
    C13 C14 . 1.371(5) ?
    C14 H14 . 0.9300 ?
    N7 C15 . 1.475(5) ?
    N7 C16A . 1.481(7) ?
    N7 C16B . 1.468(6) ?
    N7 C17A . 1.482(7) ?
    N7 C17B . 1.460(7) ?
    N7 C18A . 1.486(7) ?
    N7 C18B . 1.498(6) ?
    C15 H15A . 0.9600 ?
    C15 H15B . 0.9600 ?
    C15 H15C . 0.9600 ?
    C16A H16A . 0.9600 ?
    C16A H16B . 0.9600 ?
    C16A H16C . 0.9600 ?
    C16B H16D . 0.9600 ?
    C16B H16E . 0.9600 ?
    C16B H16F . 0.9600 ?
    C17A H17A . 0.9600 ?
    C17A H17B . 0.9600 ?
    C17A H17C . 0.9600 ?
    C17B H17D . 0.9600 ?
    C17B H17E . 0.9600 ?
    C17B H17F . 0.9600 ?
    C18A H18A . 0.9600 ?
    C18A H18B . 0.9600 ?
    C18A H18C . 0.9600 ?
    C18B H18D . 0.9600 ?
    C18B H18E . 0.9600 ?
    C18B H18F . 0.9600 ?
    O3 H3A . 0.840(10) ?
    O3 H3B . 0.847(10) ?
    O1 H1A . 0.836(10) ?
    O1 H1B . 0.838(10) ?
    O2 H2A . 0.842(10) ?
    O2 H2B . 0.840(10) ?
loop_
    _geom_angle_atom_site_label_1
    _geom_angle_atom_site_label_2
    _geom_angle_atom_site_label_3
    _geom_angle_site_symmetry_1
    _geom_angle_site_symmetry_3
    _geom_angle
    _geom_angle_publ_flag
    N5 Fe1 N6 . . 81.14(11) ?
    C1 Fe1 N5 . . 175.01(15) ?
    C1 Fe1 N6 . . 95.97(14) ?
    C1 Fe1 C2 . . 86.42(17) ?
    C1 Fe1 C3 . . 92.47(15) ?
    C1 Fe1 C4 . . 87.33(16) ?
    C2 Fe1 N5 . . 96.73(14) ?
    C2 Fe1 N6 . . 175.52(14) ?
    C2 Fe1 C3 . . 86.72(16) ?
    C2 Fe1 C4 . . 91.34(17) ?
    C3 Fe1 N5 . . 91.57(13) ?
    C3 Fe1 N6 . . 89.39(13) ?
    C4 Fe1 N5 . . 88.73(13) ?
    C4 Fe1 N6 . . 92.55(13) ?
    C4 Fe1 C3 . . 178.06(15) ?
    C5 N5 Fe1 . . 126.4(2) ?
    C5 N5 C9 . . 118.4(3) ?
    C9 N5 Fe1 . . 115.1(2) ?
    C10 N6 Fe1 . . 115.3(2) ?
    C14 N6 Fe1 . . 126.3(3) ?
    C14 N6 C10 . . 118.3(3) ?
    N1 C1 Fe1 . . 175.8(4) ?
    N2 C2 Fe1 . . 176.6(4) ?
    N3 C3 Fe1 . . 178.7(3) ?
    N4 C4 Fe1 . . 179.8(4) ?
    N5 C5 H5 . . 118.7 ?
    N5 C5 C6 . . 122.7(3) ?
    C6 C5 H5 . . 118.7 ?
    C5 C6 H6 . . 120.5 ?
    C5 C6 C7 . . 119.1(3) ?
    C7 C6 H6 . . 120.5 ?
    C6 C7 H7 . . 120.5 ?
    C6 C7 C8 . . 119.1(4) ?
    C8 C7 H7 . . 120.5 ?
    C7 C8 H8 . . 120.6 ?
    C9 C8 C7 . . 118.8(4) ?
    C9 C8 H8 . . 120.6 ?
    N5 C9 C8 . . 121.9(3) ?
    N5 C9 C10 . . 114.4(3) ?
    C8 C9 C10 . . 123.7(3) ?
    N6 C10 C9 . . 114.0(3) ?
    N6 C10 C11 . . 121.6(3) ?
    C11 C10 C9 . . 124.4(3) ?
    C10 C11 H11 . . 120.2 ?
    C12 C11 C10 . . 119.5(4) ?
    C12 C11 H11 . . 120.2 ?
    C11 C12 H12 . . 120.5 ?
    C11 C12 C13 . . 119.0(4) ?
    C13 C12 H12 . . 120.5 ?
    C12 C13 H13 . . 120.4 ?
    C14 C13 C12 . . 119.2(4) ?
    C14 C13 H13 . . 120.4 ?
    N6 C14 C13 . . 122.4(4) ?
    N6 C14 H14 . . 118.8 ?
    C13 C14 H14 . . 118.8 ?
    C15 N7 C16A . . 105.4(6) ?
    C15 N7 C17A . . 102.4(6) ?
    C15 N7 C18A . . 122.6(6) ?
    C15 N7 C18B . . 101.2(5) ?
    C16A N7 C17A . . 108.8(8) ?
    C16A N7 C18A . . 114.0(8) ?
    C16B N7 C15 . . 112.9(5) ?
    C16B N7 C18B . . 111.8(7) ?
    C17A N7 C18A . . 102.4(8) ?
    C17B N7 C15 . . 110.2(6) ?
    C17B N7 C16B . . 112.9(7) ?
    C17B N7 C18B . . 107.1(6) ?
    N7 C15 H15A . . 109.5 ?
    N7 C15 H15B . . 109.5 ?
    N7 C15 H15C . . 109.5 ?
    H15A C15 H15B . . 109.5 ?
    H15A C15 H15C . . 109.5 ?
    H15B C15 H15C . . 109.5 ?
    N7 C16A H16A . . 109.5 ?
    N7 C16A H16B . . 109.5 ?
    N7 C16A H16C . . 109.5 ?
    H16A C16A H16B . . 109.5 ?
    H16A C16A H16C . . 109.5 ?
    H16B C16A H16C . . 109.5 ?
    N7 C16B H16D . . 109.5 ?
    N7 C16B H16E . . 109.5 ?
    N7 C16B H16F . . 109.5 ?
    H16D C16B H16E . . 109.5 ?
    H16D C16B H16F . . 109.5 ?
    H16E C16B H16F . . 109.5 ?
    N7 C17A H17A . . 109.5 ?
    N7 C17A H17B . . 109.5 ?
    N7 C17A H17C . . 109.5 ?
    H17A C17A H17B . . 109.5 ?
    H17A C17A H17C . . 109.5 ?
    H17B C17A H17C . . 109.5 ?
    N7 C17B H17D . . 109.5 ?
    N7 C17B H17E . . 109.5 ?
    N7 C17B H17F . . 109.5 ?
    H17D C17B H17E . . 109.5 ?
    H17D C17B H17F . . 109.5 ?
    H17E C17B H17F . . 109.5 ?
    N7 C18A H18A . . 109.5 ?
    N7 C18A H18B . . 109.5 ?
    N7 C18A H18C . . 109.5 ?
    H18A C18A H18B . . 109.5 ?
    H18A C18A H18C . . 109.5 ?
    H18B C18A H18C . . 109.5 ?
    N7 C18B H18D . . 109.5 ?
    N7 C18B H18E . . 109.5 ?
    N7 C18B H18F . . 109.5 ?
    H18D C18B H18E . . 109.5 ?
    H18D C18B H18F . . 109.5 ?
    H18E C18B H18F . . 109.5 ?
    H3A O3 H3B . . 109(3) ?
    H1A O1 H1B . . 112(3) ?
    H2A O2 H2B . . 112(3) ?
loop_
    _geom_torsion_atom_site_label_1
    _geom_torsion_atom_site_label_2
    _geom_torsion_atom_site_label_3
    _geom_torsion_atom_site_label_4
    _geom_torsion_site_symmetry_1
    _geom_torsion_site_symmetry_2
    _geom_torsion_site_symmetry_3
    _geom_torsion_site_symmetry_4
    _geom_torsion
    _geom_torsion_publ_flag
    Fe1 N5 C5 C6 . . . . 179.2(3) ?
    Fe1 N5 C9 C8 . . . . -179.9(3) ?
    Fe1 N5 C9 C10 . . . . -0.3(4) ?
    Fe1 N6 C10 C9 . . . . 2.4(4) ?
    Fe1 N6 C10 C11 . . . . -178.8(3) ?
    Fe1 N6 C14 C13 . . . . 178.2(3) ?
    N5 C5 C6 C7 . . . . 0.1(5) ?
    N5 C9 C10 N6 . . . . -1.4(4) ?
    N5 C9 C10 C11 . . . . 179.8(3) ?
    N6 C10 C11 C12 . . . . 1.0(6) ?
    C5 N5 C9 C8 . . . . -1.7(5) ?
    C5 N5 C9 C10 . . . . 178.0(3) ?
    C5 C6 C7 C8 . . . . -1.0(6) ?
    C6 C7 C8 C9 . . . . 0.5(6) ?
    C7 C8 C9 N5 . . . . 0.8(6) ?
    C7 C8 C9 C10 . . . . -178.8(3) ?
    C8 C9 C10 N6 . . . . 178.2(3) ?
    C8 C9 C10 C11 . . . . -0.5(6) ?
    C9 N5 C5 C6 . . . . 1.2(5) ?
    C9 C10 C11 C12 . . . . 179.7(3) ?
    C10 N6 C14 C13 . . . . 1.4(5) ?
    C10 C11 C12 C13 . . . . -0.1(6) ?
    C11 C12 C13 C14 . . . . -0.1(6) ?
    C12 C13 C14 N6 . . . . -0.5(6) ?
    C14 N6 C10 C9 . . . . 179.6(3) ?
    C14 N6 C10 C11 . . . . -1.6(5) ?
loop_
    _geom_hbond_atom_site_label_D
    _geom_hbond_atom_site_label_H
    _geom_hbond_atom_site_label_A
    _geom_hbond_site_symmetry_A
    _geom_hbond_distance_DH
    _geom_hbond_distance_HA
    _geom_hbond_distance_DA
    _geom_hbond_angle_DHA
    C17A H17C O2 2_666 0.96 2.50 3.112(11) 121.6
    O3 H3A N4 . 0.840(10) 2.001(11) 2.841(5) 178(5)
    O1 H1A N1 . 0.836(10) 2.025(13) 2.859(5) 176(7)
    O3 H3B O1 1_655 0.847(10) 1.893(13) 2.736(6) 174(7)
    O2 H2A O3 . 0.842(10) 1.872(15) 2.709(6) 172(7)
    O2 H2B O1 . 0.840(10) 1.979(14) 2.818(7) 177(14)
    O1 H1B O2 2_665 0.838(10) 2.02(6) 2.792(8) 152(11)
_iucr_refine_instructions_details
;
    I.res created by SHELXL-2014/7
TITL I
CELL 0.71073 6.869 11.9405 14.2731 104.107 99.695 92.235
ZERR 2 0.0009 0.0016 0.0017 0.004 0.004 0.004
LATT 1
SFAC C H Fe N O
UNIT 36 52 2 14 6
EQIV $1 1-X,1-Y,1-Z
EQIV $2 1+X,+Y,+Z
EQIV $3 1-X,1-Y,-Z
DFIX 0.84 0.01 H3b O3
DFIX 0.84 0.01 H3a O3
DFIX 0.84 0.01 H1a O1
DFIX 1.39 H3b H3a
DFIX 0.84 0.01 H2a O2
DFIX 0.84 0.01 H2b O2
DFIX 1.39 H2b H2a
DFIX 0.84 0.01 H1b O1
DFIX 1.39 H1a H1b
SADI 0.01 N7 C16A N7 C16B N7 C17A N7 C17B N7 C18A N7 C18B N7 C15
RIGU 0.001 0.001 N7 C15 C16A C17A C18A C16B C17B C18B
L.S. 10
PLAN  10
SIZE 0.08 0.16 0.22
TEMP 20
HTAB C17A O2_$1
HTAB O3 N4
HTAB O3 O1_$2
HTAB O1 N1
HTAB O1 O2_$3
HTAB O2 O3
HTAB O2 O1
GRID
BOND $H
CONF
MORE -1
fmap 2
acta 52
MERG 2
REM <olex2.extras>
REM <HklSrc "%.\\1.hkl">
REM </olex2.extras>
WGHT    0.071200    0.921300
FVAR       0.50599   0.43963
FE1   3    0.668155    0.187865    0.332125    11.00000    0.03297    0.03807 =
         0.03151    0.01189    0.00657    0.00516
N1    4    0.369756    0.236490    0.166098    11.00000    0.06386    0.08354 =
         0.05460    0.03064   -0.00817    0.00764
N2    4    0.829960    0.019793    0.170704    11.00000    0.08210    0.08922 =
         0.05302    0.00343    0.02535    0.02364
N3    4    0.420953   -0.026530    0.344527    11.00000    0.05473    0.05609 =
         0.06598    0.01776    0.00923   -0.00037
N4    4    0.926083    0.397273    0.313889    11.00000    0.05381    0.06009 =
         0.07656    0.03514    0.01874    0.00188
N5    4    0.871671    0.174454    0.444120    11.00000    0.03047    0.03234 =
         0.03429    0.01108    0.00810    0.00443
N6    4    0.555322    0.284019    0.441008    11.00000    0.03041    0.03136 =
         0.03894    0.01195    0.00717    0.00448
C1    1    0.475528    0.215189    0.228001    11.00000    0.04658    0.05088 =
         0.04145    0.01611    0.00584    0.00470
C2    1    0.774506    0.084942    0.231330    11.00000    0.04813    0.05324 =
         0.03598    0.00797    0.00448    0.00614
C3    1    0.507926    0.051186    0.339920    11.00000    0.03578    0.03913 =
         0.02967    0.00749    0.00325    0.00548
C4    1    0.831988    0.321182    0.320674    11.00000    0.03830    0.05202 =
         0.03840    0.01716    0.00816    0.01407
C5    1    1.037025    0.119352    0.438495    11.00000    0.03457    0.03697 =
         0.04182    0.01309    0.01020    0.00527
AFIX  43
H5    2    1.061491    0.082306    0.376808    11.00000   -1.20000
AFIX   0
C6    1    1.171327    0.115341    0.519736    11.00000    0.03368    0.04100 =
         0.05711    0.02240    0.00881    0.00722
AFIX  43
H6    2    1.284885    0.076410    0.513199    11.00000   -1.20000
AFIX   0
C7    1    1.136361    0.169448    0.610911    11.00000    0.04122    0.05314 =
         0.04588    0.02599   -0.00159    0.00256
AFIX  43
H7    2    1.224822    0.166757    0.667174    11.00000   -1.20000
AFIX   0
C8    1    0.966662    0.228490    0.618179    11.00000    0.04509    0.05368 =
         0.03674    0.01435    0.00561    0.00313
AFIX  43
H8    2    0.940424    0.266388    0.679287    11.00000   -1.20000
AFIX   0
C9    1    0.838721    0.229833    0.533649    11.00000    0.03222    0.03644 =
         0.03447    0.01208    0.00415    0.00090
C10   1    0.656580    0.291294    0.532068    11.00000    0.03295    0.03479 =
         0.03820    0.01158    0.00957    0.00229
C11   1    0.593291    0.353330    0.614716    11.00000    0.05011    0.04990 =
         0.03722    0.00739    0.01132    0.00491
AFIX  43
H11   2    0.666494    0.358266    0.676854    11.00000   -1.20000
AFIX   0
C12   1    0.421396    0.407774    0.604624    11.00000    0.04839    0.04614 =
         0.05411    0.00245    0.02439    0.00665
AFIX  43
H12   2    0.376726    0.449796    0.659702    11.00000   -1.20000
AFIX   0
C13   1    0.316355    0.399236    0.511914    11.00000    0.03695    0.03672 =
         0.06651    0.01281    0.01676    0.00829
AFIX  43
H13   2    0.199450    0.435324    0.503417    11.00000   -1.20000
AFIX   0
C14   1    0.386102    0.336836    0.432104    11.00000    0.03097    0.03915 =
         0.04884    0.01562    0.00737    0.00394
AFIX  43
H14   2    0.313867    0.330791    0.369561    11.00000   -1.20000
AFIX   0
N7    4    0.778163    0.179886    0.946636    11.00000    0.06905    0.05353 =
         0.05454    0.01331    0.00772    0.00074
C15   1    0.739707    0.053009    0.925434    11.00000    0.08918    0.06828 =
         0.07829    0.01883    0.01369    0.00043
AFIX 137
H15A  2    0.762060    0.029612    0.985857    11.00000   -1.50000
H15B  2    0.827243    0.016104    0.883837    11.00000   -1.50000
H15C  2    0.604786    0.030718    0.892806    11.00000   -1.50000
AFIX   0
PART 1
C16A  1    0.900914    0.199497    0.875292    21.00000    0.09226    0.06880 =
         0.07376    0.01803    0.02251    0.00313
AFIX 137
H16A  2    0.834967    0.160823    0.809861    21.00000   -1.50000
H16B  2    1.027164    0.169290    0.888876    21.00000   -1.50000
H16C  2    0.920191    0.281092    0.880887    21.00000   -1.50000
AFIX   0
PART 0
PART 2
C16B  1    0.781598    0.220819    0.857850   -21.00000    0.09974    0.07650 =
         0.06698    0.02406    0.00967   -0.00102
AFIX 137
H16D  2    0.648380    0.219927    0.823693   -21.00000   -1.50000
H16E  2    0.855057    0.170893    0.815779   -21.00000   -1.50000
H16F  2    0.843601    0.298396    0.876037   -21.00000   -1.50000
AFIX   0
PART 0
PART 1
C17A  1    0.577882    0.217209    0.919302    21.00000    0.08427    0.08524 =
         0.07880    0.01209    0.00583    0.01156
AFIX 137
H17A  2    0.481278    0.168952    0.936147    21.00000   -1.50000
H17B  2    0.549672    0.210473    0.849861    21.00000   -1.50000
H17C  2    0.572927    0.296384    0.954187    21.00000   -1.50000
AFIX   0
PART 0
PART 2
C17B  1    0.639364    0.237409    1.005768   -21.00000    0.10006    0.09691 =
         0.08139    0.02280    0.02409    0.02423
AFIX 137
H17D  2    0.642268    0.317677    1.005175   -21.00000   -1.50000
H17E  2    0.676631    0.231242    1.072117   -21.00000   -1.50000
H17F  2    0.507949    0.201123    0.978884   -21.00000   -1.50000
AFIX   0
PART 0
PART 1
C18A  1    0.845535    0.254194    1.047921    21.00000    0.08596    0.08100 =
         0.06504    0.00826    0.01039   -0.00568
AFIX 137
H18A  2    0.813567    0.332218    1.050026    21.00000   -1.50000
H18B  2    0.986301    0.253062    1.066415    21.00000   -1.50000
H18C  2    0.780255    0.225303    1.092747    21.00000   -1.50000
AFIX   0
PART 0
PART 2
C18B  1    0.977957    0.198723    1.011913   -21.00000    0.08165    0.06810 =
         0.07370    0.01530    0.00358    0.00174
AFIX 137
H18D  2    1.025121    0.279020    1.027312   -21.00000   -1.50000
H18E  2    1.068950    0.152223    0.978749   -21.00000   -1.50000
H18F  2    0.967803    0.176994    1.071498   -21.00000   -1.50000
AFIX   0
PART 0
O3    5    1.043180    0.531464    0.190443    11.00000    0.07512    0.06814 =
         0.06969    0.03254    0.02064    0.00464
O1    5    0.348436    0.445219    0.101768    11.00000    0.08319    0.08950 =
         0.11579    0.05787    0.03500    0.02459
O2    5    0.690508    0.582720    0.100689    11.00000    0.07759    0.14615 =
         0.14158    0.08383    0.00567    0.01222
H3A   2    1.007455    0.490651    0.225873    11.00000    0.07557
H1A   2    0.360357    0.384225    0.120296    11.00000    0.11627
H3B   2    1.133573    0.499737    0.162444    11.00000    0.18905
H2A   2    0.794697    0.560715    0.128594    11.00000    0.14737
H2B   2    0.588456    0.543441    0.103356    11.00000    0.28449
H1B   2    0.296169    0.432332    0.042292    11.00000    0.22952
HKLF 4
REM  I
REM R1 =  0.0526 for    3015 Fo > 4sig(Fo)  and  0.0794 for all    3982 data
REM    321 parameters refined using     87 restraints
END
WGHT      0.0712      0.9213
REM Highest difference peak  0.719,  deepest hole -0.593,  1-sigma level  0.068
Q1    1   0.6683  0.2534  0.8762  11.00000  0.05    0.40
Q2    1   1.2630  0.1994  0.7240  11.00000  0.05    0.39
Q3    1   0.9992  0.2250  0.9410  11.00000  0.05    0.35
Q4    1   0.8385  0.1954  0.8425  11.00000  0.05    0.33
Q5    1   0.5297  0.1621  0.9406  11.00000  0.05    0.30
Q6    1   0.7485  0.3075  1.0053  11.00000  0.05    0.30
Q7    1   0.9042  0.5669  0.1563  11.00000  0.05    0.29
Q8    1   0.8944  0.0970  0.9731  11.00000  0.05    0.28
Q9    1   0.6168  0.0863  0.9694  11.00000  0.05    0.28
Q10   1   0.7759  0.1492  0.3955  11.00000  0.05    0.27
  REM The information below was added by Olex2.
  REM
  REM R1 = 0.0526 for 3015 Fo > 4sig(Fo) and 0.0794 for all 20120 data
  REM n/a parameters refined using n/a restraints
  REM Highest difference peak 0.72, deepest hole -0.59
  REM Mean Shift 0, Max Shift 0.000.
  REM +++ Tabular Listing of Refinement Information +++
  REM R1_all = 0.0794
  REM R1_gt = 0.0526
  REM wR_ref = 0.1417
  REM GOOF = 1.040
  REM Shift_max = 0.000
  REM Shift_mean = 0
  REM Reflections_all = 20120
  REM Reflections_gt = 3015
  REM Parameters = n/a
  REM Hole = -0.59
  REM Peak = 0.72
  REM Flack = n/a
;
data_II
_audit_creation_method
;
Olex2 1.2
(compiled 2016.02.19 svn.r3266 for OlexSys, GUI svn.r5155)
;
_journal_date_recd_electronic     2016-04-11
_journal_date_accepted     2016-04-22
_journal_name_full     'Acta Crystallographica, Section E'
_journal_year     2016
_journal_volume     72
_journal_issue      5
_journal_page_first     741
_journal_page_last     746
_journal_paper_category     GM
_journal_paper_doi     10.1107/S2056989016006848
_journal_coeditor_code     BG2584
_chemical_name_systematic
;\
Poly[[(2,2'-bipyridine-\k^2^<i>N</i>,<i>N</i>')di-\m~2~-cyanido-dicyanido(\m-\
ethylenediamine)(ethylenediamine-\k^2^<i>N</i>,<i>N</i>')cadmium(II)iron(II)]
monohydrate]
;
_chemical_name_common     ?
_chemical_formula_moiety     'C18 H24 Cd1 Fe1 N10, H2 O'
_chemical_formula_sum     'C18 H26 Cd Fe N10 O'
_chemical_formula_iupac     '[Cd Fe (C N)4 (C10 H8 N2) (C2 H8 N2)2], H2 O'
_chemical_formula_weight     566.74
_chemical_melting_point     ?
_shelx_space_group_comment
;
The symmetry employed for this shelxl refinement is uniquely defined
by the following loop, which should always be used as a source of
symmetry information in preference to the above space-group names.
They are only intended as comments.
;
_space_group_crystal_system     monoclinic
_space_group_name_H-M_alt     'C 1 2/c 1'
_space_group_name_Hall     '-C 2yc'
loop_
    _space_group_symop_operation_xyz
    'x, y, z'
    '-x, y, -z+1/2'
    'x+1/2, y+1/2, z'
    '-x+1/2, y+1/2, -z+1/2'
    '-x, -y, -z'
    'x, -y, z-1/2'
    '-x+1/2, -y+1/2, -z'
    'x+1/2, -y+1/2, z-1/2'
_cell_length_a     7.4184(14)
_cell_length_b     28.534(5)
_cell_length_c     11.094(2)
_cell_angle_alpha     90
_cell_angle_beta     109.143(6)
_cell_angle_gamma     90
_cell_volume     2218.3(7)
_cell_formula_units_Z     4
_cell_measurement_reflns_used     9748
_cell_measurement_theta_min     2.993
_cell_measurement_theta_max     30.326
_cell_measurement_temperature     296(2)
_exptl_crystal_description     block
_exptl_crystal_colour     'dark red'
_exptl_crystal_size_max     0.3
_exptl_crystal_size_mid     0.26
_exptl_crystal_size_min     0.14
_exptl_crystal_density_diffrn     1.697
_exptl_crystal_density_meas     ?
_exptl_crystal_density_method     'not measured'
_exptl_crystal_F_000     1144
_exptl_absorpt_coefficient_mu     1.645
_exptl_absorpt_correction_type     multi-scan
_exptl_absorpt_process_details
;
(SADABS; Bruker, 2014)
;
_shelx_estimated_absorpt_T_min     ?
_shelx_estimated_absorpt_T_max     ?
_exptl_absorpt_correction_T_min     0.6327
_exptl_absorpt_correction_T_max     0.7461
_exptl_special_details
;
SADABS-2014/5 (Bruker,2014/5) was used for absorption correction.
wR2(int) was 0.0955 before and 0.0483 after correction.
The Ratio of minimum to maximum transmission is 0.8480.
The \l/2 correction factor is 0.00150.
;
_diffrn_ambient_temperature     296(2)
_diffrn_radiation_type     MoK\a
_diffrn_radiation_wavelength     0.71073
_diffrn_radiation_monochromator     'graphiteDouble Bounce Multilayer Mirror'
_diffrn_measurement_device_type     'Bruker APEXII D8 QUEST CMOS'
_diffrn_measurement_device     'four-circle KAPPA diffractometer'
_diffrn_measurement_method     '\f and \w scans'
_diffrn_detector_area_resol_mean     10.5
_diffrn_reflns_number     51158
_diffrn_reflns_av_R_equivalents     0.0380
_diffrn_reflns_theta_min     2.993
_diffrn_reflns_theta_max     28.280
_diffrn_reflns_theta_full     26.000
_diffrn_measured_fraction_theta_max     0.999
_diffrn_measured_fraction_theta_full     0.999
_diffrn_reflns_limit_h_min     -9
_diffrn_reflns_limit_h_max     9
_diffrn_reflns_limit_k_min     -38
_diffrn_reflns_limit_k_max     37
_diffrn_reflns_limit_l_min     -14
_diffrn_reflns_limit_l_max     14
_diffrn_standards_number     0
loop_
    _refln_index_h
    _refln_index_k
    _refln_index_l
    _refln_F_squared_meas
    -2 0 0 7850.81
    -2 0 0 6800.72
    -2 0 0 8190.58
    -2 0 0 8105.79
    2 0 0 8091.79
    2 0 0 8023.3
    2 0 0 8234.38
    2 0 0 8165.78
    2 0 0 8235.38
    2 0 0 8347.06
    -4 0 0 3077.49
    -4 0 0 3216.18
    -4 0 0 3141.49
    -4 0 0 2993.8
    -4 0 0 3136.49
    -4 0 0 3086.29
    4 0 0 3142.79
    4 0 0 3301.87
    4 0 0 3235.38
    4 0 0 3187.88
    4 0 0 3225.98
    4 0 0 3149.68
    -6 0 0 988.8
    -6 0 0 992.3
    -6 0 0 1007.2
    -6 0 0 951.7
    -6 0 0 1004.5
    -6 0 0 968.8
    6 0 0 992.3
    6 0 0 980.8
    6 0 0 962.9
    6 0 0 986.4
    6 0 0 960.3
    6 0 0 993
    6 0 0 980.6
    6 0 0 982.1
    -8 0 0 363.76
    -8 0 0 357.76
    -8 0 0 413.36
    -8 0 0 400.56
    -8 0 0 374.26
    -8 0 0 347.27
    8 0 0 390.96
    8 0 0 391.66
    8 0 0 390.66
    8 0 0 391.96
    8 0 0 378.96
    9 -1 0 128.29
    9 -1 0 156.08
    9 -1 0 139.09
    -9 1 0 178.98
    -9 1 0 120.59
    -9 1 0 153.78
    -9 1 0 124.49
    7 -1 0 235.78
    7 -1 0 261.97
    7 -1 0 233.58
    7 -1 0 240.08
    7 -1 0 265.87
    7 -1 0 245.78
    -7 1 0 250.27
    -7 1 0 242.08
    -7 1 0 221.18
    -7 1 0 238.58
    -7 1 0 254.47
    -7 1 0 242.88
    5 -1 0 645.14
    5 -1 0 632.04
    5 -1 0 651.83
    5 -1 0 644.64
    5 -1 0 610.74
    5 -1 0 633.24
    -5 1 0 646.44
    -5 1 0 613.14
    -5 1 0 683.53
    -5 1 0 634.94
    -5 1 0 638.14
    -5 1 0 644.64
    3 -1 0 542.55
    3 -1 0 537.75
    3 -1 0 545.35
    3 -1 0 543.95
    3 -1 0 546.55
    3 -1 0 538.55
    -3 1 0 551.94
    -3 1 0 528.45
    -3 1 0 545.65
    -3 1 0 517.25
    -3 1 0 544.75
    -3 1 0 524.75
    1 -1 0 231.58
    1 -1 0 164.88
    -1 1 0 504.95
    -1 1 0 599.24
    -1 1 0 567.24
    -1 1 0 562.04
    -1 1 0 563.44
    -1 -1 0 571.54
    -1 -1 0 533.15
    -1 -1 0 537.75
    -3 -1 0 522.25
    -3 -1 0 460.15
    -3 -1 0 527.55
    -3 -1 0 540.55
    -3 -1 0 532.85
    3 1 0 560.14
    3 1 0 549.54
    3 1 0 544.55
    3 1 0 539.45
    3 1 0 544.95
    3 1 0 598.94
    -5 -1 0 613.24
    -5 -1 0 614.94
    -5 -1 0 621.14
    -5 -1 0 640.04
    -5 -1 0 515.35
    -5 -1 0 613.24
    5 1 0 661.43
    5 1 0 634.64
    5 1 0 632.64
    5 1 0 651.63
    5 1 0 631.14
    5 1 0 655.53
    5 1 0 648.84
    5 1 0 657.13
    -7 -1 0 250.47
    -7 -1 0 239.28
    -7 -1 0 249.38
    -7 -1 0 221.98
    -7 -1 0 224.48
    -7 -1 0 251.37
    7 1 0 232.38
    7 1 0 239.98
    7 1 0 252.87
    7 1 0 266.37
    7 1 0 248.38
    7 1 0 274.17
    7 1 0 234.08
    -9 -1 0 131.99
    -9 -1 0 114.29
    -9 -1 0 124.19
    -9 -1 0 171.88
    9 1 0 150.68
    9 1 0 140.99
    9 1 0 150.28
    8 -2 0 147.89
    8 -2 0 159.08
    8 -2 0 165.68
    8 -2 0 177.68
    -8 2 0 150.88
    -8 2 0 168.58
    -8 2 0 168.68
    -8 2 0 144.19
    -8 2 0 175.48
    6 -2 0 319.57
    6 -2 0 335.67
    6 -2 0 358.06
    6 -2 0 335.47
    6 -2 0 340.27
    6 -2 0 344.07
    6 -2 0 321.57
    6 -2 0 326.87
    -6 2 0 331.97
    -6 2 0 323.97
    -6 2 0 353.76
    -6 2 0 343.37
    -6 2 0 333.47
    -6 2 0 332.47
    4 -2 0 2274.77
    4 -2 0 2227.68
    4 -2 0 2282.07
    4 -2 0 2296.57
    4 -2 0 2236.58
    4 -2 0 2240.28
    4 -2 0 2267.97
    -4 2 0 2252.97
    -4 2 0 2291.97
    -4 2 0 2269.17
    -4 2 0 2227.28
    -4 2 0 2271.67
    -4 2 0 2289.17
    2 -2 0 1247.38
    2 -2 0 1262.57
    2 -2 0 1284.57
    2 -2 0 1270.87
    2 -2 0 1284.07
    -2 2 0 1236.78
    -2 2 0 1215.98
    -2 2 0 1211.88
    -2 2 0 1223.18
    -2 2 0 1278.97
    -2 2 0 1278.57
    -2 -2 0 1227.88
    -2 -2 0 1198.98
    -2 -2 0 1256.27
    -2 -2 0 1245.78
    -2 -2 0 1227.48
    -2 -2 0 1243.98
    2 2 0 1288.47
    2 2 0 1336.77
    2 2 0 1271.37
    2 2 0 1277.47
    2 2 0 1257.77
    2 2 0 1292.37
    2 2 0 1273.47
    -4 -2 0 2235.98
    -4 -2 0 2232.28
    -4 -2 0 2239.78
    -4 -2 0 2301.47
    -4 -2 0 2105.69
    -4 -2 0 2251.57
    4 2 0 2251.87
    4 2 0 2263.17
    4 2 0 2251.27
    4 2 0 2289.37
    4 2 0 2241.48
    4 2 0 2291.47
    4 2 0 2313.07
    -6 -2 0 326.57
    -6 -2 0 318.07
    -6 -2 0 350.46
    -6 -2 0 329.67
    -6 -2 0 343.57
    -6 -2 0 335.47
    6 2 0 324.57
    6 2 0 366.36
    6 2 0 333.37
    6 2 0 318.07
    6 2 0 349.57
    6 2 0 319.07
    6 2 0 349.87
    -8 -2 0 192.48
    -8 -2 0 152.88
    -8 -2 0 163.68
    -8 -2 0 145.49
    -8 -2 0 156.48
    -8 -2 0 183.58
    8 2 0 168.38
    8 2 0 162.08
    8 2 0 206.98
    8 2 0 179.28
    9 -3 0 219.38
    9 -3 0 237.98
    9 -3 0 296.77
    -9 3 0 259.57
    -9 3 0 243.88
    -9 3 0 172.68
    -9 3 0 227.18
    7 -3 0 490.15
    7 -3 0 463.55
    7 -3 0 494.65
    7 -3 0 452.25
    7 -3 0 482.55
    7 -3 0 476.25
    7 -3 0 477.45
    7 -3 0 476.65
    -7 3 0 497.65
    -7 3 0 465.25
    -7 3 0 434.16
    -7 3 0 485.55
    -7 3 0 512.55
    -7 3 0 481.75
    5 -3 0 2063.89
    5 -3 0 2032.1
    5 -3 0 2044.2
    5 -3 0 2053.09
    5 -3 0 2226.38
    5 -3 0 2013.7
    5 -3 0 2026.8
    5 -3 0 2010.7
    -5 3 0 2041.8
    -5 3 0 2044.1
    -5 3 0 2047.9
    -5 3 0 2060.09
    -5 3 0 1997.2
    -5 3 0 2114.19
    3 -3 0 1796.92
    3 -3 0 1819.92
    3 -3 0 1919.31
    3 -3 0 1846.32
    3 -3 0 1891.21
    -3 3 0 1853.01
    -3 3 0 1885.91
    -3 3 0 1815.32
    -3 3 0 1873.71
    -3 3 0 1862.11
    -3 3 0 1800.12
    1 -3 0 5822.92
    1 -3 0 6012
    1 -3 0 6085.39
    1 -3 0 6258.07
    1 -3 0 5923.81
    1 -3 0 5751.02
    -1 3 0 5940.91
    -1 3 0 6127.49
    -1 3 0 6141.39
    -1 3 0 6185.68
    -1 -3 0 6041.4
    -1 -3 0 6155.08
    -1 -3 0 5402.16
    -1 -3 0 6192.58
    -1 -3 0 5903.91
    1 3 0 6270.77
    1 3 0 6309.37
    1 3 0 6273.17
    1 3 0 5996.2
    -3 -3 0 1822.32
    -3 -3 0 1853.01
    -3 -3 0 1878.51
    -3 -3 0 1855.81
    3 3 0 1878.01
    3 3 0 1875.51
    3 3 0 1920.61
    3 3 0 1829.42
    3 3 0 1868.71
    3 3 0 1918.51
    3 3 0 1845.62
    -5 -3 0 2030.3
    -5 -3 0 2099.39
    -5 -3 0 1912.51
    -5 -3 0 1975.5
    -5 -3 0 2041.1
    -5 -3 0 1972.8
    5 3 0 2021.5
    5 3 0 1942.11
    5 3 0 2060.69
    5 3 0 1998.9
    5 3 0 2037.6
    5 3 0 2049.89
    -7 -3 0 504.95
    -7 -3 0 485.45
    -7 -3 0 489.25
    -7 -3 0 457.85
    -7 -3 0 477.45
    -7 -3 0 459.15
    7 3 0 472.15
    7 3 0 491.05
    7 3 0 474.45
    7 3 0 483.75
    7 3 0 449.36
    -9 -3 0 233.38
    -9 -3 0 211.98
    9 3 0 273.57
    9 3 0 277.07
    9 3 0 287.17
    8 -4 0 96.09
    8 -4 0 145.89
    8 -4 0 130.09
    8 -4 0 118.49
    8 -4 0 108.89
    8 -4 0 154.38
    -8 4 0 109.19
    -8 4 0 104.89
    -8 4 0 127.29
    -8 4 0 140.19
    -8 4 0 114.69
    6 -4 0 18.2
    6 -4 0 20
    6 -4 0 19.2
    6 -4 0 22.8
    6 -4 0 24.9
    6 -4 0 23
    6 -4 0 15.2
    6 -4 0 22.5
    -6 4 0 19.6
    -6 4 0 18.1
    -6 4 0 11.1
    -6 4 0 21.1
    -6 4 0 29.9
    -6 4 0 28.1
    4 -4 0 421.86
    4 -4 0 407.26
    4 -4 0 400.66
    4 -4 0 397.96
    4 -4 0 426.06
    -4 4 0 390.56
    -4 4 0 408.66
    -4 4 0 405.86
    -4 4 0 403.46
    -4 4 0 408.16
    -4 4 0 412.06
    2 -4 0 26
    2 -4 0 26.2
    2 -4 0 28.7
    2 -4 0 18
    2 -4 0 29.9
    2 -4 0 28.2
    -2 4 0 24.3
    -2 4 0 32.4
    -2 4 0 29
    -2 4 0 26.3
    -2 4 0 28
    -2 -4 0 24.2
    -2 -4 0 24.1
    -2 -4 0 25.2
    -2 -4 0 26.6
    -2 -4 0 25.9
    -2 -4 0 30.3
    2 4 0 25.6
    2 4 0 27.7
    2 4 0 28.5
    2 4 0 26.8
    2 4 0 28.5
    -4 -4 0 396.26
    -4 -4 0 397.16
    -4 -4 0 420.06
    -4 -4 0 356.16
    -4 -4 0 404.66
    4 4 0 422.16
    4 4 0 395.26
    4 4 0 419.66
    4 4 0 423.76
    4 4 0 410.76
    -6 -4 0 29
    -6 -4 0 17.1
    -6 -4 0 14.5
    -6 -4 0 30.3
    -6 -4 0 21.6
    -6 -4 0 17.6
    6 4 0 13.7
    6 4 0 28.2
    6 4 0 15.9
    6 4 0 22.8
    6 4 0 19.2
    6 4 0 28.4
    -8 -4 0 124.19
    -8 -4 0 141.69
    -8 -4 0 162.88
    -8 -4 0 134.99
    -8 -4 0 113.89
    8 4 0 109.09
    8 4 0 148.59
    8 4 0 111.49
    8 4 0 131.49
    9 -5 0 311.87
    9 -5 0 319.47
    9 -5 0 375.56
    -9 5 0 354.66
    -9 5 0 306.57
    -9 5 0 271.07
    7 -5 0 790.82
    7 -5 0 766.92
    7 -5 0 788.32
    7 -5 0 745.13
    7 -5 0 739.03
    7 -5 0 771.42
    7 -5 0 748.63
    -7 5 0 748.73
    -7 5 0 758.92
    -7 5 0 765.62
    -7 5 0 747.83
    -7 5 0 652.03
    -7 5 0 756.12
    5 -5 0 2219.88
    5 -5 0 2233.98
    5 -5 0 2222.58
    5 -5 0 2214.28
    5 -5 0 2271.37
    5 -5 0 2222.78
    5 -5 0 2184.68
    -5 5 0 2174.78
    -5 5 0 2184.88
    -5 5 0 2178.48
    -5 5 0 2271.57
    -5 5 0 2224.48
    -5 5 0 2289.97
    3 -5 0 3113.49
    3 -5 0 3120.59
    3 -5 0 3084.19
    3 -5 0 3117.79
    3 -5 0 3175.68
    3 -5 0 3172.48
    3 -5 0 3141.19
    -3 5 0 3069.59
    -3 5 0 3147.59
    -3 5 0 3065.39
    -3 5 0 3203.98
    -3 5 0 3061.09
    -3 5 0 3103.59
    1 -5 0 5167.68
    1 -5 0 5187.08
    1 -5 0 5186.58
    1 -5 0 5211.88
    1 -5 0 5228.68
    1 -5 0 5188.28
    1 -5 0 5183.38
    -1 5 0 5233.98
    -1 5 0 5363.66
    -1 5 0 5095.59
    -1 5 0 5463.75
    -1 -5 0 4992
    -1 -5 0 5026.5
    -1 -5 0 5104.29
    -1 -5 0 5145.58
    -1 -5 0 4523.25
    1 5 0 5322.37
    1 5 0 5241.28
    1 5 0 5158.68
    1 5 0 5231.38
    1 5 0 5239.18
    1 5 0 5375.06
    -3 -5 0 3099.49
    -3 -5 0 3121.29
    -3 -5 0 3126.69
    -3 -5 0 3161.58
    -3 -5 0 3136.99
    -3 -5 0 2645.34
    3 5 0 3120.79
    3 5 0 3154.98
    3 5 0 3092.59
    3 5 0 3187.88
    3 5 0 3117.29
    3 5 0 3142.99
    -5 -5 0 2162.38
    -5 -5 0 2145.19
    -5 -5 0 2182.18
    -5 -5 0 2231.88
    -5 -5 0 2205.48
    5 5 0 2296.97
    5 5 0 2194.98
    5 5 0 2199.28
    5 5 0 2250.17
    5 5 0 2256.57
    -7 -5 0 715.53
    -7 -5 0 768.02
    -7 -5 0 759.62
    -7 -5 0 735.03
    -7 -5 0 733.13
    -7 -5 0 757.12
    7 5 0 709.33
    7 5 0 778.12
    7 5 0 743.63
    7 5 0 759.72
    7 5 0 769.82
    -9 -5 0 328.67
    -9 -5 0 326.17
    9 5 0 310.47
    9 5 0 331.87
    9 5 0 330.67
    8 -6 0 344.87
    8 -6 0 351.06
    8 -6 0 347.27
    8 -6 0 365.16
    8 -6 0 296.97
    8 -6 0 358.06
    8 -6 0 327.77
    -8 6 0 342.97
    -8 6 0 331.77
    -8 6 0 337.87
    -8 6 0 303.67
    -8 6 0 332.27
    6 -6 0 391.16
    6 -6 0 358.56
    6 -6 0 285.27
    6 -6 0 369.16
    6 -6 0 369.96
    6 -6 0 370.96
    6 -6 0 351.36
    6 -6 0 370.56
    -6 6 0 364.16
    -6 6 0 392.46
    -6 6 0 357.16
    -6 6 0 367.16
    -6 6 0 367.26
    -6 6 0 353.76
    4 -6 0 856.11
    4 -6 0 872.71
    4 -6 0 908.11
    4 -6 0 852.11
    4 -6 0 870.11
    4 -6 0 855.71
    -4 6 0 887.21
    -4 6 0 857.61
    -4 6 0 853.41
    -4 6 0 873.11
    -4 6 0 869.81
    -4 6 0 881.91
    2 -6 0 986.5
    2 -6 0 838.02
    2 -6 0 815.92
    2 -6 0 1005.6
    2 -6 0 1032.2
    2 -6 0 979.7
    -2 6 0 1030.4
    -2 6 0 996.8
    -2 6 0 973.5
    -2 6 0 992.3
    -2 6 0 993.8
    -2 6 0 984.9
    0 -6 0 902.51
    0 -6 0 875.11
    0 -6 0 894.11
    0 -6 0 924.11
    0 -6 0 849.02
    0 -6 0 940.21
    0 -6 0 906.31
    0 6 0 926.01
    0 6 0 933.71
    0 6 0 915.11
    0 6 0 956.7
    0 6 0 938.11
    0 6 0 906.81
    -2 -6 0 1003.2
    -2 -6 0 957.9
    -2 -6 0 988.8
    -2 -6 0 954.9
    -2 -6 0 935.71
    -2 -6 0 972.3
    2 6 0 988.5
    2 6 0 996.8
    2 6 0 974.7
    2 6 0 1007.3
    2 6 0 955.6
    2 6 0 1006.3
    -4 -6 0 691.33
    -4 -6 0 853.71
    -4 -6 0 815.02
    -4 -6 0 857.71
    -4 -6 0 875.91
    -4 -6 0 883.61
    4 6 0 882.81
    4 6 0 887.81
    4 6 0 858.91
    4 6 0 872.61
    4 6 0 876.71
    4 6 0 860.91
    -6 -6 0 358.66
    -6 -6 0 420.96
    -6 -6 0 368.16
    -6 -6 0 369.86
    -6 -6 0 377.36
    -6 -6 0 379.66
    6 6 0 379.06
    6 6 0 375.96
    6 6 0 356.86
    6 6 0 396.66
    6 6 0 399.46
    -8 -6 0 304.27
    -8 -6 0 266.17
    -8 -6 0 345.87
    -8 -6 0 325.67
    -8 -6 0 313.37
    8 6 0 332.07
    8 6 0 334.87
    8 6 0 372.96
    8 6 0 357.86
    9 -7 0 126.39
    9 -7 0 128.69
    9 -7 0 117.09
    -9 7 0 129.89
    -9 7 0 133.69
    -9 7 0 74.09
    7 -7 0 289.27
    7 -7 0 273.67
    7 -7 0 303.47
    7 -7 0 272.37
    7 -7 0 277.47
    7 -7 0 315.57
    7 -7 0 258.37
    7 -7 0 308.27
    -7 7 0 271.17
    -7 7 0 302.67
    -7 7 0 282.27
    -7 7 0 301.97
    -7 7 0 257.57
    -7 7 0 296.37
    5 -7 0 449.86
    5 -7 0 458.85
    5 -7 0 466.95
    5 -7 0 471.75
    5 -7 0 476.15
    5 -7 0 482.85
    5 -7 0 469.65
    -5 7 0 463.55
    -5 7 0 475.25
    -5 7 0 482.15
    -5 7 0 464.65
    -5 7 0 484.75
    -5 7 0 452.15
    3 -7 0 261.17
    3 -7 0 261.87
    3 -7 0 243.38
    3 -7 0 262.17
    3 -7 0 261.17
    3 -7 0 255.87
    3 -7 0 192.38
    -3 7 0 245.98
    -3 7 0 255.27
    -3 7 0 251.97
    -3 7 0 271.67
    -3 7 0 254.57
    1 -7 0 1.4
    1 -7 0 0.6
    1 -7 0 0.5
    1 -7 0 2.9
    1 -7 0 2.2
    1 -7 0 2.1
    1 -7 0 1.7
    -1 7 0 3
    -1 7 0 1.2
    -1 7 0 -0.1
    -1 7 0 0.4
    -1 7 0 2.7
    -1 -7 0 2.8
    -1 -7 0 1.2
    -1 -7 0 0
    -1 -7 0 1.4
    -1 -7 0 0.8
    -1 -7 0 1
    -1 -7 0 1.9
    1 7 0 2.5
    1 7 0 2.3
    1 7 0 2.6
    1 7 0 1.8
    1 7 0 2.3
    1 7 0 1.7
    -3 -7 0 258.87
    -3 -7 0 256.47
    -3 -7 0 250.17
    -3 -7 0 258.07
    -3 -7 0 252.77
    3 7 0 253.67
    3 7 0 261.87
    3 7 0 263.87
    3 7 0 264.77
    -5 -7 0 471.45
    -5 -7 0 488.45
    -5 -7 0 480.05
    -5 -7 0 483.25
    -5 -7 0 451.15
    -5 -7 0 423.56
    5 7 0 475.45
    5 7 0 469.05
    5 7 0 486.45
    5 7 0 479.65
    5 7 0 480.75
    -7 -7 0 291.97
    -7 -7 0 281.57
    -7 -7 0 286.17
    -7 -7 0 278.17
    -7 -7 0 262.77
    -7 -7 0 281.47
    7 7 0 286.87
    7 7 0 286.57
    7 7 0 303.47
    7 7 0 276.47
    7 7 0 282.07
    -9 -7 0 79.29
    9 7 0 165.28
    9 7 0 131.69
    9 7 0 131.99
    8 -8 0 551.94
    8 -8 0 550.24
    8 -8 0 576.54
    8 -8 0 576.14
    8 -8 0 615.14
    8 -8 0 651.33
    8 -8 0 617.64
    -8 8 0 597.24
    -8 8 0 602.44
    -8 8 0 610.24
    -8 8 0 617.44
    -8 8 0 592.74
    6 -8 0 426.96
    6 -8 0 440.26
    6 -8 0 400.86
    6 -8 0 429.96
    6 -8 0 431.46
    6 -8 0 421.46
    6 -8 0 444.76
    -6 8 0 448.36
    -6 8 0 406.36
    -6 8 0 387.46
    -6 8 0 439.66
    -6 8 0 422.86
    -6 8 0 446.96
    4 -8 0 3085.69
    4 -8 0 3085.89
    4 -8 0 3124.69
    4 -8 0 3072.79
    4 -8 0 3085.09
    4 -8 0 3011
    -4 8 0 3087.39
    -4 8 0 3120.59
    -4 8 0 2987.5
    -4 8 0 2680.43
    -4 8 0 3075.59
    -4 8 0 3136.69
    2 -8 0 7681.73
    2 -8 0 8264.47
    2 -8 0 7975.8
    2 -8 0 8051.19
    2 -8 0 7747.12
    2 -8 0 8107.39
    2 -8 0 7979.9
    -2 8 0 7988.8
    -2 8 0 8354.66
    -2 8 0 8130.29
    -2 8 0 8219.28
    -2 8 0 8211.48
    0 -8 0 8505.85
    0 -8 0 8453.15
    0 -8 0 8645.33
    0 -8 0 8908.31
    0 -8 0 8384.06
    0 -8 0 8713.33
    0 -8 0 8419.76
    0 8 0 8746.42
    0 8 0 7969.8
    0 8 0 8893.11
    0 8 0 8917.91
    0 8 0 8506.05
    -2 -8 0 7998.2
    -2 -8 0 8228.68
    -2 -8 0 8116.09
    -2 -8 0 8078.19
    -2 -8 0 8070.29
    -2 -8 0 7869.71
    -2 -8 0 7892.01
    2 8 0 8216.98
    2 8 0 8402.56
    2 8 0 8364.26
    2 8 0 8448.05
    2 8 0 8104.99
    2 8 0 8182.78
    -4 -8 0 3045.9
    -4 -8 0 3081.09
    -4 -8 0 3047.6
    -4 -8 0 2916.31
    4 8 0 3122.39
    4 8 0 3261.57
    4 8 0 3115.09
    4 8 0 3178.48
    4 8 0 3198.68
    -6 -8 0 422.36
    -6 -8 0 374.06
    -6 -8 0 461.55
    -6 -8 0 418.06
    -6 -8 0 404.46
    -6 -8 0 403.86
    6 8 0 441.86
    6 8 0 440.46
    6 8 0 430.06
    6 8 0 488.35
    6 8 0 412.26
    -8 -8 0 577.64
    -8 -8 0 509.95
    -8 -8 0 568.44
    -8 -8 0 499.45
    -8 -8 0 554.14
    8 8 0 620.44
    8 8 0 591.94
    8 8 0 565.84
    8 8 0 550.14
    9 -9 0 133.79
    9 -9 0 122.99
    -9 9 0 104.39
    -9 9 0 108.29
    7 -9 0 298.77
    7 -9 0 306.87
    7 -9 0 312.97
    7 -9 0 294.97
    7 -9 0 330.37
    7 -9 0 316.07
    7 -9 0 270.37
    7 -9 0 299.87
    -7 9 0 297.47
    -7 9 0 328.57
    -7 9 0 316.67
    -7 9 0 302.47
    -7 9 0 295.17
    -7 9 0 317.57
    5 -9 0 1224.28
    5 -9 0 1184.08
    5 -9 0 1187.88
    5 -9 0 1180.48
    5 -9 0 1179.08
    5 -9 0 1223.58
    5 -9 0 1182.08
    -5 9 0 1205.98
    -5 9 0 1241.78
    -5 9 0 1299.37
    -5 9 0 1247.98
    -5 9 0 1224.78
    -5 9 0 1224.78
    3 -9 0 811.82
    3 -9 0 801.12
    3 -9 0 813.82
    3 -9 0 802.22
    3 -9 0 797.92
    -3 9 0 782.42
    -3 9 0 754.52
    -3 9 0 770.82
    -3 9 0 788.42
    -3 9 0 825.12
    -3 9 0 805.52
    1 -9 0 2.9
    1 -9 0 3.3
    1 -9 0 1
    1 -9 0 0.1
    1 -9 0 1.6
    1 -9 0 -1.5
    1 -9 0 2.3
    1 -9 0 6.8
    -1 9 0 -0.4
    -1 9 0 2.2
    -1 9 0 2.7
    -1 9 0 3.6
    -1 9 0 1.4
    -1 -9 0 -0.2
    -1 -9 0 1.6
    -1 -9 0 1.5
    -1 -9 0 1.9
    -1 -9 0 0.4
    -1 -9 0 -0.7
    -1 -9 0 1.4
    1 9 0 0.8
    1 9 0 2.1
    1 9 0 3
    1 9 0 0
    1 9 0 2.3
    1 9 0 2.5
    -3 -9 0 775.12
    -3 -9 0 831.32
    -3 -9 0 836.02
    -3 -9 0 815.42
    -3 -9 0 815.42
    -3 -9 0 778.82
    -3 -9 0 775.42
    3 9 0 806.22
    3 9 0 814.62
    3 9 0 784.32
    3 9 0 791.62
    3 9 0 815.32
    3 9 0 796.02
    -5 -9 0 1171.58
    -5 -9 0 1219.68
    -5 -9 0 1041.6
    -5 -9 0 1207.78
    -5 -9 0 1171.98
    -5 -9 0 1201.78
    5 9 0 1213.18
    5 9 0 1223.58
    5 9 0 1188.68
    5 9 0 1300.27
    5 9 0 1249.68
    -7 -9 0 316.17
    -7 -9 0 294.57
    -7 -9 0 277.47
    -7 -9 0 311.47
    -7 -9 0 317.77
    -7 -9 0 285.67
    7 9 0 294.27
    7 9 0 285.07
    7 9 0 300.27
    7 9 0 294.77
    7 9 0 324.87
    -9 -9 0 91.69
    9 9 0 91.79
    9 9 0 77.99
    9 9 0 102.49
    8 -10 0 317.97
    8 -10 0 355.46
    8 -10 0 327.27
    8 -10 0 323.77
    8 -10 0 316.87
    8 -10 0 287.67
    8 -10 0 361.56
    -8 10 0 310.57
    -8 10 0 275.27
    -8 10 0 380.36
    -8 10 0 328.27
    -8 10 0 339.47
    6 -10 0 530.05
    6 -10 0 586.84
    6 -10 0 564.64
    6 -10 0 565.84
    6 -10 0 583.34
    6 -10 0 571.14
    6 -10 0 459.05
    6 -10 0 590.04
    -6 10 0 572.54
    -6 10 0 556.14
    -6 10 0 579.84
    -6 10 0 585.24
    -6 10 0 593.14
    -6 10 0 594.74
    4 -10 0 1483.55
    4 -10 0 1516.95
    4 -10 0 1505.35
    4 -10 0 1507.85
    4 -10 0 1482.85
    4 -10 0 1457.05
    4 -10 0 1536.45
    -4 10 0 1605.94
    -4 10 0 1532.45
    -4 10 0 1521.15
    -4 10 0 1477.05
    -4 10 0 1462.85
    -4 10 0 1524.55
    2 -10 0 3157.88
    2 -10 0 3102.09
    2 -10 0 3128.09
    2 -10 0 3054.89
    2 -10 0 3210.78
    2 -10 0 3179.88
    2 -10 0 3229.88
    -2 10 0 3230.18
    -2 10 0 3269.87
    -2 10 0 3356.56
    -2 10 0 3171.58
    -2 10 0 3246.68
    0 -10 0 2614.14
    0 -10 0 2635.94
    0 -10 0 2662.43
    0 -10 0 2525.45
    0 -10 0 2648.54
    0 -10 0 2666.93
    0 -10 0 2600.74
    0 10 0 2749.12
    0 10 0 2640.64
    0 10 0 2615.74
    0 10 0 2658.93
    0 10 0 2655.33
    0 10 0 2679.23
    -2 -10 0 3163.98
    -2 -10 0 3206.28
    -2 -10 0 3238.88
    -2 -10 0 3283.87
    -2 -10 0 3201.08
    -2 -10 0 3138.79
    -2 -10 0 3201.48
    2 10 0 3185.78
    2 10 0 3349.47
    2 10 0 3244.68
    2 10 0 3277.37
    2 10 0 3391.86
    -4 -10 0 1450.75
    -4 -10 0 1431.66
    -4 -10 0 1432.16
    -4 -10 0 1502.95
    -4 -10 0 1475.95
    4 10 0 1521.15
    4 10 0 1491.85
    4 10 0 1542.95
    4 10 0 1566.34
    4 10 0 1553.84
    4 10 0 1411.76
    -6 -10 0 583.74
    -6 -10 0 593.44
    -6 -10 0 561.94
    -6 -10 0 558.54
    -6 -10 0 568.74
    6 10 0 581.64
    6 10 0 584.24
    6 10 0 620.54
    6 10 0 598.84
    6 10 0 591.84
    -8 -10 0 310.57
    -8 -10 0 318.17
    -8 -10 0 277.97
    -8 -10 0 313.27
    8 10 0 314.07
    8 10 0 315.07
    8 10 0 358.46
    7 -11 0 712.93
    7 -11 0 710.53
    7 -11 0 698.83
    7 -11 0 708.03
    7 -11 0 712.03
    7 -11 0 741.13
    7 -11 0 694.43
    7 -11 0 675.93
    -7 11 0 670.63
    -7 11 0 687.93
    -7 11 0 723.53
    -7 11 0 723.53
    -7 11 0 700.33
    -7 11 0 739.53
    5 -11 0 330.87
    5 -11 0 340.57
    5 -11 0 345.17
    5 -11 0 317.37
    5 -11 0 334.67
    5 -11 0 324.17
    5 -11 0 358.06
    -5 11 0 324.57
    -5 11 0 342.97
    -5 11 0 340.27
    -5 11 0 328.97
    -5 11 0 335.57
    -5 11 0 345.07
    3 -11 0 2868.51
    3 -11 0 2882.11
    3 -11 0 2896.81
    3 -11 0 2352.26
    3 -11 0 2952.9
    3 -11 0 2981
    3 -11 0 2722.93
    -3 11 0 2916.81
    -3 11 0 2844.62
    -3 11 0 2904.71
    -3 11 0 3013.9
    -3 11 0 2930.51
    -3 11 0 2970.6
    1 -11 0 3535.95
    1 -11 0 3577.94
    1 -11 0 3614.14
    1 -11 0 3553.64
    1 -11 0 3550.54
    1 -11 0 3496.45
    1 -11 0 3561.44
    1 -11 0 3405.66
    -1 11 0 3560.64
    -1 11 0 3741.73
    -1 11 0 3548.84
    -1 11 0 3652.33
    -1 -11 0 3548.94
    -1 -11 0 3545.15
    -1 -11 0 3499.85
    -1 -11 0 3576.34
    -1 -11 0 3513.75
    -1 -11 0 3472.85
    -1 -11 0 3539.85
    -1 -11 0 3542.35
    1 11 0 3698.03
    1 11 0 3695.53
    1 11 0 3595.04
    1 11 0 3626.84
    1 11 0 3621.04
    -3 -11 0 2821.22
    -3 -11 0 2957.8
    -3 -11 0 2772.02
    -3 -11 0 2851.21
    -3 -11 0 2828.62
    -3 -11 0 2814.32
    3 11 0 2877.01
    3 11 0 2925.51
    3 11 0 2985.2
    3 11 0 2950.1
    3 11 0 3018.7
    3 11 0 3040.6
    -5 -11 0 318.57
    -5 -11 0 338.07
    -5 -11 0 338.07
    -5 -11 0 337.07
    -5 -11 0 278.27
    -5 -11 0 329.77
    -5 -11 0 330.07
    5 11 0 341.87
    5 11 0 327.07
    5 11 0 341.27
    5 11 0 336.07
    -7 -11 0 707.33
    -7 -11 0 693.03
    -7 -11 0 657.13
    -7 -11 0 657.53
    -7 -11 0 640.84
    -7 -11 0 693.83
    -7 -11 0 679.53
    7 11 0 686.73
    7 11 0 728.23
    7 11 0 717.33
    7 11 0 749.13
    7 11 0 691.23
    8 -12 0 46.2
    8 -12 0 25.9
    8 -12 0 36.8
    8 -12 0 40.5
    8 -12 0 59.59
    8 -12 0 52.09
    8 -12 0 29.4
    -8 12 0 28.4
    -8 12 0 43.6
    -8 12 0 46.1
    -8 12 0 61.19
    6 -12 0 75.59
    6 -12 0 78.69
    6 -12 0 77.19
    6 -12 0 93.29
    6 -12 0 81.19
    6 -12 0 78.59
    6 -12 0 93.59
    -6 12 0 78.39
    -6 12 0 81.99
    -6 12 0 92.19
    -6 12 0 88.39
    -6 12 0 64.39
    -6 12 0 82.59
    4 -12 0 135.19
    4 -12 0 157.78
    4 -12 0 136.69
    4 -12 0 104.79
    4 -12 0 140.29
    4 -12 0 144.29
    4 -12 0 141.89
    4 -12 0 140.19
    -4 12 0 135.69
    -4 12 0 145.39
    -4 12 0 153.08
    -4 12 0 147.69
    -4 12 0 147.09
    -4 12 0 144.89
    2 -12 0 1.1
    2 -12 0 -1
    2 -12 0 1.4
    2 -12 0 -1.9
    2 -12 0 0.1
    2 -12 0 -0.6
    -2 12 0 1.4
    -2 12 0 1.4
    -2 12 0 -0.9
    -2 12 0 -1.1
    -2 12 0 1.7
    0 -12 0 469.95
    0 -12 0 457.65
    0 -12 0 463.95
    0 -12 0 459.85
    0 -12 0 460.65
    0 -12 0 484.45
    0 -12 0 486.65
    0 12 0 483.75
    0 12 0 477.15
    0 12 0 466.35
    0 12 0 470.65
    0 12 0 472.95
    0 12 0 480.45
    -2 -12 0 0.7
    -2 -12 0 0.1
    -2 -12 0 0.8
    -2 -12 0 3.2
    -2 -12 0 -1.1
    -2 -12 0 0.7
    -2 -12 0 -2.9
    2 12 0 -0.8
    2 12 0 1.4
    2 12 0 -0.7
    2 12 0 1.4
    2 12 0 0.9
    2 12 0 -0.3
    -4 -12 0 138.89
    -4 -12 0 135.79
    -4 -12 0 142.99
    -4 -12 0 141.69
    -4 -12 0 135.29
    -4 -12 0 140.29
    -4 -12 0 134.69
    4 12 0 148.39
    4 12 0 141.79
    4 12 0 142.99
    4 12 0 154.58
    4 12 0 141.19
    4 12 0 138.89
    -6 -12 0 93.49
    -6 -12 0 80.19
    -6 -12 0 83.89
    -6 -12 0 86.59
    -6 -12 0 97.79
    -6 -12 0 81.99
    -6 -12 0 83.09
    6 12 0 58.19
    6 12 0 98.79
    6 12 0 84.39
    6 12 0 93.69
    -8 -12 0 30.2
    -8 -12 0 56.79
    -8 -12 0 34.3
    -8 -12 0 40.4
    8 12 0 53.49
    8 12 0 57.29
    8 12 0 67.79
    7 -13 0 429.96
    7 -13 0 486.35
    7 -13 0 428.86
    7 -13 0 431.46
    7 -13 0 442.56
    7 -13 0 487.75
    7 -13 0 509.65
    -7 13 0 430.26
    -7 13 0 461.95
    -7 13 0 479.75
    -7 13 0 422.26
    -7 13 0 503.05
    5 -13 0 990.8
    5 -13 0 985.1
    5 -13 0 977.3
    5 -13 0 954.1
    5 -13 0 952.5
    5 -13 0 1013.1
    5 -13 0 996.1
    -5 13 0 997.4
    -5 13 0 988.8
    -5 13 0 1032.3
    -5 13 0 952.8
    -5 13 0 966.4
    -5 13 0 983
    3 -13 0 2200.18
    3 -13 0 1874.71
    3 -13 0 2238.08
    3 -13 0 2236.38
    3 -13 0 2223.38
    3 -13 0 2215.38
    -3 13 0 2289.27
    -3 13 0 2334.17
    -3 13 0 2273.07
    -3 13 0 2264.27
    -3 13 0 2277.37
    1 -13 0 2271.77
    1 -13 0 2156.38
    1 -13 0 2312.07
    1 -13 0 2247.28
    1 -13 0 2293.07
    1 -13 0 2289.67
    1 -13 0 2292.37
    -1 13 0 2365.76
    -1 13 0 2534.35
    -1 13 0 2328.17
    -1 13 0 2314.17
    -1 13 0 2341.27
    -1 -13 0 2248.77
    -1 -13 0 2217.18
    -1 -13 0 2260.97
    -1 -13 0 2269.77
    -1 -13 0 2220.48
    -1 -13 0 2215.58
    -1 -13 0 2226.68
    -1 -13 0 2310.27
    1 13 0 2391.56
    1 13 0 2321.07
    1 13 0 2414.36
    1 13 0 2355.16
    1 13 0 2335.77
    -3 -13 0 2210.98
    -3 -13 0 2246.68
    -3 -13 0 2250.17
    -3 -13 0 2200.28
    -3 -13 0 2172.88
    -3 -13 0 2243.68
    3 13 0 2349.36
    3 13 0 2336.17
    3 13 0 2274.87
    3 13 0 2310.97
    3 13 0 2332.77
    3 13 0 2296.97
    -5 -13 0 960.9
    -5 -13 0 976.3
    -5 -13 0 972.3
    -5 -13 0 965.7
    -5 -13 0 956
    -5 -13 0 1008.9
    -5 -13 0 782.22
    5 13 0 1016
    5 13 0 995.4
    5 13 0 983.7
    5 13 0 1037.6
    5 13 0 989.9
    -7 -13 0 420.16
    -7 -13 0 442.06
    -7 -13 0 424.96
    -7 -13 0 416.06
    -7 -13 0 478.65
    -7 -13 0 445.76
    7 13 0 473.65
    7 13 0 463.95
[truncated: 942,323 more chars]
