# Supplementary material for: Crystal structures of tetra­methyl­ammonium (2,2′-bi­pyridine)­tetra­cyanidoferrate(III) trihydrate and poly[[(2,2′-bi­pyridine-κ2 N,N′)di-μ2-cyanido-dicyanido(μ-ethyl­enedi­amine)(ethyl­enedi­amine-κ2 N,N′)­cadmium(II)iron(II)] monohydrate]
Source: Acta Crystallogr E Crystallogr Commun. 2016 Apr 29;72(Pt 5):741–6. doi: 10.1107/S2056989016006848 (PMC4908514; doi:10.1107/S2056989016006848)
Supplement: Supplementary file 2 [file e-72-00741-Isup2.hkl]

#
# h,k,l, Fc-squared, Fo-squared, sigma(Fo-squared), status flag
#
data_I
_shelx_title ' I'
_shelx_refln_list_code          4
_shelx_F_calc_maximum      189.24
_exptl_crystal_F_000       466.00
_reflns_d_resolution_high  0.8345

loop_
 _space_group_symop_operation_xyz
 'x, y, z'
 '-x, -y, -z'

_cell_length_a     6.8690
_cell_length_b    11.9405
_cell_length_c    14.2731
_cell_angle_alpha 104.107
_cell_angle_beta   99.695
_cell_angle_gamma  92.235

_shelx_F_squared_multiplier     1.000

loop_
 _refln_index_h
 _refln_index_k
 _refln_index_l
 _refln_F_squared_calc
 _refln_F_squared_meas
 _refln_F_squared_sigma
 _refln_observed_status
   1   0   0       1006.79       1111.14        30.08 o
   2   0   0        368.31        319.55         7.84 o
   3   0   0       1156.33       1214.70        18.64 o
   4   0   0        791.66        761.82        14.43 o
   5   0   0          4.38          2.60         4.97 o
   6   0   0        524.61        516.71        17.58 o
   7   0   0          9.25          8.79         8.90 o
   8   0   0         35.94         24.67        12.76 o
  -8   1   0         72.80         70.49        13.60 o
  -7   1   0        159.79        159.31        14.04 o
  -6   1   0         73.29         69.82         9.37 o
  -5   1   0        107.86        113.30         9.35 o
  -4   1   0         16.20         17.79         7.50 o
  -3   1   0       1547.23       1684.80        30.09 o
  -2   1   0        448.48        385.39        11.08 o
  -1   1   0       4629.22       5133.50       122.25 o
   1   1   0       8016.86       8153.17        99.96 o
   2   1   0        155.80        113.94         5.76 o
   3   1   0        611.05        641.89        15.45 o
   4   1   0        359.83        342.74         9.81 o
   5   1   0        137.29        134.79        12.17 o
   6   1   0         43.79         44.20         8.77 o
   7   1   0         89.06         96.22        11.12 o
   8   1   0         24.31         23.83        28.12 o
  -8   2   0         78.22         61.34        24.64 o
  -7   2   0          0.75         -5.48         9.52 o
  -6   2   0        152.44        150.40        10.29 o
  -5   2   0        338.82        335.81        14.32 o
  -4   2   0         12.12         11.18         7.16 o
  -3   2   0         50.06         42.25         5.12 o
  -2   2   0       4062.94       4684.56        48.66 o
  -1   2   0       2707.00       2720.85        26.36 o
   0   2   0       4657.98       4747.46        67.65 o
   1   2   0       5759.44       5900.59        65.41 o
   2   2   0       2178.73       2163.26        26.27 o
   3   2   0        914.61        826.50        14.89 o
   4   2   0       1268.21       1160.03        18.54 o
   5   2   0         99.48        102.61         7.72 o
   6   2   0        289.82        287.93        13.57 o
   7   2   0         11.01         30.27        11.44 o
  -8   3   0          7.39         21.04        20.21 o
  -7   3   0        276.90        261.36        15.03 o
  -6   3   0        377.14        394.77        16.93 o
  -5   3   0          1.96          6.24         7.26 o
  -4   3   0        307.14        284.34         9.76 o
  -3   3   0        551.54        512.20        11.75 o
  -2   3   0        144.89        154.73         6.11 o
  -1   3   0        335.21        339.44         7.89 o
   0   3   0       2673.99       2846.34        34.66 o
   1   3   0       8122.44       8143.84        89.48 o
   2   3   0       1215.35       1093.28        19.13 o
   3   3   0        830.17        694.24        14.96 o
   4   3   0         28.70         44.38         5.20 o
   5   3   0        683.81        714.64        16.54 o
   6   3   0        201.80        236.87        16.71 o
   7   3   0         57.55         47.10        10.32 o
  -7   4   0         19.86         43.38        11.36 o
  -6   4   0         74.46         72.28         9.57 o
  -5   4   0        106.73        115.15         9.09 o
  -4   4   0       1110.30       1105.71        22.82 o
  -3   4   0          4.84          7.66         3.75 o
  -2   4   0        582.29        560.90        13.32 o
  -1   4   0         92.96        159.95        10.42 o
   0   4   0        320.16        257.32         7.75 o
   1   4   0        187.42        134.68         9.80 o
   2   4   0         21.22         12.50         3.61 o
   3   4   0         18.48         11.24         4.99 o
   4   4   0        592.74        524.09        13.85 o
   5   4   0        190.28        188.26        10.11 o
   6   4   0          2.95          1.18         8.82 o
   7   4   0         28.52         12.53        10.56 o
  -7   5   0          2.48         -2.23        11.90 o
  -6   5   0         75.80         99.57        12.40 o
  -5   5   0        752.05        712.98        17.65 o
  -4   5   0         22.15         26.43         5.78 o
  -3   5   0        314.39        279.26        10.36 o
  -2   5   0       1748.59       1862.09        26.43 o
  -1   5   0        276.91        213.19         8.26 o
   0   5   0       4461.17       4349.72        62.65 o
   1   5   0        379.67        394.91        10.34 o
   2   5   0         43.03         48.36         5.18 o
   3   5   0        600.15        588.29        14.85 o
   4   5   0        463.27        415.78        13.99 o
   5   5   0          6.90          7.90         7.57 o
   6   5   0        118.63        119.55        10.13 o
   7   5   0          0.94         19.67        16.70 o
  -7   6   0         30.19         35.35        12.18 o
  -6   6   0         11.61         19.62         8.69 o
  -5   6   0         60.16         87.09        10.56 o
  -4   6   0        654.85        586.50        16.51 o
  -3   6   0          8.79          3.86         4.49 o
  -2   6   0         35.08         59.52         5.33 o
  -1   6   0       1264.36       1221.02        18.44 o
   0   6   0        135.35        143.70         7.73 o
   1   6   0       1200.45       1107.91        17.76 o
   2   6   0        124.62        132.62         8.30 o
   3   6   0         29.98         33.65         6.25 o
   4   6   0         16.73         10.05         6.13 o
   5   6   0         82.14         92.79        11.04 o
   6   6   0         72.38         75.08        10.25 o
  -7   7   0         60.01         50.35        13.81 o
  -6   7   0          1.27          3.07         9.29 o
  -5   7   0        137.48        110.89         9.82 o
  -4   7   0        207.26        189.40        17.76 o
  -3   7   0         42.50         41.77         6.52 o
  -2   7   0        318.52        333.03        12.36 o
  -1   7   0       1122.59       1207.02        21.92 o
   0   7   0        172.29        161.96         8.94 o
   1   7   0       1426.45       1427.13        21.92 o
   2   7   0        224.75        239.39        10.98 o
   3   7   0         10.77          4.85         7.39 o
   4   7   0         53.53         58.40         8.56 o
   5   7   0         53.96         63.57         9.18 o
   6   7   0         19.24         19.82        12.13 o
  -6   8   0         97.65        105.46        12.20 o
  -5   8   0        130.36        110.32        11.00 o
  -4   8   0        109.74        127.59        11.90 o
  -3   8   0        411.68        360.47        14.64 o
  -2   8   0        483.95        527.53        15.99 o
  -1   8   0        246.84        235.19        11.78 o
   0   8   0        928.55       1026.73        23.31 o
   1   8   0        245.58        283.58        11.71 o
   2   8   0         80.02         69.22         7.39 o
   3   8   0         33.87         33.15         9.09 o
   4   8   0          4.78         -6.33         8.66 o
   5   8   0         85.33        106.21        14.61 o
   6   8   0         74.25         59.83        22.27 o
  -6   9   0          2.15          6.56        14.66 o
  -5   9   0          2.79         11.35        10.01 o
  -4   9   0        154.53        118.48        10.39 o
  -3   9   0         54.18         51.40         8.04 o
  -2   9   0         25.62         29.30         7.16 o
  -1   9   0        464.96        529.30        17.03 o
   0   9   0         26.43         20.50         6.02 o
   1   9   0         69.48         72.59        10.68 o
   2   9   0        137.57        164.84        12.78 o
   3   9   0          2.14         19.38         7.81 o
   4   9   0         83.79         69.72        13.61 o
   5   9   0        273.20        273.15        17.15 o
  -6  10   0         47.32         66.72        16.46 o
  -5  10   0         45.97         43.95        13.11 o
  -4  10   0         39.22         50.59        10.17 o
  -3  10   0        169.55        152.71        12.80 o
  -2  10   0        378.47        420.30        17.22 o
  -1  10   0        149.94        148.82        17.50 o
   0  10   0        215.56        236.28        13.03 o
   1  10   0        255.41        278.64        13.82 o
   2  10   0         31.26         23.42        10.34 o
   3  10   0         41.57         52.47        10.50 o
   4  10   0         73.06         75.07        21.51 o
   5  10   0          3.63         61.11        27.28 o
  -5  11   0          0.28         18.87        15.81 o
  -4  11   0        104.18         90.30        11.99 o
  -3  11   0         29.10         31.23        11.11 o
  -2  11   0          0.72         18.28         8.64 o
  -1  11   0         89.68         81.08        11.44 o
   0  11   0         55.78         56.07        11.07 o
   1  11   0          4.55          3.59         8.59 o
   2  11   0        238.73        230.43        15.82 o
   3  11   0        133.96        130.02        13.35 o
   4  11   0          1.64         14.01        32.69 o
  -4  12   0        103.68        104.33        15.16 o
  -3  12   0          7.16          2.46        12.47 o
  -2  12   0         85.79         83.41        13.56 o
  -1  12   0         47.64         57.06        11.75 o
   0  12   0          3.56          6.59        10.60 o
   1  12   0        125.11        132.74        13.04 o
   2  12   0        321.30        322.91        18.42 o
   3  12   0          0.87          6.47        13.86 o
  -3  13   0         26.46         39.03        14.91 o
  -2  13   0          9.41        -12.75        12.75 o
  -1  13   0         21.44          4.09        12.28 o
   0  13   0         78.05         99.88        14.86 o
   1  13   0         56.23         49.26        13.69 o
   2  13   0         29.01         -4.92        17.01 o
  -2 -13   1        155.30        146.34        20.50 o
  -1 -13   1         20.38          8.67        12.42 o
   0 -13   1         62.44         77.15        13.13 o
   1 -13   1         91.26        102.97        15.37 o
   2 -13   1         38.29         36.18        13.79 o
   3 -13   1         29.11         16.77        14.67 o
  -3 -12   1         53.35         57.18        15.20 o
  -2 -12   1          9.86         -0.45        10.92 o
  -1 -12   1        117.11        135.32        17.24 o
   0 -12   1         74.05         76.33        10.49 o
   1 -12   1         19.68         27.08        11.92 o
   2 -12   1        184.41        179.92        16.58 o
   3 -12   1        171.28        224.85        16.45 o
   4 -12   1         23.80         39.72        13.73 o
  -4 -11   1          3.29         23.09        25.33 o
  -3 -11   1          1.56          5.40        10.52 o
  -2 -11   1        236.77        231.64        13.84 o
  -1 -11   1         46.01         38.01         9.06 o
   0 -11   1          1.71         -8.34         9.05 o
   1 -11   1        248.37        223.05        15.90 o
   2 -11   1        207.78        215.39        14.16 o
   3 -11   1          5.78         -1.46         9.55 o
   4 -11   1        117.15        140.41        12.83 o
   5 -11   1         21.91         36.69        15.43 o
  -5 -10   1         32.16         25.87        13.20 o
  -4 -10   1          2.98         14.63        13.80 o
  -3 -10   1        146.87        167.49        13.69 o
  -2 -10   1        141.52        152.37        12.84 o
  -1 -10   1          5.31         -0.71         8.42 o
   0 -10   1        336.02        318.28        14.13 o
   1 -10   1        399.76        413.29        16.99 o
   2 -10   1         57.85         64.08         9.05 o
   3 -10   1        430.52        474.84        18.21 o
   4 -10   1         94.64        101.13        10.89 o
   5 -10   1         17.14         27.36        12.85 o
   6 -10   1         19.13         26.46        20.58 o
  -5  -9   1         99.73         49.35        27.02 o
  -4  -9   1         99.99        116.87        10.40 o
  -3  -9   1          0.73          8.48         8.99 o
  -2  -9   1         14.49          7.78         8.21 o
  -1  -9   1        122.16        114.02         8.49 o
   0  -9   1        191.37        193.18        10.50 o
   1  -9   1        558.97        498.62        16.26 o
   2  -9   1        288.46        291.57        12.80 o
   3  -9   1        281.63        303.55        14.65 o
   4  -9   1        212.19        275.25        35.11 o
   5  -9   1          4.54          1.72        11.10 o
   6  -9   1         10.51         14.38        13.04 o
  -6  -8   1         10.49         19.84        11.00 o
  -5  -8   1        293.48        320.12        18.93 o
  -4  -8   1          0.90         -7.97         7.97 o
  -3  -8   1          0.96         -0.98         6.57 o
  -2  -8   1         51.05         40.60         6.87 o
  -1  -8   1        383.75        404.07        12.45 o
   0  -8   1          3.25          1.20         4.46 o
   1  -8   1        320.97        339.50        11.97 o
   2  -8   1        220.34        248.95        12.55 o
   3  -8   1         67.72         76.34         7.77 o
   4  -8   1        309.74        332.93        16.42 o
   5  -8   1         19.94         14.05         8.78 o
   6  -8   1         35.84         63.94        11.85 o
  -6  -7   1        312.57        291.79        19.34 o
  -5  -7   1         16.16         18.04         8.06 o
  -4  -7   1         62.62         64.26         7.33 o
  -3  -7   1         14.17         11.28         5.80 o
  -2  -7   1        114.97        114.70         9.41 o
  -1  -7   1        749.10        706.27        18.92 o
   0  -7   1        115.07        141.25         8.59 o
   1  -7   1         21.81         28.21         4.32 o
   2  -7   1        761.05        698.20        18.84 o
   3  -7   1        772.87        890.24        18.03 o
   4  -7   1        165.90        166.26        11.18 o
   5  -7   1        146.98        153.87        13.48 o
   6  -7   1        196.93        189.97        13.22 o
   7  -7   1          2.50         32.13        14.00 o
  -7  -6   1        212.38        212.57        15.77 o
  -6  -6   1         48.24         60.50         9.40 o
  -5  -6   1        102.55        110.54         8.99 o
  -4  -6   1         10.76          8.90         5.52 o
  -3  -6   1          3.92         11.44         4.44 o
  -2  -6   1         24.58         19.73         5.10 o
  -1  -6   1         14.29         11.42         3.44 o
   0  -6   1         17.61         19.87         3.56 o
   1  -6   1        578.15        559.02        11.71 o
   2  -6   1        189.36        217.20         8.57 o
   3  -6   1         16.22         13.56         5.26 o
   4  -6   1        752.36        853.88        21.93 o
   5  -6   1        774.07        776.94        20.54 o
   6  -6   1         72.23         62.10        10.51 o
   7  -6   1         32.97         38.23        12.29 o
  -7  -5   1         82.85         78.27        10.90 o
  -6  -5   1         56.07         68.05         8.63 o
  -5  -5   1        395.10        371.98        13.20 o
  -4  -5   1        110.21         77.45         6.46 o
  -3  -5   1       1190.11       1254.09        19.10 o
  -2  -5   1        409.82        455.63        13.52 o
  -1  -5   1       1442.17       1645.44        25.27 o
   0  -5   1         33.85         49.07         5.06 o
   1  -5   1        171.32        193.15         7.06 o
   2  -5   1        179.66        193.65        12.50 o
   3  -5   1        258.16        243.06        10.11 o
   4  -5   1       1274.31       1404.10        27.33 o
   5  -5   1          7.41         -2.93         6.09 o
   6  -5   1         12.53         11.48         8.35 o
   7  -5   1         36.75         33.03        11.40 o
  -7  -4   1         42.09         29.77        11.02 o
  -6  -4   1         61.81         60.70         8.76 o
  -5  -4   1         19.67         12.46         6.84 o
  -4  -4   1        816.06        890.02        16.34 o
  -3  -4   1        603.29        552.29        11.41 o
  -2  -4   1          4.71          4.75         2.87 o
  -1  -4   1       6167.49       6794.41       105.16 o
   0  -4   1       1127.11       1046.01        19.77 o
   1  -4   1          1.61          1.68         2.68 o
   2  -4   1        263.56        222.25         7.24 o
   3  -4   1       1450.74       1366.35        24.06 o
   4  -4   1        271.95        314.56        10.89 o
   5  -4   1        691.69        682.44        16.93 o
   6  -4   1        125.92        105.80         9.73 o
   7  -4   1          3.46          5.63        10.36 o
  -7  -3   1         74.10         72.92        14.51 o
  -6  -3   1         10.25          9.17         6.70 o
  -5  -3   1        736.99        750.20        16.41 o
  -4  -3   1        269.68        249.34         8.96 o
  -3  -3   1        146.17         94.57         5.50 o
  -2  -3   1       3210.07       3595.27        35.90 o
  -1  -3   1      12931.63      14438.94       138.99 o
   0  -3   1        834.57        918.05        14.16 o
   1  -3   1        890.89        951.64        14.98 o
   2  -3   1        708.12        667.91        13.74 o
   3  -3   1        515.22        640.63        12.35 o
   4  -3   1        184.36        191.94         8.83 o
   5  -3   1        112.47        118.11         9.08 o
   6  -3   1         81.91        102.40         9.56 o
   7  -3   1        116.33        111.99        12.98 o
  -7  -2   1         12.41         30.10         8.92 o
  -6  -2   1        389.88        383.90        16.13 o
  -5  -2   1        181.72        174.04         9.04 o
  -4  -2   1          9.40         20.70         3.91 o
  -3  -2   1       1158.95       1236.95        16.97 o
  -2  -2   1        319.21        283.67         6.54 o
  -1  -2   1         12.70          0.69         1.82 o
   0  -2   1       6028.86       6398.83       139.62 o
   1  -2   1       3616.08       3555.80        36.24 o
   2  -2   1        755.85        725.34        12.57 o
   3  -2   1       1516.79       1393.15        20.87 o
   4  -2   1        425.26        451.84        12.76 o
   5  -2   1        113.34        130.95        13.23 o
   6  -2   1        341.56        303.58        17.44 o
   7  -2   1         74.74         68.06        12.71 o
   8  -2   1         17.03        -14.06        33.20 o
  -8  -1   1         19.12         11.86        12.07 o
  -7  -1   1        282.19        272.78        15.65 o
  -6  -1   1         89.06         82.48        10.71 o
  -5  -1   1        290.33        291.23        12.58 o
  -4  -1   1        764.99        742.51        13.68 o
  -3  -1   1         18.97         11.85         2.74 o
  -2  -1   1         69.76         95.59         4.29 o
  -1  -1   1       5230.93       5612.76       119.91 o
   1  -1   1        290.82        211.57         6.37 o
   2  -1   1       1802.84       1684.17        19.52 o
   3  -1   1        424.85        387.13        11.50 o
   4  -1   1        128.47        101.82         9.66 o
   5  -1   1        694.08        704.00        19.87 o
   6  -1   1         12.11         -1.26         8.12 o
   7  -1   1         10.73          1.07        11.61 o
   8  -1   1        109.47         94.91        33.98 o
  -8   0   1        131.62        115.60        15.03 o
  -7   0   1        178.64        168.42        17.19 o
  -6   0   1          9.34          2.36         6.24 o
  -5   0   1        631.43        581.18        14.66 o
  -4   0   1        124.28        176.15         7.77 o
  -3   0   1        394.08        439.56         9.63 o
  -2   0   1       1171.36       1361.46        16.81 o
  -1   0   1        429.07        210.88         8.20 o
   1   0   1       2483.73       2850.80        58.17 o
   2   0   1        231.11        144.48         5.73 o
   3   0   1        324.67        292.34         8.44 o
   4   0   1       1189.38       1219.21        33.88 o
   5   0   1        285.02        263.87        12.74 o
   6   0   1        364.18        341.25        17.72 o
   7   0   1         28.13          8.35         9.96 o
  -8   1   1          2.40          0.35        17.14 o
  -7   1   1        136.86        142.67        11.05 o
  -6   1   1       1034.18        986.71        21.08 o
  -5   1   1        284.62        273.97        10.82 o
  -4   1   1        397.54        353.52        12.66 o
  -3   1   1         92.08         42.58         4.49 o
  -2   1   1        671.83        665.88        11.52 o
  -1   1   1        210.26        204.65         5.30 o
   1   1   1       1003.65        979.44        11.99 o
   2   1   1        715.14        822.68        12.50 o
   3   1   1       1955.70       1909.69        26.26 o
   4   1   1        103.14        102.98        10.33 o
   5   1   1        310.14        346.50        14.55 o
   6   1   1        207.49        202.34        11.53 o
   7   1   1          8.05         18.23        10.45 o
  -8   2   1         28.50          6.80        12.16 o
  -7   2   1        114.47        113.15        10.27 o
  -6   2   1         50.35         50.82         6.89 o
  -5   2   1        304.47        285.12        11.49 o
  -4   2   1        138.17        112.42         6.40 o
  -3   2   1          7.17         17.13         3.76 o
  -2   2   1       2388.91       2293.13        49.11 o
  -1   2   1        500.82        537.88         9.10 o
   0   2   1        121.32        125.01         4.72 o
   1   2   1       1967.40       1932.34        23.16 o
   2   2   1        610.78        630.90        11.13 o
   3   2   1        315.65        301.72        10.06 o
   4   2   1       1057.58       1188.07        21.72 o
   5   2   1        374.67        355.46        18.38 o
   6   2   1         34.95         39.71         7.97 o
   7   2   1          0.33          1.65        10.18 o
  -8   3   1         92.74        101.75        17.18 o
  -7   3   1          2.27         -5.72         8.52 o
  -6   3   1        143.83        135.33        10.57 o
  -5   3   1        789.86        838.26        18.74 o
  -4   3   1          5.14          3.73         5.93 o
  -3   3   1         35.00         13.44         3.80 o
  -2   3   1       4902.72       5228.25        53.53 o
  -1   3   1         23.39         23.49         2.95 o
   0   3   1          4.51          4.60         2.50 o
   1   3   1          7.48          2.02         2.71 o
   2   3   1        409.53        378.56         9.03 o
   3   3   1        272.93        281.18         9.06 o
   4   3   1        803.53        866.41        18.81 o
   5   3   1          1.85          4.20         7.07 o
   6   3   1        247.46        235.52        17.88 o
   7   3   1         75.00         31.18        11.28 o
  -7   4   1         37.75         24.13        10.24 o
  -6   4   1        133.53        126.85        10.04 o
  -5   4   1         76.35         71.05         8.06 o
  -4   4   1       1534.90       1649.00        25.65 o
  -3   4   1       3055.02       3135.85        38.56 o
  -2   4   1         13.41         15.25         3.01 o
  -1   4   1        530.67        523.74        10.06 o
   0   4   1       1899.62       1708.89        22.56 o
   1   4   1        368.06        299.61         9.56 o
   2   4   1        422.44        364.69         9.54 o
   3   4   1        447.77        474.00        11.96 o
   4   4   1         34.72         27.30         7.89 o
   5   4   1        472.92        467.32        17.00 o
   6   4   1         55.69         48.69         9.43 o
   7   4   1          4.49         17.79        17.58 o
  -7   5   1         19.81         28.94        10.81 o
  -6   5   1          5.94          3.96         8.84 o
  -5   5   1        588.98        571.99        23.05 o
  -4   5   1        598.76        658.68        16.42 o
  -3   5   1         36.16         38.26         5.25 o
  -2   5   1        117.12        109.10         6.85 o
  -1   5   1         30.43         15.86         3.67 o
   0   5   1        141.61        119.91         7.79 o
   1   5   1        800.11        773.67        16.18 o
   2   5   1         73.78         62.11         9.05 o
   3   5   1         30.07         42.72         6.11 o
   4   5   1        972.98       1044.65        24.76 o
   5   5   1         24.71         35.61         8.44 o
   6   5   1         18.44          5.83         9.40 o
   7   5   1          8.66         20.79        18.28 o
  -7   6   1         10.26          8.70        12.95 o
  -6   6   1         93.11        118.58        10.95 o
  -5   6   1        779.17        807.48        24.00 o
  -4   6   1        145.67        173.64        13.14 o
  -3   6   1        210.76        224.74         9.97 o
  -2   6   1        547.18        473.57        11.92 o
  -1   6   1          7.11          7.93         3.90 o
   0   6   1        898.70        813.69        16.13 o
   1   6   1        859.45        778.59        15.00 o
   2   6   1          5.00          7.59         4.18 o
   3   6   1        595.61        587.25        15.18 o
   4   6   1        356.41        386.97        14.22 o
   5   6   1         14.64         -6.10         8.44 o
   6   6   1        207.13        208.16        14.45 o
  -7   7   1         79.75         34.01        14.81 o
  -6   7   1        170.15        179.35        20.00 o
  -5   7   1         78.08         80.92        15.43 o
  -4   7   1        451.40        515.08        17.18 o
  -3   7   1         95.13         83.59         7.48 o
  -2   7   1        112.98        111.15        11.06 o
  -1   7   1        723.31        669.94        14.78 o
   0   7   1        317.22        319.54        13.20 o
   1   7   1         20.46         20.07         5.30 o
   2   7   1        508.68        480.57        14.98 o
   3   7   1         11.06         35.68         6.35 o
   4   7   1         60.81         58.69        12.90 o
   5   7   1        227.54        216.87        16.03 o
   6   7   1         35.93         51.64        18.57 o
  -6   8   1         25.25         36.83        13.52 o
  -5   8   1        157.59        179.84        12.55 o
  -4   8   1          0.35          5.39         7.89 o
  -3   8   1        154.41        183.01        12.01 o
  -2   8   1        675.67        641.11        16.13 o
  -1   8   1          8.25         12.29         5.53 o
   0   8   1         36.64         28.18         5.73 o
   1   8   1       1294.74       1305.23        25.08 o
   2   8   1         52.68         61.13         7.52 o
   3   8   1         10.38         10.11         9.55 o
   4   8   1        263.46        302.97        16.68 o
   5   8   1          2.94          8.11        17.64 o
   6   8   1         14.09         45.31        32.81 o
  -6   9   1         54.91         52.13        13.58 o
  -5   9   1         34.00         30.86         9.82 o
  -4   9   1        117.10        138.77        11.32 o
  -3   9   1        611.64        616.07        21.07 o
  -2   9   1         51.25         61.12        10.51 o
  -1   9   1        149.52        129.79        10.07 o
   0   9   1        670.55        639.47        18.68 o
   1   9   1        263.11        259.60        13.44 o
   2   9   1          0.33          3.32         8.33 o
   3   9   1         19.28         21.54        12.32 o
   4   9   1          7.14          3.15        10.14 o
   5   9   1        164.23        136.46        15.50 o
  -6  10   1         12.10        -34.76        34.76 o
  -5  10   1         57.02         60.79        12.63 o
  -4  10   1         53.87         81.19        10.76 o
  -3  10   1         65.32         80.59        10.15 o
  -2  10   1        310.85        325.86        16.00 o
  -1  10   1        396.00        418.69        17.89 o
   0  10   1          8.16         -0.54         6.80 o
   1  10   1        205.77        185.12        11.81 o
   2  10   1        176.02        185.46        12.67 o
   3  10   1         22.36         11.86        11.27 o
   4  10   1         51.34         76.45        24.61 o
  -5  11   1         97.67        113.72        17.57 o
  -4  11   1          1.39          2.79        11.46 o
  -3  11   1         19.00         10.42        11.99 o
  -2  11   1         15.83         13.12        10.28 o
  -1  11   1          4.60          5.57         9.45 o
   0  11   1         24.99         27.70        10.23 o
   1  11   1        149.15        153.79        13.11 o
   2  11   1         11.03         18.46        10.89 o
   3  11   1         48.56         68.82        13.77 o
   4  11   1         57.81         43.88        16.86 o
  -4  12   1        123.29        126.81        15.77 o
  -3  12   1         70.47         52.14        12.59 o
  -2  12   1         47.06         44.07        12.15 o
  -1  12   1          2.45         -9.69         9.69 o
   0  12   1         46.35         46.96        15.94 o
   1  12   1          0.90        -12.91        12.91 o
   2  12   1        245.93        235.69        17.09 o
   3  12   1         52.19         68.56        16.47 o
  -3  13   1          0.27          2.14        16.33 o
  -2  13   1         15.27         38.59        15.27 o
  -1  13   1         12.41          3.14        13.75 o
   0  13   1         10.46         -1.87        13.48 o
   1  13   1         68.28         55.08        17.06 o
   0 -14   2        132.52        161.13        17.70 o
   1 -14   2          7.19          1.48        14.03 o
  -2 -13   2         72.30         57.22        13.58 o
  -1 -13   2        220.79        215.35        15.37 o
   0 -13   2          3.17         -0.52        10.62 o
   1 -13   2         24.31         32.55        12.08 o
   2 -13   2         84.89         80.80        17.61 o
   3 -13   2          1.39          1.32        14.11 o
  -3 -12   2         60.82         40.95        17.30 o
  -2 -12   2        140.91        130.63        13.08 o
  -1 -12   2          3.40          5.75         9.09 o
   0 -12   2         78.29         82.02        11.73 o
   1 -12   2         39.97         33.55         9.91 o
   2 -12   2          3.58         -9.78        11.46 o
   3 -12   2        149.10        155.84        15.02 o
   4 -12   2         12.08         21.16        15.04 o
  -4 -11   2         42.05         75.64        12.61 o
  -3 -11   2        124.55        115.76        14.09 o
  -2 -11   2          7.28          3.27         8.60 o
  -1 -11   2         18.16         24.64         8.30 o
   0 -11   2        112.18         85.23         9.18 o
   1 -11   2         32.63         38.59         8.92 o
   2 -11   2        245.50        293.67        17.26 o
   3 -11   2        259.86        269.60        15.34 o
   4 -11   2         10.99         16.95        13.09 o
   5 -11   2         40.93         39.28        14.66 o
  -5 -10   2         28.26          7.69        16.51 o
  -4 -10   2         50.89         71.11        13.42 o
  -3 -10   2         42.47         45.19         9.13 o
  -2 -10   2         76.49         85.17         9.14 o
  -1 -10   2         20.15         16.86         6.58 o
   0 -10   2        168.44        195.24        11.01 o
   1 -10   2        199.46        197.19        16.51 o
   2 -10   2        284.64        259.13        16.92 o
   3 -10   2          7.46          6.96         7.91 o
   4 -10   2         84.33        104.22        12.27 o
   5 -10   2          7.43        -13.39        13.39 o
   6 -10   2         15.59          1.04        17.23 o
  -5  -9   2         40.93         49.49        12.43 o
  -4  -9   2         53.82         54.49        11.03 o
  -3  -9   2          3.60         17.16         7.05 o
  -2  -9   2        208.60        198.65        14.98 o
  -1  -9   2         41.72         52.01         6.73 o
   0  -9   2        569.65        532.30        16.01 o
   1  -9   2          5.57         -3.81         5.15 o
   2  -9   2          0.74          1.11         6.06 o
   3  -9   2        616.92        619.52        17.39 o
   4  -9   2        217.12        249.15        18.04 o
   5  -9   2         43.27         50.51        13.32 o
   6  -9   2         65.55         85.37        14.12 o
  -6  -8   2        104.81         99.16        11.62 o
  -5  -8   2         73.16         92.94        15.23 o
  -4  -8   2        209.40        231.10        12.96 o
  -3  -8   2          3.17         20.93         5.80 o
  -2  -8   2         18.22         11.67         5.58 o
  -1  -8   2        656.51        634.18        16.20 o
   0  -8   2         60.50         40.59         5.32 o
   1  -8   2        490.28        506.58        23.65 o
   2  -8   2        252.22        239.96        11.29 o
   3  -8   2         78.19         86.90         7.83 o
   4  -8   2         28.54         21.32         8.00 o
   5  -8   2         91.04        105.23        11.38 o
   6  -8   2         17.50         28.88        10.97 o
  -6  -7   2         32.77         34.40         9.40 o
  -5  -7   2        119.52        151.37         9.75 o
  -4  -7   2         32.31         46.29         6.35 o
  -3  -7   2         22.04         21.59         4.87 o
  -2  -7   2        872.69        858.18        18.10 o
  -1  -7   2        130.48        111.33         6.99 o
   0  -7   2        180.12        157.28         8.17 o
   1  -7   2         74.01         43.67         4.74 o
   2  -7   2         76.46         61.83         5.92 o
   3  -7   2        124.69        119.83         8.96 o
   4  -7   2        364.67        375.70        15.80 o
   5  -7   2        164.31        184.80        12.14 o
   6  -7   2         40.16         39.52        11.79 o
   7  -7   2         53.26         59.39        14.61 o
  -7  -6   2         99.14         82.88        11.73 o
  -6  -6   2        275.02        294.23        14.62 o
  -5  -6   2         82.21         87.60         7.88 o
  -4  -6   2        191.80        179.18        11.13 o
  -3  -6   2       1053.40       1156.97        18.59 o
  -2  -6   2       4104.57       4458.73        46.28 o
  -1  -6   2       1089.97       1028.93        22.44 o
   0  -6   2        653.90        551.00        12.19 o
   1  -6   2         19.46         20.66         3.88 o
   2  -6   2         27.61         48.33         5.37 o
   3  -6   2        214.31        192.54        10.35 o
   4  -6   2         16.62          9.67         7.39 o
   5  -6   2        457.81        402.65        15.49 o
   6  -6   2        354.68        364.81        19.12 o
   7  -6   2          1.15        -12.44        12.44 o
  -7  -5   2         86.08         86.04        10.63 o
  -6  -5   2          0.61          2.38         6.93 o
  -5  -5   2        104.87        109.62         8.03 o
  -4  -5   2        164.63        202.78         8.97 o
  -3  -5   2        130.63        102.74         5.99 o
  -2  -5   2       1867.77       1826.56        23.09 o
  -1  -5   2       3681.39       3490.46        78.24 o
   0  -5   2         96.75         64.84         6.29 o
   1  -5   2        524.62        494.28         9.81 o
   2  -5   2        266.41        225.70         8.60 o
   3  -5   2         22.13         24.50         4.78 o
   4  -5   2        688.33        677.01        17.42 o
   5  -5   2        711.17        755.52        18.84 o
   6  -5   2          2.76         -8.25         8.25 o
   7  -5   2         29.45         54.79        12.27 o
  -7  -4   2          0.15         -4.29        11.15 o
  -6  -4   2         39.59         18.59         7.55 o
  -5  -4   2        154.15        177.64         9.14 o
  -4  -4   2        323.33        403.46        12.55 o
  -3  -4   2        594.17        606.26        11.33 o
  -2  -4   2       6657.34       7372.83        67.82 o
  -1  -4   2        151.50        194.45         5.84 o
   0  -4   2         46.88         19.13         3.02 o
   1  -4   2         62.25         36.67         3.29 o
   2  -4   2        733.80        778.06        14.22 o
   3  -4   2        470.98        442.04        12.05 o
   4  -4   2       1487.30       1460.66        22.70 o
   5  -4   2         50.57         29.53         7.35 o
   6  -4   2         19.61         26.92         8.31 o
   7  -4   2         97.62        100.86        12.59 o
  -7  -3   2         88.05         98.86         9.86 o
  -6  -3   2          8.81         16.55         7.82 o
  -5  -3   2        194.69        169.37         9.87 o
  -4  -3   2        480.70        488.63        10.92 o
  -3  -3   2          6.92         21.40         3.09 o
  -2  -3   2        178.75        138.75         4.92 o
  -1  -3   2      35810.62      38274.49       331.47 o
   0  -3   2         12.03         12.48         2.54 o
   1  -3   2       1668.90       1730.07        20.38 o
   2  -3   2       1946.87       2214.83        31.68 o
   3  -3   2       3122.27       3155.69        38.56 o
   4  -3   2         50.71         50.27         6.39 o
   5  -3   2        403.92        394.60        15.30 o
   6  -3   2         24.72         36.81         8.78 o
   7  -3   2         19.64         45.87        12.42 o
  -8  -2   2         52.52         57.25        14.51 o
  -7  -2   2         86.75         93.04        10.83 o
  -6  -2   2          4.29          7.47         5.87 o
  -5  -2   2        162.06        157.60         9.16 o
  -4  -2   2         60.27         38.21         4.42 o
  -3  -2   2          0.39          1.37         2.47 o
  -2  -2   2        169.23        147.85         4.60 o
  -1  -2   2        702.04        857.74         9.67 o
   0  -2   2       4476.68       4506.08        48.74 o
   1  -2   2       1697.05       1921.27        24.57 o
   2  -2   2       1369.32       1487.67        20.28 o
   3  -2   2        126.23        147.55         8.87 o
   4  -2   2         11.68          5.97         4.62 o
   5  -2   2        386.80        427.90        15.25 o
   6  -2   2         26.68         28.77         8.79 o
   7  -2   2        119.90        107.83        16.56 o
  -8  -1   2          5.31         13.95        10.78 o
  -7  -1   2          7.53          2.80         9.76 o
  -6  -1   2        517.31        551.67        15.40 o
  -5  -1   2        159.30        161.45         8.71 o
  -4  -1   2         29.11         42.17         5.12 o
  -3  -1   2       1394.78       1482.61        21.70 o
  -2  -1   2        778.99        915.19        11.03 o
  -1  -1   2       5259.01       5480.94       120.30 o
   0  -1   2       2694.03       2831.16        75.65 o
   1  -1   2       3213.96       3479.41        32.67 o
   2  -1   2       2050.52       2126.92        23.86 o
   3  -1   2        117.81        120.55         6.57 o
   4  -1   2        272.50        255.88         9.96 o
   5  -1   2        364.23        324.15        15.55 o
   6  -1   2         13.21          4.56         7.58 o
   7  -1   2        108.61        105.32        13.10 o
  -8   0   2         73.18         57.43        18.95 o
  -7   0   2        280.64        297.96        21.64 o
  -6   0   2        100.52        127.23         8.88 o
  -5   0   2         68.60         84.09         6.56 o
  -4   0   2         82.76         71.19         5.17 o
  -3   0   2          3.85          7.86         2.56 o
  -2   0   2        915.81        944.46        14.88 o
  -1   0   2       5243.06       5725.57        49.34 o
   0   0   2       1245.51       1014.89        16.42 o
   1   0   2       3494.37       3394.72        32.37 o
   2   0   2          6.09         11.95         3.34 o
   3   0   2        180.03        163.57         7.46 o
   4   0   2        342.46        316.63        10.78 o
   5   0   2        507.36        548.98        15.39 o
   6   0   2         15.89          9.51         9.31 o
   7   0   2          0.30         -1.87        11.62 o
  -8   1   2         62.86         50.26        10.97 o
  -7   1   2          5.46         11.41         8.44 o
  -6   1   2         25.80         40.62         6.38 o
  -5   1   2        822.03        864.46        17.17 o
  -4   1   2        910.12        908.75        15.89 o
  -3   1   2        465.43        437.71        10.36 o
  -2   1   2        641.22        567.43         9.31 o
  -1   1   2       4244.82       4102.51        37.21 o
   0   1   2       1228.64       1268.02        15.21 o
   1   1   2        541.86        597.77        10.39 o
   2   1   2        206.04        256.45         7.67 o
   3   1   2       1065.44        965.98        16.53 o
   4   1   2        544.60        550.48        13.62 o
   5   1   2         49.09         76.08         7.64 o
   6   1   2         35.48         43.34         8.36 o
   7   1   2         38.34         97.67        23.72 o
  -8   2   2          1.55          7.35        10.80 o
  -7   2   2         41.06         41.92        12.08 o
  -6   2   2        472.47        504.56        14.56 o
  -5   2   2         39.04         34.65         5.50 o
  -4   2   2          2.62          3.36         3.10 o
  -3   2   2       1339.67       1372.01        19.34 o
  -2   2   2        332.74        244.78         6.41 o
  -1   2   2       9811.28      11066.27       118.22 o
   0   2   2          2.56          1.68         2.19 o
   1   2   2        182.88        189.92         8.15 o
   2   2   2        816.56        747.18        12.84 o
   3   2   2       1557.96       1594.26        22.25 o
   4   2   2         35.50         43.04         5.71 o
   5   2   2        404.75        408.50        14.94 o
   6   2   2         13.87         13.08         8.26 o
   7   2   2         41.30         33.27        13.28 o
  -8   3   2         52.47         43.30        12.28 o
  -7   3   2         33.76         36.50         8.42 o
  -6   3   2         26.74         21.02         6.73 o
  -5   3   2        152.52        127.65         7.68 o
  -4   3   2         41.77         39.40         4.90 o
  -3   3   2       1325.96       1348.69        26.21 o
  -2   3   2       2244.30       2412.50        50.84 o
  -1   3   2        315.52        364.37         8.05 o
   0   3   2         26.05         19.39         3.96 o
   1   3   2        194.26        201.25        18.63 o
   2   3   2        291.92        301.01         8.89 o
   3   3   2        741.27        839.79        15.70 o
   4   3   2        515.49        487.77        13.69 o
   5   3   2        729.05        806.78        19.38 o
   6   3   2          9.03          1.61         9.65 o
   7   3   2         56.83         40.95        17.79 o
  -7   4   2         18.50         32.30         9.34 o
  -6   4   2         43.25         46.32         7.63 o
  -5   4   2        358.72        342.98        38.69 o
  -4   4   2        127.15        124.28         9.31 o
  -3   4   2        850.02        925.25        17.13 o
  -2   4   2        680.00        678.80        12.29 o
  -1   4   2        117.86        113.88         6.52 o
   0   4   2       1276.10       1288.82        21.47 o
   1   4   2         46.28         50.78         8.87 o
   2   4   2         35.47         40.38         4.91 o
   3   4   2        606.48        585.66        13.84 o
   4   4   2        557.21        599.08        15.55 o
   5   4   2          1.28         -1.07         6.90 o
   6   4   2        130.58        118.24        13.16 o
   7   4   2         88.56         90.92        16.09 o
  -7   5   2         27.47         37.67        12.12 o
  -6   5   2        162.29        168.43        11.10 o
  -5   5   2         15.68         17.85         7.49 o
  -4   5   2       1540.93       1462.88        27.82 o
  -3   5   2        610.90        695.54        14.13 o
  -2   5   2         56.32         45.25         4.75 o
  -1   5   2       1429.93       1450.37        20.22 o
   0   5   2       1184.79       1311.57        22.72 o
   1   5   2          1.63          4.61         3.54 o
   2   5   2        107.05        136.66         8.64 o
   3   5   2        440.05        413.34        13.48 o
   4   5   2          0.04          5.80         6.09 o
   5   5   2         31.56         28.95         7.85 o
   6   5   2         76.48         60.84        12.56 o
  -7   6   2          0.41          4.66        11.19 o
  -6   6   2         45.68         28.41        12.10 o
  -5   6   2        681.53        581.64        18.09 o
  -4   6   2        492.62        523.33        15.63 o
  -3   6   2         28.85         42.00         5.50 o
  -2   6   2        544.56        589.14        14.35 o
  -1   6   2        151.37        152.54         8.05 o
   0   6   2          3.52         12.86         3.94 o
   1   6   2        471.06        488.85        12.64 o
   2   6   2          4.11          2.11         4.96 o
   3   6   2         56.14         63.82         6.79 o
   4   6   2        321.71        319.32        14.40 o
   5   6   2         36.68         34.21         9.01 o
   6   6   2         19.23         27.03        13.43 o
  -7   7   2         39.57         79.96        14.08 o
  -6   7   2        248.01        194.49        21.16 o
  -5   7   2        150.55        132.96        10.76 o
  -4   7   2         88.97         73.39         7.49 o
  -3   7   2        772.62        820.97        17.61 o
  -2   7   2        376.96        401.12        12.42 o
  -1   7   2        475.25        493.55        13.24 o
   0   7   2       1918.86       1923.92        33.03 o
   1   7   2        223.65        234.86        11.11 o
   2   7   2          1.20          5.43         5.67 o
   3   7   2         12.97         17.17         6.59 o
   4   7   2          3.63          3.80         9.13 o
   5   7   2         16.31         11.86         9.53 o
   6   7   2        103.06         72.55        15.19 o
  -6   8   2         58.89         48.16        11.81 o
  -5   8   2          8.90          5.50        11.95 o
  -4   8   2         27.55         26.29         7.28 o
  -3   8   2          8.82         17.48         6.84 o
  -2   8   2         25.49         30.06         5.75 o
  -1   8   2        984.87        934.56        21.33 o
   0   8   2         86.42         95.30         8.85 o
   1   8   2        417.60        404.74        14.98 o
   2   8   2         68.17         82.72         8.06 o
   3   8   2         11.15          5.49        10.48 o
   4   8   2         56.17         58.29        10.98 o
   5   8   2         76.52        116.06        12.63 o
  -6   9   2         13.87         15.86        16.34 o
  -5   9   2        103.92        100.42        12.48 o
  -4   9   2          0.35          3.41         8.28 o
  -3   9   2         51.78         71.45        10.14 o
  -2   9   2        316.14        360.29        15.29 o
  -1   9   2         56.03         45.10         8.06 o
   0   9   2        415.90        402.19        16.45 o
   1   9   2        694.08        690.46        22.88 o
   2   9   2          2.23         -3.90         8.29 o
   3   9   2          9.96          1.53         9.28 o
   4   9   2         97.60        101.49        12.55 o
   5   9   2          0.07          9.60        17.56 o
  -5  10   2          2.94         -5.18        13.25 o
  -4  10   2          2.97         -6.64         9.84 o
  -3  10   2          0.70         -0.10         9.03 o
  -2  10   2          0.86         -2.12         8.09 o
  -1  10   2        188.43        250.75        14.94 o
   0  10   2        244.25        240.89        17.17 o
   1  10   2          8.74         -8.34         8.34 o
   2  10   2         54.93         60.97        10.65 o
   3  10   2        113.67        121.27        13.11 o
   4  10   2         23.61         65.09        13.39 o
  -5  11   2         73.50         49.29        15.85 o
  -4  11   2        149.88        181.42        18.07 o
  -3  11   2          8.07          3.19        10.87 o
  -2  11   2         26.14         24.91        11.34 o
  -1  11   2        188.00        171.55        34.96 o
   0  11   2          0.14         -1.79         9.37 o
   1  11   2         70.73         55.52        11.17 o
   2  11   2         27.08         24.28        12.02 o
   3  11   2          8.44          7.32        16.22 o
  -4  12   2          3.28          0.81        14.63 o
  -3  12   2         60.85         49.85        13.50 o
  -2  12   2          8.75         30.72        12.28 o
  -1  12   2          0.45         -8.64        11.22 o
   0  12   2         37.55         37.77        16.81 o
   1  12   2         49.77         13.58        13.70 o
   2  12   2          2.16        -11.47        14.25 o
  -2  13   2         42.17         29.04        14.65 o
  -1  13   2          5.81        -11.80        15.79 o
   0  13   2          3.30         30.98        15.79 o
  -1 -14   3         11.53         29.68        35.54 o
   0 -14   3         78.61         62.40        13.39 o
   1 -14   3         82.36        115.54        14.82 o
  -2 -13   3          0.19        -11.13        11.13 o
  -1 -13   3        162.69        142.92        13.20 o
   0 -13   3        124.41        132.75        12.90 o
   1 -13   3          2.36         19.15        11.40 o
   2 -13   3         67.97         60.10        13.40 o
   3 -13   3         42.90         49.29        15.65 o
  -4 -12   3          1.09          0.22        19.91 o
  -3 -12   3          3.57         24.23        11.73 o
  -2 -12   3         79.42         85.20        12.55 o
  -1 -12   3        111.14        119.30        11.37 o
   0 -12   3         73.64         70.64        10.05 o
   1 -12   3         28.21         23.62         9.70 o
   2 -12   3        173.22        190.58        16.42 o
   3 -12   3          1.88         30.35        11.57 o
   4 -12   3          6.94         17.55        14.76 o
  -4 -11   3          0.27         14.57        13.42 o
  -3 -11   3         53.60         89.04        10.72 o
  -2 -11   3        237.14        224.93        13.68 o
  -1 -11   3          1.65          5.80         7.63 o
   0 -11   3         72.90         79.09         9.26 o
   1 -11   3         69.11         90.49        10.32 o
   2 -11   3          4.72          9.27         8.42 o
   3 -11   3        275.89        274.78        14.52 o
   4 -11   3         25.40         52.04        13.03 o
   5 -11   3          0.59         13.36        16.24 o
  -5 -10   3         16.24          3.59        13.85 o
  -4 -10   3         47.97         51.75         9.50 o
  -3 -10   3        354.14        358.63        16.72 o
  -2 -10   3         38.82         64.39         9.32 o
  -1 -10   3         29.28         32.97         6.47 o
   0 -10   3          8.60         14.49         5.92 o
   1 -10   3         72.84         67.84         7.87 o
   2 -10   3        670.30        733.75        20.58 o
   3 -10   3        183.17        171.50        11.19 o
   4 -10   3          0.14          5.00         9.53 o
   5 -10   3         21.46         33.92        14.97 o
  -6  -9   3          8.84          0.15        11.63 o
  -5  -9   3         51.34         50.48         9.53 o
  -4  -9   3        151.06        126.19         9.62 o
  -3  -9   3        328.55        277.30        13.46 o
  -2  -9   3         22.15         30.61         6.24 o
  -1  -9   3         45.92         45.58         6.40 o
   0  -9   3         53.95         50.80         6.29 o
   1  -9   3         82.10         84.02        15.34 o
   2  -9   3         36.18         51.29         7.22 o
   3  -9   3        155.03        163.46        11.06 o
   4  -9   3        359.38        367.64        18.68 o
   5  -9   3         41.17         45.00        10.35 o
   6  -9   3         19.58         18.50        14.10 o
  -6  -8   3        188.78        197.23        12.57 o
  -5  -8   3         86.56         84.34         9.28 o
  -4  -8   3        162.24        173.95        10.18 o
  -3  -8   3        261.41        260.64        11.16 o
  -2  -8   3        750.05        732.73        16.55 o
  -1  -8   3          5.76          8.48         4.52 o
   0  -8   3       1053.30       1136.75        18.94 o
   1  -8   3        240.82        253.33        11.25 o
   2  -8   3         58.08         62.33         6.32 o
   3  -8   3        712.05        728.37        21.23 o
   4  -8   3         16.14         10.31         7.11 o
   5  -8   3          0.97         -4.58         9.20 o
   6  -8   3        154.35        113.76        12.75 o
  -6  -7   3         42.69         46.42         8.66 o
  -5  -7   3         38.35         57.56         7.40 o
  -4  -7   3         34.44         29.13         5.70 o
  -3  -7   3        381.19        350.43        11.08 o
  -2  -7   3        373.24        350.24        10.38 o
  -1  -7   3         34.88         28.76         4.74 o
   0  -7   3         84.90         76.08         5.40 o
   1  -7   3         38.35         43.37         6.32 o
   2  -7   3       1029.40        932.50        16.52 o
   3  -7   3          0.27          1.30         5.42 o
   4  -7   3        178.26        202.41        12.02 o
   5  -7   3        238.92        237.08        14.03 o
   6  -7   3         54.29         33.68        11.04 o
   7  -7   3         24.54         16.05        15.11 o
  -7  -6   3          8.56         -3.57         9.75 o
  -6  -6   3        213.28        208.30        13.09 o
  -5  -6   3         21.05         12.17         5.83 o
  -4  -6   3          4.81          3.87         4.38 o
  -3  -6   3        589.08        553.83        12.15 o
  -2  -6   3       8059.29       8761.24       111.23 o
  -1  -6   3         38.61         24.56         3.52 o
   0  -6   3          2.45          1.65         2.91 o
   1  -6   3       1686.17       1625.03        20.86 o
   2  -6   3        459.75        488.46        13.29 o
   3  -6   3         10.57         18.82         5.70 o
   4  -6   3        848.76        892.28        18.71 o
   5  -6   3         15.13         15.07         7.71 o
   6  -6   3        165.07        146.71        12.53 o
   7  -6   3         65.26         70.31        14.59 o
  -7  -5   3         89.43        130.45        14.41 o
  -6  -5   3         27.27         30.53         7.29 o
  -5  -5   3         23.60         30.62         5.59 o
  -4  -5   3        262.03        221.31         8.65 o
  -3  -5   3       1036.51        906.31        14.58 o
  -2  -5   3         35.60         38.98         3.86 o
  -1  -5   3       1171.04       1319.29        16.82 o
   0  -5   3       1419.42       1325.05        18.12 o
   1  -5   3         64.57         62.45         4.21 o
   2  -5   3          8.88          8.83         3.59 o
   3  -5   3        673.08        690.77        14.21 o
   4  -5   3          3.79          0.23         5.42 o
   5  -5   3        145.52        172.38        11.30 o
   6  -5   3         79.11         88.46        11.24 o
   7  -5   3          0.42          7.92        15.13 o
  -7  -4   3         53.22         43.76         8.94 o
  -6  -4   3         14.72         15.38         6.37 o
  -5  -4   3         27.85         21.92         4.85 o
  -4  -4   3        457.35        356.60         9.62 o
  -3  -4   3          0.11         -2.19         2.58 o
  -2  -4   3       3256.89       3427.59        34.14 o
  -1  -4   3       1835.31       1761.80        19.39 o
   0  -4   3          2.83         14.48         2.96 o
   1  -4   3         90.30         77.80         4.85 o
   2  -4   3       1335.63       1331.83        21.88 o
   3  -4   3         13.68          8.85         4.40 o
   4  -4   3       1399.71       1458.41        23.06 o
   5  -4   3         43.63         27.68         6.62 o
   6  -4   3         29.79         48.51         9.70 o
   7  -4   3        152.84        151.49        14.10 o
  -7  -3   3          4.67         -7.05         7.60 o
  -6  -3   3        177.57        164.36         9.77 o
  -5  -3   3         36.39         21.72         5.68 o
  -4  -3   3          1.77          0.23         3.23 o
  -3  -3   3        289.11        204.34         6.46 o
  -2  -3   3       4367.72       4520.13        41.98 o
  -1  -3   3       3154.81       3528.54        32.82 o
   0  -3   3        304.10        278.28         6.73 o
   1  -3   3        217.81        219.91         5.71 o
   2  -3   3        850.37        851.01        14.80 o
   3  -3   3       1516.53       1659.57        24.77 o
   4  -3   3        286.22        254.22        11.74 o
   5  -3   3        175.28        179.51        14.49 o
   6  -3   3          0.83         -3.29        10.37 o
   7  -3   3         40.29         58.50        13.63 o
  -8  -2   3         16.21         23.61        31.23 o
  -7  -2   3        186.53        203.04        11.97 o
  -6  -2   3        330.32        306.20        11.74 o
  -5  -2   3         14.99         10.96         4.83 o
  -4  -2   3         11.41          3.40         3.43 o
  -3  -2   3        477.89        342.26         6.94 o
  -2  -2   3         39.66         30.15         2.10 o
  -1  -2   3        340.52        474.37         6.03 o
   0  -2   3       2147.76       2093.08        22.60 o
   1  -2   3       1059.10       1111.39        13.24 o
   2  -2   3       4508.20       4652.84        49.57 o
   3  -2   3        332.72        333.64        10.47 o
   4  -2   3         39.54         61.38        13.59 o
   5  -2   3         13.58         24.70         6.91 o
   6  -2   3         53.77         48.26        10.64 o
   7  -2   3         12.11          5.10        13.00 o
  -8  -1   3         14.63          2.38        10.35 o
  -7  -1   3        150.67        149.45        10.27 o
  -6  -1   3        130.30        127.23         8.33 o
  -5  -1   3        122.13        104.46         6.90 o
  -4  -1   3        699.84        665.78        12.21 o
  -3  -1   3       1022.42       1042.01        13.94 o
  -2  -1   3        546.86        471.09         9.14 o
  -1  -1   3       1528.07       1406.34        37.50 o
   0  -1   3        100.31        116.00         3.32 o
   1  -1   3       9097.92      10151.27        97.15 o
   2  -1   3       3783.83       3889.69        46.61 o
   3  -1   3       1478.85       1476.19        20.85 o
   4  -1   3        721.26        712.77        15.62 o
   5  -1   3         36.89         69.74         8.21 o
   6  -1   3          8.74          1.20         8.13 o
   7  -1   3        195.16        190.81        15.48 o
  -8   0   3          6.07         -0.82         9.69 o
  -7   0   3         52.41         50.63         9.67 o
  -6   0   3        591.07        588.04        15.26 o
  -5   0   3         87.60         99.93         7.70 o
  -4   0   3          8.73         14.68         3.51 o
  -3   0   3        392.58        359.22         7.64 o
  -2   0   3         13.62         13.63         1.85 o
  -1   0   3          0.91          0.27         1.20 o
   0   0   3        394.26        476.85         7.78 o
   1   0   3       2845.84       2834.99        33.86 o
   2   0   3        213.35        286.36        11.63 o
   3   0   3        973.69       1020.07        18.54 o
   4   0   3         55.23         37.77         5.70 o
   5   0   3        140.64        135.36        10.01 o
   6   0   3         55.53         48.54        10.45 o
   7   0   3          6.89          3.94        15.78 o
  -8   1   3         11.18         -2.65        11.73 o
  -7   1   3        213.25        187.69        10.87 o
  -6   1   3         26.39         29.15         5.91 o
  -5   1   3        395.08        405.34        10.99 o
  -4   1   3        269.75        236.93         9.79 o
  -3   1   3         59.43         65.33         4.19 o
  -2   1   3       1540.88       1670.26        18.24 o
  -1   1   3       5029.35       5559.35        49.85 o
   0   1   3       4053.01       4601.22        46.77 o
   1   1   3         12.87         14.12         3.08 o
   2   1   3       2127.34       1877.05        23.07 o
   3   1   3        966.45        944.13        16.53 o
   4   1   3        747.83        734.44        16.34 o
   5   1   3        795.32        743.67        20.23 o
   6   1   3        122.37        141.29        11.53 o
   7   1   3         17.29         10.24        11.61 o
  -8   2   3         86.22         69.62        11.94 o
  -7   2   3        111.76        105.79         9.39 o
  -6   2   3        498.78        442.96        13.54 o
  -5   2   3        218.17        200.99         9.38 o
  -4   2   3         99.88        110.79         6.50 o
  -3   2   3       1228.34       1201.79        18.21 o
  -2   2   3       1629.47       1986.11        22.00 o
  -1   2   3       1684.71       1976.12        24.81 o
   0   2   3        340.26        315.35         8.22 o
   1   2   3        603.81        676.49        14.20 o
   2   2   3        472.84        488.45        10.98 o
   3   2   3       1253.09       1336.48        20.63 o
   4   2   3        415.53        373.27        12.73 o
   5   2   3          0.09         -6.28         7.06 o
   6   2   3          4.25          0.66         9.10 o
   7   2   3         72.24         57.24        16.01 o
  -8   3   3          2.03          4.71        11.93 o
  -7   3   3         33.51         34.76         8.39 o
  -6   3   3        392.45        393.28        13.62 o
  -5   3   3          0.11          1.22         6.24 o
  -4   3   3        200.78        189.78         8.53 o
  -3   3   3        830.81        885.94        14.45 o
  -2   3   3         64.97         78.56         7.85 o
  -1   3   3        245.78        185.90         6.45 o
   0   3   3         28.40         18.08         3.23 o
   1   3   3         10.19          3.40         3.02 o
   2   3   3        464.48        453.08        11.18 o
   3   3   3       1767.52       1883.95        26.51 o
   4   3   3          1.45         -3.60         5.42 o
   5   3   3        304.35        271.33        21.41 o
   6   3   3        275.89        280.92        15.39 o
   7   3   3         86.15         94.90        14.22 o
  -7   4   3        127.01        121.29        11.08 o
  -6   4   3          1.82          3.23         6.55 o
  -5   4   3        633.17        623.96        27.01 o
  -4   4   3       1036.93        951.43        18.09 o
  -3   4   3          2.99          7.68         4.06 o
  -2   4   3       2401.72       2379.53        30.56 o
  -1   4   3       1453.43       1537.03        20.28 o
   0   4   3        496.41        519.50        11.12 o
   1   4   3        647.39        537.15        11.78 o
   2   4   3        382.00        382.75        11.80 o
   3   4   3        270.17        319.75        12.66 o
   4   4   3        441.78        452.12        15.00 o
   5   4   3        204.21        213.05        18.48 o
   6   4   3          4.30          6.33         9.91 o
   7   4   3         67.96         98.04        39.45 o
  -7   5   3          2.03        -11.29        11.29 o
  -6   5   3         90.18         89.60         9.59 o
  -5   5   3         40.49         46.21         7.63 o
  -4   5   3         11.90         20.38         5.82 o
  -3   5   3        816.03        762.99        14.98 o
  -2   5   3         19.19         30.37         4.40 o
  -1   5   3          0.03          1.31         3.57 o
   0   5   3       1860.96       1888.48        26.99 o
   1   5   3        204.79        190.21         8.74 o
   2   5   3         20.04          7.74         4.93 o
   3   5   3        835.22        921.76        20.56 o
   4   5   3         11.05         24.85         7.38 o
   5   5   3          0.14         -6.79         9.93 o
   6   5   3         12.64         33.50        11.71 o
  -7   6   3         40.06         40.97        12.99 o
  -6   6   3        108.84        110.46        10.44 o
  -5   6   3          9.33         16.28         7.59 o
  -4   6   3        757.80        749.51        16.85 o
  -3   6   3        100.55         78.10         6.52 o
  -2   6   3         11.83         10.94         4.30 o
  -1   6   3       1469.31       1396.36        21.52 o
   0   6   3       2545.24       2576.67        35.14 o
   1   6   3          1.49          3.60         4.58 o
   2   6   3        442.25        448.53        27.24 o
   3   6   3        265.40        290.50        15.15 o
   4   6   3        223.55        225.52        15.11 o
   5   6   3          9.73          7.27         9.77 o
   6   6   3         19.36         11.16        13.38 o
  -7   7   3          2.30         17.18        12.58 o
  -6   7   3         33.88         27.36        10.47 o
  -5   7   3         71.85         75.60         8.93 o
  -4   7   3        118.54        124.69         8.96 o
  -3   7   3        112.90        117.22         9.99 o
  -2   7   3        560.44        537.01        14.42 o
  -1   7   3        167.38        165.49         9.18 o
   0   7   3        352.46        399.60        15.73 o
   1   7   3        744.17        707.16        18.51 o
   2   7   3        418.17        448.72        15.82 o
   3   7   3        100.90        115.12        10.10 o
   4   7   3          2.93          0.24         8.57 o
   5   7   3          1.49          7.70        11.37 o
  -6   8   3        268.43        303.81        20.79 o
  -5   8   3          9.99         12.89         9.69 o
  -4   8   3         10.46         19.09         7.72 o
  -3   8   3         81.63         83.74         8.17 o
  -2   8   3        107.75        118.72         8.99 o
  -1   8   3         34.32         32.35         9.56 o
   0   8   3        658.28        662.03        18.53 o
   1   8   3         91.17         85.43         8.70 o
   2   8   3         32.08         41.19         8.25 o
   3   8   3         96.05        123.70        10.73 o
   4   8   3          2.24         28.28        10.74 o
   5   8   3         25.42         55.75        14.48 o
  -6   9   3         23.23         30.95        13.58 o
  -5   9   3         83.39         93.02        12.16 o
  -4   9   3         67.36         68.83         9.25 o
  -3   9   3         22.35         15.37         8.90 o
  -2   9   3          3.43         -5.72         7.03 o
  -1   9   3        329.00        341.93        16.08 o
   0   9   3        257.78        272.90        20.59 o
   1   9   3        196.79        208.66        15.30 o
   2   9   3         54.31         68.70        13.00 o
   3   9   3         11.03          1.60        11.09 o
   4   9   3         64.64         75.46        14.22 o
  -5  10   3         74.18         85.95        13.28 o
  -4  10   3         17.05         18.08        10.75 o
  -3  10   3         15.37         10.93         9.77 o
  -2  10   3          0.78         11.13         8.61 o
  -1  10   3          3.41          9.03         8.53 o
   0  10   3         41.46         33.74         9.74 o
   1  10   3          9.81         -2.66         9.38 o
   2  10   3          1.69          4.01        10.71 o
   3  10   3         97.36         95.04        12.73 o
   4  10   3        110.52         98.30        15.34 o
  -4  11   3        139.82        131.58        20.98 o
  -3  11   3         81.37         68.94        11.81 o
  -2  11   3        183.41        166.07        15.39 o
  -1  11   3        116.02        105.98        16.72 o
   0  11   3         66.51         51.50        10.35 o
   1  11   3          5.99          7.32        12.43 o
   2  11   3         23.38         18.26        13.65 o
   3  11   3         95.56         91.99        15.93 o
  -3  12   3          1.34          3.95        13.54 o
  -2  12   3         12.03         34.87        20.96 o
  -1  12   3         46.62         50.97        14.77 o
   0  12   3          2.41         18.33        20.89 o
   1  12   3         59.14         47.75        14.63 o
   2  12   3         34.91         22.99        16.24 o
  -1 -14   4         68.48         57.25        18.02 o
   0 -14   4          2.63         11.08        14.92 o
   1 -14   4         52.99         72.05        16.22 o
  -3 -13   4         29.59         -1.78        18.77 o
  -2 -13   4         29.97         20.87        11.92 o
  -1 -13   4          6.56         -5.81        10.23 o
   0 -13   4         64.02         87.17        12.29 o
   1 -13   4         79.02         71.54        11.83 o
   2 -13   4         13.15          7.43        13.88 o
   3 -13   4         23.97         33.86        13.71 o
  -4 -12   4         11.28          5.18        12.47 o
  -3 -12   4         69.20         78.11        13.04 o
  -2 -12   4          0.13          0.12        12.01 o
  -1 -12   4        133.12        117.91        11.00 o
   0 -12   4          2.78          5.78         8.58 o
   1 -12   4         14.26         12.16         9.67 o
   2 -12   4        266.09        257.23        15.62 o
   3 -12   4        219.33        198.73        23.82 o
   4 -12   4         27.36         26.13        14.96 o
  -4 -11   4         66.13         61.63        10.82 o
  -3 -11   4         31.53         31.07         9.52 o
  -2 -11   4        124.99        123.40        11.27 o
  -1 -11   4         34.51         25.81         6.99 o
   0 -11   4          5.57          9.50         6.98 o
   1 -11   4        185.08        171.11        12.77 o
   2 -11   4        245.90        226.77        17.64 o
   3 -11   4          0.23          5.27         9.63 o
   4 -11   4        128.46        130.75        16.34 o
   5 -11   4         36.15         31.07        14.89 o
  -5 -10   4         19.47         -0.10        12.91 o
  -4 -10   4          3.20         -9.61         9.61 o
  -3 -10   4        352.03        361.60        18.24 o
  -2 -10   4         11.16          4.26         7.00 o
  -1 -10   4          9.66         18.77         8.32 o
   0 -10   4         18.95          9.10         6.79 o
   1 -10   4        165.30        180.23        11.49 o
   2 -10   4         16.00          7.45         6.94 o
   3 -10   4        469.72        494.00        19.94 o
   4 -10   4        114.64        118.93        13.05 o
   5 -10   4          5.60         -4.34        11.44 o
  -6  -9   4         18.57         10.78        11.03 o
  -5  -9   4         58.20         74.67         9.06 o
  -4  -9   4        564.05        592.56        16.95 o
  -3  -9   4        957.17        970.86        19.72 o
  -2  -9   4          2.14          8.61         5.28 o
  -1  -9   4         74.74         74.68         7.55 o
   0  -9   4        197.50        191.62         9.56 o
   1  -9   4        155.25        153.35         9.29 o
   2  -9   4        362.11        371.19        13.35 o
   3  -9   4        360.72        357.62        18.80 o
   4  -9   4         53.24         41.84        10.50 o
   5  -9   4        137.58        138.21        13.89 o
   6  -9   4         19.68        -10.91        17.29 o
  -6  -8   4         30.16         25.27        10.57 o
  -5  -8   4        307.26        352.36        18.31 o
  -4  -8   4          0.35          2.78         5.90 o
  -3  -8   4        167.81        170.71         9.21 o
  -2  -8   4        621.88        637.46        14.44 o
  -1  -8   4          1.06          2.34         5.31 o
   0  -8   4         85.06         84.04         6.34 o
   1  -8   4        568.01        538.93        14.26 o
   2  -8   4        136.72        163.50         9.02 o
   3  -8   4        107.53        105.96        10.05 o
   4  -8   4        210.58        221.56        12.33 o
   5  -8   4         11.15         17.02         9.14 o
   6  -8   4         97.46        107.70        13.38 o
  -6  -7   4        130.33        145.25        12.48 o
  -5  -7   4         88.66         99.13         7.93 o
  -4  -7   4         53.18         74.82         6.60 o
  -3  -7   4       1583.55       1717.43        23.97 o
  -2  -7   4         13.25         14.66         3.79 o
  -1  -7   4         26.61          6.05         4.98 o
   0  -7   4        252.48        238.39         9.27 o
   1  -7   4        312.55        332.93        10.84 o
   2  -7   4         20.85         11.39         4.83 o
   3  -7   4        574.28        562.93        18.91 o
   4  -7   4          2.50          7.13         6.29 o
   5  -7   4         19.77         22.18         8.23 o
   6  -7   4        286.31        306.32        17.20 o
  -7  -6   4         88.38         80.40        12.71 o
  -6  -6   4          2.62         10.24         6.79 o
  -5  -6   4          1.55          1.89         5.20 o
  -4  -6   4        133.48        179.74         9.09 o
  -3  -6   4        101.59        109.14         6.26 o
  -2  -6   4       4107.58       4379.79        44.24 o
  -1  -6   4        951.69       1010.76        16.15 o
   0  -6   4         70.93         66.39         5.23 o
   1  -6   4        405.48        384.74        12.31 o
   2  -6   4        997.69        970.87        17.79 o
   3  -6   4        316.59        339.13        11.32 o
   4  -6   4        581.42        554.83        15.71 o
   5  -6   4        158.23        186.83        14.14 o
   6  -6   4          4.33          9.29        10.15 o
   7  -6   4         45.11         37.81        14.81 o
  -7  -5   4         28.12         17.18         8.49 o
  -6  -5   4          2.22          2.37         6.64 o
  -5  -5   4          1.65          2.30         4.73 o
  -4  -5   4          0.27          2.66         3.61 o
  -3  -5   4        175.09        197.30         7.76 o
  -2  -5   4        922.32        995.71        14.19 o
  -1  -5   4        729.60        684.11        10.82 o
   0  -5   4       1735.08       1644.29        44.89 o
   1  -5   4        601.59        563.56         9.65 o
   2  -5   4        250.42        232.27         8.78 o
   3  -5   4        376.63        379.01        11.13 o
   4  -5   4        540.80        593.32        15.57 o
   5  -5   4          2.71         -0.50         7.01 o
   6  -5   4        125.89        171.30        13.15 o
   7  -5   4         42.06         45.58        13.86 o
  -7  -4   4         69.35         51.75         8.31 o
  -6  -4   4         15.88         14.30         7.19 o
  -5  -4   4         52.44         46.25         5.54 o
  -4  -4   4        391.94        504.84        10.32 o
  -3  -4   4       1396.77       1560.13        20.71 o
  -2  -4   4          1.68          2.11         2.02 o
  -1  -4   4          8.29          9.43         2.22 o
   0  -4   4       2482.41       2611.83        26.13 o
   1  -4   4         69.52         80.88         4.56 o
   2  -4   4        478.41        427.77         9.41 o
   3  -4   4       1151.10       1173.13        18.52 o
   4  -4   4         45.28         36.37         7.23 o
   5  -4   4         19.65          9.13         8.45 o
   6  -4   4         75.15         98.93        11.89 o
   7  -4   4          0.94          4.53        12.29 o
  -7  -3   4         76.43         74.05         8.40 o
  -6  -3   4          0.33         -6.26         7.03 o
  -5  -3   4         21.19         34.06         4.80 o
  -4  -3   4        459.46        527.87        11.84 o
  -3  -3   4        206.03        225.59         5.38 o
  -2  -3   4        475.01        481.52         6.83 o
  -1  -3   4        201.35        236.62         5.00 o
   0  -3   4          0.74          1.57         2.61 o
   1  -3   4        996.63        927.15        12.49 o
   2  -3   4       2320.63       2485.68        30.86 o
   3  -3   4         93.01         75.87         8.95 o
   4  -3   4       1009.17       1002.34        20.92 o
   5  -3   4        147.64        126.08        10.77 o
   6  -3   4          0.67         14.27        10.02 o
   7  -3   4        181.84        187.40        17.11 o
  -8  -2   4         11.61         21.28        10.27 o
  -7  -2   4          6.44         11.66        11.95 o
  -6  -2   4        280.34        303.51        11.22 o
  -5  -2   4        679.55        679.83        18.00 o
  -4  -2   4         99.43        121.34         6.46 o
  -3  -2   4        455.74        540.10        12.38 o
  -2  -2   4        900.43        983.77        36.32 o
  -1  -2   4        335.41        328.43         5.17 o
   0  -2   4        711.01        729.47         8.93 o
   1  -2   4       2232.36       2480.20        25.40 o
   2  -2   4        126.38        126.39         7.72 o
   3  -2   4       1371.62       1358.85        20.27 o
   4  -2   4         73.38         91.94         7.39 o
   5  -2   4         60.04         67.34         9.74 o
   6  -2   4         53.07         79.24        11.83 o
   7  -2   4         14.23         30.03        13.22 o
  -8  -1   4          0.29         -9.80         9.80 o
  -7  -1   4        273.53        278.70        13.08 o
  -6  -1   4        332.85        314.31        11.30 o
  -5  -1   4          0.29         -3.10         3.83 o
  -4  -1   4       1143.11       1255.73        17.09 o
  -3  -1   4        800.45        836.25        15.59 o
  -2  -1   4         39.71         41.01         9.37 o
  -1  -1   4        978.09        998.97        11.08 o
   0  -1   4        576.61        590.13         8.32 o
   1  -1   4        263.71        310.52         8.03 o
   2  -1   4       3738.65       4129.88        41.99 o
   3  -1   4        303.27        276.51        10.72 o
   4  -1   4         24.86         14.96         5.77 o
   5  -1   4         45.50         62.61         7.72 o
   6  -1   4        139.29        144.32        14.60 o
   7  -1   4         63.63         87.72        23.30 o
  -8   0   4         24.95         20.71         9.42 o
  -7   0   4        194.05        199.27        10.59 o
  -6   0   4        119.87        122.31         7.85 o
  -5   0   4        350.10        321.82        10.33 o
  -4   0   4        693.86        704.08        11.52 o
  -3   0   4       1531.61       1593.34        18.80 o
  -2   0   4        356.82        319.70         6.55 o
  -1   0   4          1.54          2.50         1.66 o
   0   0   4       2923.26       2943.99        31.61 o
   1   0   4       2503.11       2793.94        32.17 o
   2   0   4        808.47        994.07        15.62 o
   3   0   4         74.97         95.76        10.11 o
   4   0   4       2037.20       2117.33        29.85 o
   5   0   4        176.82        180.77        11.50 o
   6   0   4         49.98         50.86        10.28 o
   7   0   4        110.09         77.62        16.48 o
  -8   1   4         74.19         74.06        11.50 o
  -7   1   4         55.24         54.26         7.80 o
  -6   1   4        552.30        584.29        14.20 o
  -5   1   4        622.15        590.73        15.19 o
  -4   1   4        115.51        123.88        10.26 o
  -3   1   4        417.17        370.45         8.02 o
  -2   1   4       1542.39       1576.95        17.59 o
  -1   1   4        194.44        210.07         5.54 o
   0   1   4        240.18        168.40         6.51 o
   1   1   4        963.32       1008.46        17.77 o
   2   1   4          9.89          6.60         3.41 o
   3   1   4        599.73        651.93        14.30 o
   4   1   4        151.55        173.69         9.92 o
   5   1   4        101.37        110.86         9.67 o
   6   1   4        422.48        418.96        19.23 o
   7   1   4          9.75         -7.73        12.69 o
  -8   2   4         23.96         13.29        15.34 o
  -7   2   4        206.04        204.74        12.25 o
  -6   2   4         43.87         44.91         6.45 o
  -5   2   4        499.45        479.00        12.64 o
  -4   2   4        432.65        431.72        10.55 o
  -3   2   4         23.51         14.36         2.99 o
  -2   2   4       2634.25       2484.77        26.54 o
  -1   2   4      12116.74      12473.83       221.88 o
   0   2   4         57.17         73.21         4.67 o
   1   2   4         55.19         47.58         4.76 o
   2   2   4       1730.02       1583.17        28.66 o
   3   2   4          1.52         -4.27         4.27 o
   4   2   4         69.71         65.94         7.17 o
   5   2   4        604.87        613.35        21.13 o
   6   2   4        105.68         80.03        11.78 o
   7   2   4         74.37         91.50        14.76 o
  -8   3   4         25.16         15.08        16.91 o
  -7   3   4         77.13         84.35         9.21 o
  -6   3   4        190.18        186.02         9.85 o
  -5   3   4        317.97        334.66        22.77 o
  -4   3   4         16.55         12.56         4.16 o
  -3   3   4       1245.40       1325.81        18.76 o
  -2   3   4       3812.58       3889.12        40.55 o
  -1   3   4        607.72        640.97        12.55 o
   0   3   4         31.28         24.17         4.08 o
   1   3   4         20.29         11.01         3.59 o
   2   3   4        180.99        177.73         9.24 o
   3   3   4        575.71        564.96        14.48 o
   4   3   4        358.40        379.65        14.27 o
   5   3   4          0.28          7.59         8.94 o
   6   3   4        155.70        155.29        13.54 o
   7   3   4        111.30         73.04        35.15 o
  -7   4   4         59.89         86.50        11.12 o
  -6   4   4         15.32         12.47         6.31 o
  -5   4   4         40.68         42.68         6.01 o
  -4   4   4        830.90        949.94        18.08 o
  -3   4   4       2278.94       2270.03        27.98 o
  -2   4   4         51.79         69.89         5.72 o
  -1   4   4        676.35        759.92        14.92 o
   0   4   4        864.15        776.84        14.24 o
   1   4   4         86.10         66.71         5.57 o
   2   4   4         56.70         41.76         6.41 o
   3   4   4        198.78        179.68        12.57 o
   4   4   4          2.54          7.48         6.43 o
   5   4   4        132.94        138.86        11.28 o
   6   4   4         15.77         -4.80        11.48 o
  -7   5   4         37.47         45.48         9.81 o
  -6   5   4          0.08          3.51         7.17 o
  -5   5   4         99.37        123.47         8.75 o
  -4   5   4        158.34        182.42        10.26 o
  -3   5   4         16.01         24.08         4.77 o
  -2   5   4       1034.14       1020.84        17.26 o
  -1   5   4        726.63        715.11        14.19 o
   0   5   4        571.50        547.22        13.86 o
   1   5   4        139.84        112.75         7.43 o
   2   5   4        752.61        693.44        19.70 o
   3   5   4         20.89          4.82         6.35 o
   4   5   4        208.75        254.61        18.59 o
   5   5   4        131.08        124.08        13.20 o
   6   5   4          4.08         44.68        13.89 o
  -7   6   4          1.03          2.40        16.63 o
  -6   6   4        192.13        185.76        15.39 o
  -5   6   4        157.97        152.17        20.35 o
  -4   6   4         47.81         69.93         7.96 o
  -3   6   4         47.28         61.51         6.14 o
  -2   6   4        189.84        170.63         9.17 o
  -1   6   4        288.01        273.38        10.49 o
   0   6   4        517.31        542.30        15.18 o
   1   6   4         28.30         31.02         6.21 o
   2   6   4          3.37         -3.69         5.68 o
   3   6   4        184.38        152.89        11.09 o
   4   6   4         32.86         46.61         8.99 o
   5   6   4          9.00         -2.47        10.71 o
   6   6   4         32.55         16.66        14.82 o
  -7   7   4         64.61         28.60        17.03 o
  -6   7   4        145.13        139.67        12.91 o
  -5   7   4          0.53         11.31         8.71 o
  -4   7   4         33.01         14.27         6.37 o
  -3   7   4         10.76         14.43         5.72 o
  -2   7   4        317.44        316.21        12.37 o
  -1   7   4        530.73        484.34        14.19 o
   0   7   4         25.93         22.58         6.51 o
   1   7   4         91.41        101.17         8.86 o
   2   7   4        257.46        263.74        13.62 o
   3   7   4        249.28        268.34        18.83 o
   4   7   4          0.12          0.46         9.21 o
   5   7   4         55.35         44.56        12.74 o
  -6   8   4         61.98         67.64        12.54 o
  -5   8   4        268.31        267.06        15.69 o
  -4   8   4         27.00         32.08         8.01 o
  -3   8   4         77.48         65.82         8.29 o
  -2   8   4        511.71        502.66        15.95 o
  -1   8   4         97.30        104.87        14.93 o
   0   8   4        197.96        192.76        15.12 o
   1   8   4         39.98         30.14         9.00 o
   2   8   4         55.68         71.14        12.26 o
   3   8   4          6.79         -6.64         8.56 o
   4   8   4         98.31        116.76        16.13 o
   5   8   4         24.87         52.24        15.40 o
  -6   9   4        147.35        129.86        16.46 o
  -5   9   4          5.88         20.09        12.87 o
  -4   9   4         62.32         76.23        14.07 o
  -3   9   4         31.69         28.20         8.30 o
  -2   9   4         50.56         63.45         9.16 o
  -1   9   4        192.78        169.05        12.19 o
   0   9   4        193.02        195.48        18.27 o
   1   9   4          8.71          4.97         8.36 o
   2   9   4          6.50          9.22         9.28 o
   3   9   4         52.32         65.59        12.06 o
   4   9   4         23.14         46.15        13.92 o
  -5  10   4         36.39         33.45        12.42 o
  -4  10   4        192.56        194.40        14.85 o
  -3  10   4        196.80        166.63        12.49 o
  -2  10   4        174.32        166.13        15.69 o
  -1  10   4        122.04        130.60        12.09 o
   0  10   4         69.12         52.85        10.03 o
   1  10   4          0.89        -10.20        10.20 o
   2  10   4         34.74         37.75        12.66 o
   3  10   4         47.26         35.84        18.01 o
  -4  11   4          0.15          2.59        13.15 o
  -3  11   4         73.75         74.07        16.89 o
  -2  11   4        383.37        342.32        31.73 o
  -1  11   4         23.37         17.90        20.30 o
   0  11   4         39.17         35.56        12.18 o
   1  11   4          0.50        -11.91        11.91 o
   2  11   4          4.86         14.50        13.83 o
  -3  12   4         55.82         87.71        16.59 o
  -2  12   4          6.94         -4.04        15.04 o
  -1  12   4         92.73        101.77        16.78 o
   0  12   4          3.37         -4.14        14.25 o
   1  12   4          0.21        -14.74        14.74 o
  -1 -14   5         39.64         55.68        14.43 o
   0 -14   5         86.88         89.44        13.34 o
   1 -14   5         17.10         -1.95        13.48 o
  -3 -13   5          0.90         20.76        19.30 o
  -2 -13   5         34.60         29.67        16.54 o
  -1 -13   5         49.14         60.66        13.76 o
   0 -13   5          9.23          4.37        10.54 o
   1 -13   5         79.32         62.48        11.13 o
   2 -13   5        108.72        105.20        12.61 o
   3 -13   5         10.03         30.91        18.39 o
  -4 -12   5        190.00        152.75        16.13 o
  -3 -12   5         49.49         41.62        11.15 o
  -2 -12   5         69.17         68.66        11.71 o
  -1 -12   5          4.64         -8.67         8.67 o
   0 -12   5          1.03         -8.37         8.37 o
   1 -12   5          9.99          4.60         8.87 o
   2 -12   5          0.81         16.52        10.19 o
   3 -12   5        170.70        171.34        20.06 o
   4 -12   5         89.22         88.29        19.36 o
  -4 -11   5        179.16        158.20        21.25 o
  -3 -11   5        311.13        259.51        14.78 o
  -2 -11   5          4.86         12.89         9.26 o
  -1 -11   5        134.76        147.52        10.65 o
   0 -11   5         31.74         28.29         7.46 o
   1 -11   5          4.91          4.22         7.42 o
   2 -11   5        223.72        223.77        14.14 o
   3 -11   5         87.05        111.85        18.38 o
   4 -11   5          3.96         18.21        13.92 o
   5 -11   5         78.61         82.35        16.71 o
  -5 -10   5         72.62         58.67         9.77 o
  -4 -10   5        468.61        402.65        16.53 o
  -3 -10   5         38.50         34.09         7.45 o
  -2 -10   5         70.24         76.27         7.74 o
  -1 -10   5         14.96         18.84         6.46 o
   0 -10   5         12.76         10.14         6.21 o
   1 -10   5        477.86        437.94        14.64 o
   2 -10   5        228.54        268.49        14.68 o
   3 -10   5         88.08         63.73         9.60 o
   4 -10   5         58.61         69.71        10.47 o
   5 -10   5        120.56        115.55        16.29 o
  -6  -9   5         15.31         20.78        10.21 o
  -5  -9   5         41.41         35.40         8.45 o
  -4  -9   5         14.88         17.22         7.34 o
  -3  -9   5       1738.04       1735.62        26.25 o
  -2  -9   5          1.19          1.33         4.95 o
  -1  -9   5         42.43         52.80         6.61 o
   0  -9   5        566.02        579.16        15.22 o
   1  -9   5        210.02        208.33        11.52 o
   2  -9   5         13.84         12.85         5.93 o
   3  -9   5        312.75        341.33        16.33 o
   4  -9   5          4.43         -7.96         7.96 o
   5  -9   5         22.84         45.33        11.74 o
   6  -9   5         63.32         63.91        15.31 o
  -6  -8   5          0.21         22.36         8.77 o
  -5  -8   5         12.31         12.44         6.65 o
  -4  -8   5        325.71        321.75        11.92 o
  -3  -8   5         19.29         25.58         4.95 o
  -2  -8   5        132.12        142.39         8.23 o
  -1  -8   5       1382.24       1285.51        21.28 o
   0  -8   5        178.87        185.78         9.35 o
   1  -8   5        117.40        144.29         8.53 o
   2  -8   5        578.17        567.66        15.88 o
   3  -8   5        152.02        185.92        12.36 o
   4  -8   5          0.22          0.67         8.44 o
   5  -8   5         89.52         70.55        11.57 o
   6  -8   5         83.88         59.51        13.36 o
  -6  -7   5          0.27         18.45         7.30 o
  -5  -7   5        245.26        230.49        10.96 o
  -4  -7   5         58.70         78.93         6.59 o
  -3  -7   5        216.77        218.45         9.26 o
  -2  -7   5        874.58        838.98        15.57 o
  -1  -7   5        116.23        117.91         6.73 o
   0  -7   5        641.91        603.43        12.61 o
   1  -7   5        995.48        922.36        16.70 o
   2  -7   5         74.33         65.66         7.66 o
   3  -7   5        606.61        621.43        15.19 o
   4  -7   5         36.11         33.56         7.39 o
   5  -7   5         87.96         74.21         9.47 o
   6  -7   5        278.62        270.86        17.35 o
  -7  -6   5         35.61         51.67        17.57 o
  -6  -6   5          8.11          9.06         6.26 o
  -5  -6   5          1.99          5.35         4.76 o
  -4  -6   5          0.68          7.02         4.88 o
  -3  -6   5        825.00        800.10        13.51 o
  -2  -6   5         30.93         51.22         4.09 o
  -1  -6   5        439.28        404.98         8.90 o
   0  -6   5        300.43        275.65         7.56 o
   1  -6   5         66.87         53.13         3.96 o
   2  -6   5        195.39        204.98         8.10 o
   3  -6   5         36.94         44.69         6.34 o
   4  -6   5         32.14         36.89         7.91 o
   5  -6   5         71.77         92.30        10.62 o
   6  -6   5        211.86        177.35        14.42 o
   7  -6   5         11.71         69.13        37.11 o
  -7  -5   5        203.58        204.57        12.05 o
  -6  -5   5          3.24          3.40         5.73 o
  -5  -5   5          0.99          5.78         6.35 o
  -4  -5   5        480.23        458.61         9.77 o
  -3  -5   5        464.28        499.86         9.41 o
  -2  -5   5         52.80         43.74         3.76 o
  -1  -5   5       1684.33       1536.42        18.04 o
   0  -5   5        364.18        372.18         7.04 o
   1  -5   5       1283.57       1293.14        22.54 o
   2  -5   5        296.70        269.52         8.09 o
   3  -5   5        149.66        151.96         8.31 o
   4  -5   5         72.58         88.58         7.85 o
   5  -5   5        292.90        259.17        14.94 o
   6  -5   5          0.01         16.36        10.63 o
   7  -5   5         50.11         68.89        15.02 o
  -7  -4   5          6.83         18.76         9.30 o
  -6  -4   5          0.53         -3.11         5.35 o
  -5  -4   5        251.11        244.97         8.22 o
  -4  -4   5        134.32        101.80         5.98 o
  -3  -4   5        617.96        572.47        12.31 o
  -2  -4   5         75.85         57.67         3.56 o
  -1  -4   5        104.27        103.97         4.62 o
   0  -4   5       1406.55       1398.61        20.94 o
   1  -4   5        262.64        254.01         9.75 o
   2  -4   5        387.83        461.66         9.88 o
   3  -4   5       1687.01       1659.36        29.24 o
   4  -4   5          2.33          0.73         6.13 o
   5  -4   5         83.26         88.07        10.53 o
   6  -4   5        190.69        187.27        15.14 o
   7  -4   5         49.10         45.92        15.82 o
  -7  -3   5         60.28         56.31        11.55 o
  -6  -3   5         63.89         63.16         5.87 o
  -5  -3   5         52.59         70.57         5.73 o
  -4  -3   5        688.86        636.78        15.25 o
  -3  -3   5        616.73        609.87        15.68 o
  -2  -3   5        186.83        206.50         5.99 o
  -1  -3   5        374.30        250.52         5.51 o
   0  -3   5         95.65        114.40         4.09 o
   1  -3   5       2822.06       3122.85        56.34 o
   2  -3   5       2504.01       2661.15        32.03 o
   3  -3   5       1316.66       1242.86        24.34 o
   4  -3   5        164.99        117.96        13.44 o
   5  -3   5        213.43        241.55        16.86 o
   6  -3   5         27.22         29.83        10.70 o
   7  -3   5          0.37        -13.14        28.42 o
  -8  -2   5         38.36         21.92        11.05 o
  -7  -2   5         96.18         94.85         8.52 o
  -6  -2   5          0.23         -4.54         5.01 o
  -5  -2   5        423.97        407.21         9.20 o
  -4  -2   5        681.65        715.46        15.68 o
  -3  -2   5         41.82         17.60         3.37 o
  -2  -2   5       3364.78       3160.70        82.02 o
  -1  -2   5        168.14        186.52         4.33 o
   0  -2   5        598.63        534.17         8.11 o
   1  -2   5       6766.09       6938.55        85.68 o
   2  -2   5       1711.16       1852.20        22.93 o
   3  -2   5        314.65        322.31        10.72 o
   4  -2   5        578.59        548.21        16.29 o
   5  -2   5        208.20        192.91        12.80 o
   6  -2   5         21.91         14.88        14.72 o
   7  -2   5        110.85        144.17        22.65 o
  -8  -1   5         53.14         47.77        15.90 o
  -7  -1   5         92.43        102.65         8.13 o
  -6  -1   5        222.64        211.15        15.96 o
  -5  -1   5        136.73        166.20         7.29 o
  -4  -1   5        207.11        172.82        17.06 o
  -3  -1   5       1747.64       1695.60        24.61 o
  -2  -1   5        604.61        604.94        27.34 o
  -1  -1   5        312.76        281.33         5.21 o
   0  -1   5         83.83         74.89         4.04 o
   1  -1   5       1474.17       1462.62        18.19 o
   2  -1   5        472.58        517.51        11.25 o
   3  -1   5        163.67        140.97         9.14 o
   4  -1   5         27.33         25.47         6.96 o
   5  -1   5         30.89         43.38         8.87 o
   6  -1   5        195.18        181.52        13.06 o
   7  -1   5         14.03         14.78        13.56 o
  -8   0   5          0.16         -4.26        14.55 o
  -7   0   5        304.21        269.52        12.12 o
  -6   0   5        148.94        156.60         8.39 o
  -5   0   5          0.26         -0.33         3.62 o
  -4   0   5        950.11        919.42        12.93 o
  -3   0   5       1069.59       1065.22        23.96 o
  -2   0   5        888.30       1095.44        12.40 o
  -1   0   5       2115.29       2066.88        21.27 o
   0   0   5        324.11        323.93         8.85 o
   1   0   5        102.95         86.26         5.18 o
   2   0   5       2777.85       2993.21        37.10 o
   3   0   5         15.94         16.31         5.11 o
   4   0   5        101.57        105.67         8.12 o
   5   0   5        654.48        623.94        26.72 o
   6   0   5        177.26        166.69        13.21 o
   7   0   5         29.53         43.83        15.90 o
  -8   1   5        119.51        105.90        14.61 o
  -7   1   5          2.58          7.08        10.16 o
  -6   1   5        354.89        325.29        11.77 o
  -5   1   5        724.80        699.45        13.23 o
  -4   1   5          3.62          5.79         2.84 o
  -3   1   5        653.33        688.72        13.77 o
  -2   1   5       3873.73       4273.20        40.77 o
  -1   1   5        436.40        505.47         8.82 o
   0   1   5        341.05        406.43         9.90 o
   1   1   5       1194.17       1120.86        17.92 o
   2   1   5        825.73        859.63        18.92 o
   3   1   5        407.38        420.60        13.88 o
   4   1   5        526.54        501.13        15.47 o
   5   1   5          4.69         16.68         8.17 o
   6   1   5        267.74        258.84        15.80 o
   7   1   5        174.50        180.80        22.05 o
  -8   2   5         28.21         15.54        16.36 o
  -7   2   5         39.34         47.91         8.80 o
  -6   2   5         43.00         32.82         5.91 o
  -5   2   5         17.20         19.85         5.62 o
  -4   2   5          8.43          1.36         3.34 o
  -3   2   5        262.93        295.99         7.75 o
  -2   2   5        586.53        630.29        11.38 o
  -1   2   5        306.97        382.34         8.48 o
   0   2   5        272.78        300.37         8.13 o
   1   2   5        222.58        188.29         7.74 o
   2   2   5        316.41        345.98        11.70 o
   3   2   5        100.02         71.94         6.69 o
   4   2   5        116.10        120.02        13.92 o
   5   2   5         45.42         40.71        10.56 o
   6   2   5        182.13        185.67        20.92 o
  -7   3   5        192.38        192.42        12.76 o
  -6   3   5          5.81          4.39         5.58 o
  -5   3   5        129.14        120.02         7.70 o
  -4   3   5        264.14        274.81        11.00 o
  -3   3   5          3.27          2.31         2.99 o
  -2   3   5       1593.35       1734.24        22.15 o
  -1   3   5       3423.53       3707.66        43.13 o
   0   3   5          1.46          1.52         3.50 o
   1   3   5        361.06        358.72        11.62 o
   2   3   5       1123.42       1067.85        20.44 o
   3   3   5        147.28        148.36        17.55 o
   4   3   5        125.31        124.76        10.10 o
   5   3   5        172.31        183.41        13.64 o
   6   3   5          6.00         20.04        12.27 o
  -7   4   5          1.32          3.50         8.56 o
  -6   4   5          1.68          6.78         7.74 o
  -5   4   5         98.29        114.81         7.88 o
  -4   4   5         97.63         65.20         6.38 o
  -3   4   5       1293.13       1221.34        18.85 o
  -2   4   5        772.37        830.79        18.39 o
  -1   4   5        699.38        692.80        13.59 o
   0   4   5        100.46        101.90         7.38 o
   1   4   5       1077.75       1112.52        19.13 o
   2   4   5          6.20         14.30         6.18 o
   3   4   5         41.57         36.92         7.45 o
   4   4   5        112.63         98.04        12.31 o
   5   4   5          4.41         -6.53         9.23 o
   6   4   5          0.53         -7.06        12.57 o
  -7   5   5         88.20         72.93        12.31 o
  -6   5   5         82.97         86.81         8.43 o
  -5   5   5         54.05         67.02         7.39 o
  -4   5   5         81.24         84.19         7.05 o
  -3   5   5       1093.31       1195.02        21.75 o
  -2   5   5          1.12          5.87         3.99 o
  -1   5   5        286.00        273.54         9.96 o
   0   5   5        167.27        122.06         9.36 o
   1   5   5         18.66         22.53         5.10 o
   2   5   5        400.58        413.91        16.10 o
   3   5   5        161.30        124.61        10.39 o
   4   5   5          4.47         21.60        12.12 o
   5   5   5         41.01         52.46        12.07 o
   6   5   5          1.32         41.83        14.96 o
  -7   6   5         55.46         67.36        13.26 o
  -6   6   5         55.15         58.27         9.70 o
  -5   6   5        247.98        231.00        12.94 o
  -4   6   5         65.60         72.10         7.45 o
  -3   6   5          0.11         -5.54         5.54 o
  -2   6   5        445.36        451.48        13.08 o
  -1   6   5        970.46        911.64        20.00 o
   0   6   5        287.76        275.48        14.10 o
   1   6   5        589.67        511.50        32.35 o
   2   6   5        150.74        143.39        15.02 o
   3   6   5         23.38         20.62         9.61 o
   4   6   5         35.86         43.87         9.83 o
   5   6   5          4.44          7.79        11.98 o
  -6   7   5        180.21        168.95        12.98 o
  -5   7   5        191.37        179.03        12.01 o
  -4   7   5        107.12        126.61        10.27 o
  -3   7   5          2.36          9.82         6.19 o
  -2   7   5        170.06        159.89        15.75 o
  -1   7   5          2.31          7.71         6.14 o
   0   7   5        132.48        111.25        11.40 o
   1   7   5        181.51        168.34        15.34 o
   2   7   5         79.57         90.86        10.66 o
   3   7   5        162.28        163.57        12.25 o
   4   7   5          4.66         11.06        11.31 o
   5   7   5          0.97         10.07        15.87 o
  -6   8   5         77.66         62.71        13.49 o
  -5   8   5         95.10         90.87        11.49 o
  -4   8   5         24.60         23.27         7.96 o
  -3   8   5        472.75        498.47        16.88 o
  -2   8   5        132.03        136.78         9.75 o
  -1   8   5        379.59        371.29        15.57 o
   0   8   5        195.06        177.28        11.70 o
   1   8   5         45.02         38.30        10.28 o
   2   8   5        326.50        340.82        17.27 o
   3   8   5         48.68         35.61        17.11 o
   4   8   5         43.02         72.47        13.45 o
  -5   9   5         31.89         45.24        11.81 o
  -4   9   5          1.62         -3.00         9.40 o
  -3   9   5         24.82         11.01         8.49 o
  -2   9   5        249.05        255.74        13.95 o
  -1   9   5         52.11         53.31         8.85 o
   0   9   5         31.49         19.92         8.97 o
   1   9   5        132.89        125.61        11.67 o
   2   9   5         11.31          1.45        15.20 o
   3   9   5         19.72         42.93        16.73 o
   4   9   5        119.14        130.68        21.74 o
  -5  10   5         13.56         31.93        14.13 o
  -4  10   5         24.95         40.23        11.71 o
  -3  10   5        255.05        263.83        20.08 o
  -2  10   5          0.05         -5.04         9.47 o
  -1  10   5         90.05         72.71        11.73 o
   0  10   5        111.62        129.86        17.49 o
   1  10   5          9.74          3.80        11.05 o
   2  10   5         45.94         71.36        13.10 o
   3  10   5        241.77        212.53        17.62 o
  -4  11   5         43.38         50.69        15.09 o
  -3  11   5         29.61         14.44        12.66 o
  -2  11   5        294.14        269.31        23.11 o
  -1  11   5         53.93         53.93        12.82 o
   0  11   5          2.53        -12.75        12.75 o
   1  11   5          1.30         -4.38        13.58 o
   2  11   5         17.36         32.16        24.77 o
  -2  12   5        116.73        122.14        16.77 o
  -1  12   5          5.83          7.91        16.97 o
   0  12   5         17.82         -7.16        23.49 o
  -1 -14   6         13.62          7.81        25.78 o
   0 -14   6         55.22         57.58        13.08 o
   1 -14   6        116.26        129.18        14.74 o
  -3 -13   6          4.14         -6.87        16.99 o
  -2 -13   6          4.44         -6.91        11.21 o
  -1 -13   6          7.45         -2.96        10.48 o
   0 -13   6        118.16        116.22        11.31 o
   1 -13   6          7.44         18.70        11.00 o
   2 -13   6         42.54         40.05        12.34 o
   3 -13   6         45.18         65.94        16.57 o
  -4 -12   6        284.98        228.33        23.87 o
  -3 -12   6          0.02          5.56         9.53 o
  -2 -12   6         97.08         97.90        12.13 o
  -1 -12   6        197.27        197.43        15.42 o
   0 -12   6         60.99         52.31         9.04 o
   1 -12   6         31.62         34.95         8.94 o
   2 -12   6        263.24        276.08        14.73 o
   3 -12   6         28.46         31.82        16.62 o
   4 -12   6        143.84        150.57        16.27 o
  -4 -11   6         23.52         13.26         9.42 o
  -3 -11   6        257.08        277.01        14.57 o
  -2 -11   6         90.96         99.30         8.86 o
  -1 -11   6          0.58          8.17         6.90 o
   0 -11   6         66.56         63.03         8.42 o
   1 -11   6        163.48        192.60        11.12 o
   2 -11   6         31.07         27.20         8.12 o
   3 -11   6         97.77        109.34        14.38 o
   4 -11   6         61.07         50.53        13.55 o
  -5 -10   6          0.07          8.77         9.23 o
  -4 -10   6        434.16        435.50        15.81 o
  -3 -10   6         43.16         39.89         7.09 o
  -2 -10   6         22.81         26.07         6.27 o
  -1 -10   6          0.84          9.46         5.68 o
   0 -10   6        464.30        474.49        15.42 o
   1 -10   6          0.27         -5.63         5.63 o
   2 -10   6        467.76        492.08        31.46 o
   3 -10   6         11.02         -7.42        11.07 o
   4 -10   6          2.60         11.55        10.67 o
   5 -10   6        120.10        123.05        16.13 o
  -6  -9   6          3.28         -9.48         9.48 o
  -5  -9   6        168.51        179.22        14.52 o
  -4  -9   6        178.59        154.82         9.23 o
  -3  -9   6        461.22        450.20        13.34 o
  -2  -9   6         45.35         40.68         5.72 o
  -1  -9   6         86.78        109.96         7.26 o
   0  -9   6        106.67        134.43         9.52 o
   1  -9   6        774.79        825.48        15.99 o
   2  -9   6        491.72        515.25        23.60 o
   3  -9   6        387.19        380.70        14.44 o
   4  -9   6         70.47         78.26        10.18 o
   5  -9   6         21.30         46.31        12.63 o
  -6  -8   6         35.91         50.57        12.11 o
  -5  -8   6         50.82         56.45         8.65 o
  -4  -8   6          2.14          2.28         6.57 o
  -3  -8   6         18.85         15.71         4.75 o
  -2  -8   6          4.10          3.21         4.06 o
  -1  -8   6         43.86         42.81         4.74 o
   0  -8   6        261.64        266.36         9.57 o
   1  -8   6         75.26         98.18         6.17 o
   2  -8   6         52.26         52.96        13.59 o
   3  -8   6         15.56         11.01         6.11 o
   4  -8   6          3.69         12.72         9.11 o
   5  -8   6         67.87         65.60        11.00 o
   6  -8   6        119.73        130.80        15.82 o
  -6  -7   6        111.85        104.90        11.95 o
  -5  -7   6        132.96        160.22         9.29 o
  -4  -7   6        163.06        167.82        13.60 o
  -3  -7   6         18.47         17.97         3.95 o
  -2  -7   6         18.17         18.86         3.92 o
  -1  -7   6       1076.74       1085.40        17.56 o
   0  -7   6       1018.89       1058.65        15.78 o
   1  -7   6        625.19        613.16        12.80 o
   2  -7   6        881.76        897.06        15.08 o
   3  -7   6          4.88         -1.83         5.42 o
   4  -7   6         41.62         42.53         7.61 o
   5  -7   6        359.09        402.29        19.93 o
   6  -7   6         50.09         52.05        13.65 o
  -7  -6   6         19.26         20.66        15.36 o
  -6  -6   6         24.76         43.53         8.96 o
  -5  -6   6        149.92        145.26         8.94 o
  -4  -6   6          2.21          7.10         3.61 o
  -3  -6   6        191.01        193.67         6.82 o
  -2  -6   6        136.71        137.23         6.25 o
  -1  -6   6        162.74        179.37         6.48 o
   0  -6   6        523.61        456.89         8.26 o
   1  -6   6        906.28        943.30        19.88 o
   2  -6   6         33.73         34.69         4.02 o
   3  -6   6         72.81         80.88         6.78 o
   4  -6   6        122.25        116.06        10.34 o
   5  -6   6          5.32          4.80         8.20 o
   6  -6   6        115.29        110.14        13.78 o
  -7  -5   6         33.32         40.66        11.33 o
  -6  -5   6        122.84        133.00        11.42 o
  -5  -5   6          2.71         11.85         5.68 o
  -4  -5   6         91.15         99.12         8.23 o
  -3  -5   6        271.79        256.82         8.94 o
  -2  -5   6        236.18        273.45         7.05 o
  -1  -5   6        127.43        118.28         6.72 o
   0  -5   6       2336.56       2293.96        43.69 o
   1  -5   6        131.03        176.60         9.01 o
   2  -5   6        447.27        440.91        11.65 o
   3  -5   6        288.58        302.30        12.25 o
   4  -5   6        238.49        245.60        13.14 o
   5  -5   6        132.03        156.20        12.10 o
   6  -5   6         74.89         64.43        11.81 o
  -7  -4   6        129.62        150.56        12.94 o
  -6  -4   6         14.53          7.42         7.54 o
  -5  -4   6        603.64        625.49        47.83 o
  -4  -4   6        971.61        877.98        17.94 o
  -3  -4   6        271.53        285.09         8.58 o
  -2  -4   6        415.16        418.80        10.10 o
  -1  -4   6       1065.80       1063.72        14.76 o
   0  -4   6       1318.39       1457.19        27.96 o
   1  -4   6       2853.33       2997.91        46.66 o
   2  -4   6        571.33        583.29        13.17 o
   3  -4   6          0.65          3.51         5.31 o
   4  -4   6        147.20        161.61        13.58 o
   5  -4   6        180.21        196.61        15.27 o
   6  -4   6          9.64          3.19        13.04 o
   7  -4   6         25.72        -25.81        25.81 o
  -7  -3   6          1.96         -9.51         9.51 o
  -6  -3   6         65.55         66.26        10.37 o
  -5  -3   6        254.22        226.98        10.80 o
  -4  -3   6         47.75         75.46         5.97 o
  -3  -3   6        210.56        176.54        22.26 o
  -2  -3   6          1.37          1.39         5.84 o
  -1  -3   6          9.31         15.23         2.13 o
   0  -3   6        732.12        690.18        10.99 o
   1  -3   6        697.12        827.02        12.46 o
   2  -3   6         66.72         72.08         5.28 o
   3  -3   6       2821.65       2837.55        37.17 o
   4  -3   6        379.40        429.95        22.45 o
   5  -3   6         37.08         24.70        13.02 o
   6  -3   6         38.06         41.54        11.90 o
   7  -3   6         60.99         26.24        15.96 o
  -7  -2   6        186.86        186.39        14.73 o
  -6  -2   6        351.16        363.93        17.87 o
  -5  -2   6          1.65         15.56         7.42 o
  -4  -2   6       1039.16       1149.06        26.88 o
  -3  -2   6       1939.95       1861.62        42.80 o
  -2  -2   6       1065.54       1096.65        38.67 o
  -1  -2   6         24.35         24.73         2.79 o
   0  -2   6         71.13         42.16         3.33 o
   1  -2   6         13.92         16.09         3.15 o
   2  -2   6       2694.56       2909.79        32.87 o
   3  -2   6       1367.07       1434.05        22.23 o
   4  -2   6         60.79         56.10         7.96 o
   5  -2   6        461.89        488.71        18.04 o
   6  -2   6         98.42         96.74        15.19 o
   7  -2   6         11.74         -9.46        16.06 o
  -8  -1   6         55.49         50.29        10.41 o
  -7  -1   6         23.34         17.07         5.84 o
  -6  -1   6        234.16        240.98        17.07 o
  -5  -1   6        729.97        777.70        17.37 o
  -4  -1   6         68.27         55.87         7.33 o
  -3  -1   6         48.63         43.89         4.39 o
  -2  -1   6       2761.67       3067.33        41.10 o
  -1  -1   6        129.78        174.01         4.76 o
   0  -1   6         33.88         31.80         3.20 o
   1  -1   6       3748.18       4257.92        42.71 o
   2  -1   6        190.90        125.28        13.74 o
   3  -1   6          2.65          7.19         4.88 o
   4  -1   6        347.49        336.13        14.44 o
   5  -1   6        135.28        129.00        10.78 o
   6  -1   6        123.74        136.46        13.48 o
   7  -1   6        114.27        135.86        20.12 o
  -8   0   6         57.25         57.86         9.15 o
  -7   0   6         27.90         24.53         6.33 o
  -6   0   6        406.91        413.19        12.69 o
  -5   0   6          1.12          1.42         3.13 o
  -4   0   6        212.65        237.05        13.21 o
  -3   0   6        851.14        905.26        16.99 o
  -2   0   6        192.31        215.77         4.95 o
  -1   0   6          1.26          2.25         2.06 o
   0   0   6       1919.82       1972.90        22.52 o
   1   0   6        124.95        114.28        10.39 o
   2   0   6        219.24        266.77        25.39 o
   3   0   6        285.54        281.39        11.50 o
   4   0   6        151.09        157.59        10.56 o
   5   0   6        237.69        264.80        14.62 o
   6   0   6        389.64        378.62        19.17 o
  -8   1   6         14.19         16.46        12.76 o
  -7   1   6         92.68        117.48         8.65 o
  -6   1   6          8.37         -0.96         4.90 o
  -5   1   6        290.37        303.08        11.44 o
  -4   1   6       1794.71       1746.69        22.16 o
  -3   1   6          5.22          9.47         2.80 o
  -2   1   6        509.53        573.88         9.66 o
  -1   1   6       3299.16       3219.91        32.99 o
   0   1   6       1105.68       1188.04        20.47 o
   1   1   6          2.65          2.16         3.35 o
   2   1   6          3.32          2.68         4.35 o
   3   1   6         96.78         94.55         9.55 o
   4   1   6        130.63        148.31        10.34 o
   5   1   6         46.67         36.92        10.79 o
   6   1   6          0.90         16.32        14.82 o
  -7   2   6         22.66         19.70         7.03 o
  -6   2   6          1.69         -4.08         5.08 o
  -5   2   6          1.33          3.16         4.13 o
  -4   2   6         12.64         18.71         3.69 o
  -3   2   6        885.96        783.25        12.89 o
  -2   2   6       2032.78       2087.61        31.99 o
  -1   2   6        426.91        418.52         9.98 o
   0   2   6        319.79        203.18         8.41 o
   1   2   6        280.90        272.19        10.08 o
   2   2   6         32.27         36.51         7.54 o
   3   2   6        349.90        351.51        19.37 o
   4   2   6        272.70        259.59        17.32 o
   5   2   6          2.46          5.27        10.60 o
   6   2   6         73.79         86.45        13.91 o
  -7   3   6         65.94         58.14         8.36 o
  -6   3   6        117.90        143.57        10.39 o
  -5   3   6          5.73         17.16         4.95 o
  -4   3   6         16.56         16.60         4.22 o
  -3   3   6       1850.32       1745.39        22.72 o
  -2   3   6        121.66        116.60         6.38 o
  -1   3   6        565.72        494.03        13.76 o
   0   3   6         20.90         10.73         4.08 o
   1   3   6         65.65         99.02         7.37 o
   2   3   6        319.36        288.58        11.82 o
   3   3   6        219.00        240.61        13.55 o
   4   3   6          0.44          4.11        10.77 o
   5   3   6         63.91         62.85        11.43 o
   6   3   6          8.72          0.62        14.27 o
  -7   4   6        117.39        138.38        14.95 o
  -6   4   6          6.46          2.46         6.52 o
  -5   4   6        149.08        118.41         8.36 o
  -4   4   6        381.33        330.57        16.63 o
  -3   4   6          4.62         12.33         3.90 o
  -2   4   6        491.53        472.95        14.23 o
  -1   4   6          6.31          4.62         3.46 o
   0   4   6          9.36          8.99         4.29 o
   1   4   6        532.46        482.57        15.01 o
   2   4   6        663.29        679.14        16.89 o
   3   4   6          0.38          2.96         6.92 o
   4   4   6        243.29        339.96        29.78 o
   5   4   6         11.11         -7.17        11.01 o
   6   4   6          2.14         -4.77        15.26 o
  -7   5   6         14.58          9.14         9.39 o
  -6   5   6        139.93        165.62        11.05 o
  -5   5   6         91.84         70.72         7.40 o
  -4   5   6        248.13        201.51        10.00 o
  -3   5   6        719.20        650.86        14.77 o
  -2   5   6        281.12        243.96        12.72 o
  -1   5   6          0.02          0.64         4.65 o
   0   5   6        177.65        134.99        13.10 o
   1   5   6        400.43        428.14        16.59 o
   2   5   6         37.33         48.03         8.82 o
   3   5   6        678.02        726.75        20.73 o
   4   5   6        112.11        138.99        20.54 o
   5   5   6          2.13         22.80        11.94 o
  -7   6   6         74.43         56.17        13.21 o
  -6   6   6         71.37         81.17         9.59 o
  -5   6   6         35.78         51.13         7.74 o
  -4   6   6        123.55        118.26         8.25 o
  -3   6   6         87.65         80.83         8.12 o
  -2   6   6          2.17         -1.05         4.90 o
  -1   6   6        120.35        112.94         8.27 o
   0   6   6        139.78        140.43        15.52 o
   1   6   6          2.78         -5.82         5.82 o
   2   6   6        406.67        450.35        29.48 o
   3   6   6        181.86        215.06        14.80 o
   4   6   6          5.66         29.53        14.65 o
   5   6   6         12.04          6.63        15.02 o
  -6   7   6         13.79         34.00        12.42 o
  -5   7   6        315.92        284.45        20.49 o
  -4   7   6        219.63        188.04        11.28 o
  -3   7   6        242.39        264.34        12.58 o
  -2   7   6        100.84        105.61         8.67 o
  -1   7   6        170.67        170.73        10.42 o
   0   7   6         20.26         24.31         7.12 o
   1   7   6        439.59        453.13        18.95 o
   2   7   6        526.75        513.71        19.20 o
   3   7   6         38.50         41.71        13.89 o
   4   7   6         40.91         29.39        11.81 o
  -6   8   6        134.43        128.95        31.01 o
  -5   8   6         22.24         37.37        10.15 o
  -4   8   6         34.08         31.92         9.90 o
  -3   8   6        524.77        538.74        17.62 o
  -2   8   6         13.72         -0.18         6.86 o
  -1   8   6         17.20         13.85         7.73 o
   0   8   6         34.14         46.77         8.85 o
   1   8   6         56.25         63.89        10.97 o
   2   8   6         11.73         11.24         9.50 o
   3   8   6        313.60        340.86        18.32 o
   4   8   6          0.36          4.99        13.78 o
  -5   9   6          9.57         16.27        12.83 o
  -4   9   6         72.87         95.91        11.90 o
  -3   9   6         15.81         15.81         9.73 o
  -2   9   6        157.30        163.33        12.08 o
  -1   9   6         99.13         89.39        10.49 o
   0   9   6          6.32        -10.05        10.05 o
   1   9   6          0.20         -9.72        10.22 o
   2   9   6         80.11         81.39        12.19 o
   3   9   6          8.96         -8.78        13.38 o
  -4  10   6         19.79         43.04        12.64 o
  -3  10   6        166.17        153.28        21.16 o
  -2  10   6        104.00         97.03        12.45 o
  -1  10   6          0.21          9.58        10.19 o
   0  10   6         15.98          4.81        11.14 o
   1  10   6          8.40         -8.60        14.72 o
   2  10   6          1.78        -15.58        15.58 o
  -3  11   6        141.23        120.84        15.29 o
  -2  11   6          0.64          3.46        15.89 o
  -1  11   6         14.15         24.15        16.43 o
   0  11   6          2.29        -14.17        14.17 o
   1  11   6          0.26         15.46        15.15 o
   0 -14   7         21.61        -25.39        25.39 o
  -2 -13   7         58.49         68.11        11.50 o
  -1 -13   7         17.51         18.71         9.99 o
   0 -13   7         72.25         69.47        11.95 o
   1 -13   7        118.21        130.84        12.02 o
   2 -13   7         39.15         22.32        12.90 o
  -4 -12   7        197.12        198.42        23.28 o
  -3 -12   7         39.89         38.84        10.28 o
  -2 -12   7          0.89         -6.00         8.70 o
  -1 -12   7         92.21         95.46        11.03 o
   0 -12   7        112.69         88.38        12.10 o
   1 -12   7         19.49         11.42         8.31 o
   2 -12   7         86.32         86.17        16.73 o
   3 -12   7         26.72         15.71        11.66 o
  -4 -11   7         16.51         -2.96         9.23 o
  -3 -11   7         27.03         18.73         7.79 o
  -2 -11   7        273.92        286.41        13.77 o
  -1 -11   7         71.26         64.88         7.39 o
   0 -11   7         15.38         14.90         7.07 o
   1 -11   7         66.45         66.07         9.34 o
   2 -11   7         83.29         83.47        12.17 o
   3 -11   7          0.00         -4.48         8.78 o
   4 -11   7        184.77        172.96        30.44 o
  -5 -10   7         53.27         69.91        10.61 o
  -4 -10   7         53.07         47.32         7.84 o
  -3 -10   7        197.48        225.51        12.78 o
  -2 -10   7         89.77         89.63         7.88 o
  -1 -10   7         60.78         55.82         6.66 o
   0 -10   7        115.74        114.83         7.65 o
   1 -10   7        217.06        200.73        10.01 o
   2 -10   7        123.75        112.40        17.31 o
   3 -10   7          8.42         10.97         7.49 o
   4 -10   7        196.61        190.10        12.46 o
   5 -10   7         15.94         -5.03        12.51 o
  -6  -9   7         22.18         49.77        11.47 o
  -5  -9   7          0.06         -5.27         7.83 o
  -4  -9   7        240.89        255.56        11.47 o
  -3  -9   7         60.84         64.05         6.32 o
  -2  -9   7         85.77         93.95         7.38 o
  -1  -9   7         20.25         18.78         4.82 o
   0  -9   7        174.76        159.45         8.77 o
   1  -9   7         21.93         22.09         6.43 o
   2  -9   7         41.31         34.34         8.99 o
   3  -9   7         13.08         14.21         7.25 o
   4  -9   7          3.48         -7.39         9.16 o
   5  -9   7         94.68         83.35        12.50 o
  -6  -8   7          6.42         -9.68        10.90 o
  -5  -8   7        234.88        269.50        12.40 o
  -4  -8   7        275.08        294.86        10.38 o
  -3  -8   7         55.32         69.53         5.69 o
  -2  -8   7        372.43        330.89        10.37 o
  -1  -8   7        348.49        323.76        16.01 o
   0  -8   7        659.15        648.70        11.93 o
   1  -8   7        458.82        458.55        18.36 o
   2  -8   7        166.35        145.30        10.50 o
   3  -8   7         49.54         35.46         6.15 o
   4  -8   7         93.06        100.71         9.82 o
   5  -8   7         12.96         13.74        10.68 o
   6  -8   7         19.29         32.30        19.61 o
  -6  -7   7        213.53        251.56        16.87 o
  -5  -7   7         75.50         87.30        11.83 o
  -4  -7   7          0.37          4.82         3.88 o
  -3  -7   7          3.70         13.69         3.69 o
  -2  -7   7        102.09        113.84         6.10 o
  -1  -7   7        293.86        292.50         9.20 o
   0  -7   7        700.17        733.57        13.75 o
   1  -7   7          2.34         -0.16         4.74 o
   2  -7   7        187.24        159.28        11.31 o
   3  -7   7         76.44         71.83        10.22 o
   4  -7   7         75.12         79.09         9.39 o
   5  -7   7        124.84        140.03        13.16 o
   6  -7   7        203.36        183.40        22.12 o
  -7  -6   7         78.82        109.36        30.27 o
  -6  -6   7        105.85        109.75        11.23 o
  -5  -6   7         91.63         79.28         9.39 o
  -4  -6   7         56.87         58.96         6.97 o
  -3  -6   7        290.57        316.79        14.75 o
  -2  -6   7        743.67        654.41        13.22 o
  -1  -6   7        803.35        789.64        13.48 o
   0  -6   7       1125.44       1056.63        20.63 o
   1  -6   7       1012.06        990.89        23.86 o
   2  -6   7       1076.67       1059.73        23.79 o
   3  -6   7        117.67        123.37         9.27 o
   4  -6   7         34.81         29.57         8.36 o
   5  -6   7        299.24        291.98        18.81 o
   6  -6   7         25.26         18.24        12.31 o
  -7  -5   7         35.22         36.43        13.32 o
  -6  -5   7         92.72         75.47        13.67 o
  -5  -5   7        112.27        133.17        11.78 o
  -4  -5   7        229.13        229.16        12.64 o
  -3  -5   7        627.48        605.19        13.77 o
  -2  -5   7         14.40         13.64         2.49 o
  -1  -5   7         11.84         15.43         2.67 o
   0  -5   7       1250.00       1335.80        22.14 o
   1  -5   7       1005.60        896.14        21.93 o
   2  -5   7          4.08          6.45         3.30 o
   3  -5   7        195.94        218.64        15.14 o
   4  -5   7        924.14        943.86        25.24 o
   5  -5   7          0.13          9.52        10.19 o
   6  -5   7         43.34         58.24        12.60 o
  -7  -4   7         89.07         72.44        75.58 o
  -6  -4   7         16.15         25.88        15.58 o
  -5  -4   7          7.29          8.24         5.16 o
  -4  -4   7        470.27        455.33        10.96 o
  -3  -4   7        892.87        950.61        42.96 o
  -2  -4   7         71.86         86.18         8.53 o
  -1  -4   7         19.02         15.66         2.55 o
   0  -4   7        739.97        674.08        14.08 o
   1  -4   7         13.13         44.92         6.26 o
   2  -4   7         53.65         38.98         6.12 o
   3  -4   7        965.67        953.34        20.24 o
   4  -4   7         17.76          6.35         6.88 o
   5  -4   7        323.33        297.84        18.20 o
   6  -4   7         68.38         95.77        14.62 o
  -7  -3   7         35.85         30.04        14.26 o
  -6  -3   7          2.14          6.89        15.04 o
  -5  -3   7        731.38        724.57        28.70 o
  -4  -3   7       1044.55       1160.31        53.12 o
  -3  -3   7        159.35        159.99        14.65 o
  -2  -3   7       1537.06       1487.81        20.22 o
  -1  -3   7         51.76         49.28         3.72 o
   0  -3   7          6.43          3.34         2.62 o
   1  -3   7        542.42        555.46        10.69 o
   2  -3   7       1106.92       1086.32        19.39 o
   3  -3   7          3.60          8.08         5.37 o
   4  -3   7        593.21        580.72        17.63 o
   5  -3   7        298.37        334.56        19.86 o
   6  -3   7          1.09         15.58        13.02 o
  -7  -2   7         51.54         59.55        13.36 o
  -6  -2   7        367.37        355.80        13.51 o
  -5  -2   7        289.57        320.11        19.24 o
  -4  -2   7         96.12         89.55        13.39 o
  -3  -2   7       2103.13       2366.84        51.49 o
  -2  -2   7        150.55        139.82         5.43 o
  -1  -2   7         28.34         22.95         2.62 o
   0  -2   7         14.06         28.74         3.24 o
   1  -2   7         20.39         42.04         4.35 o
   2  -2   7         81.18         78.34         6.53 o
   3  -2   7        222.17        237.44        11.09 o
   4  -2   7         63.90         63.68         8.34 o
   5  -2   7        175.01        161.70        23.66 o
   6  -2   7        278.72        258.16        19.90 o
  -7  -1   7         15.37          3.49        10.09 o
  -6  -1   7          1.32         -8.46         8.46 o
  -5  -1   7          3.32         -0.56         7.60 o
  -4  -1   7       1096.27       1077.36        19.13 o
  -3  -1   7        987.67       1066.57        44.14 o
  -2  -1   7        699.00        672.33        13.22 o
  -1  -1   7         75.26         58.55         3.70 o
   0  -1   7       1059.07        955.77        15.28 o
   1  -1   7        728.27        625.18        13.25 o
   2  -1   7        199.74        198.08        11.38 o
   3  -1   7        441.60        440.65        17.78 o
   4  -1   7          0.95          6.17         7.08 o
   5  -1   7        186.85        169.68        12.64 o
   6  -1   7        126.79        146.99        14.60 o
  -7   0   7         55.69         69.48        10.13 o
  -6   0   7         31.85         36.23         6.94 o
  -5   0   7        512.04        500.72        17.96 o
  -4   0   7        478.21        524.87        13.22 o
  -3   0   7        248.92        260.22         8.97 o
  -2   0   7        746.75        732.58        10.44 o
  -1   0   7         84.78         79.76         4.51 o
   0   0   7        717.17        670.20        21.87 o
   1   0   7       1277.64       1104.69        18.92 o
   2   0   7          3.82         -2.10         5.54 o
   3   0   7          2.91          6.56         5.99 o
   4   0   7         31.14         27.48         8.22 o
   5   0   7          7.06         15.73         9.31 o
   6   0   7         91.81         85.26        14.15 o
  -7   1   7          4.44         -0.73         8.38 o
  -6   1   7         23.45         25.84         5.23 o
  -5   1   7         38.95         56.50         5.14 o
  -4   1   7        312.17        277.13         7.50 o
  -3   1   7        293.81        292.21         7.07 o
  -2   1   7        140.91        191.20         6.29 o
  -1   1   7        627.08        650.78        11.81 o
   0   1   7       2591.77       2631.81        42.36 o
   1   1   7        329.45        251.62         9.95 o
   2   1   7        123.00         98.36         7.52 o
   3   1   7        143.51        127.78        10.31 o
   4   1   7         58.75         46.08         9.96 o
   5   1   7         13.45          9.99        10.60 o
   6   1   7        153.67        164.59        22.50 o
  -7   2   7        199.80        201.27        10.35 o
  -6   2   7         85.88         86.81         6.66 o
  -5   2   7        251.46        272.76         9.50 o
  -4   2   7        749.58        802.75        15.81 o
  -3   2   7        401.39        410.09         9.46 o
  -2   2   7        692.27        696.15        12.43 o
  -1   2   7        655.80        616.70        11.92 o
   0   2   7        348.70        284.59        10.06 o
   1   2   7        176.48        164.15         8.53 o
   2   2   7        307.11        284.58        11.56 o
   3   2   7        151.58        141.76        10.44 o
   4   2   7         97.61        120.36        11.95 o
   5   2   7         11.54          2.31        10.82 o
   6   2   7         14.64         12.20        14.41 o
  -7   3   7          2.45          0.10         7.74 o
  -6   3   7         72.43         76.70         7.24 o
  -5   3   7          2.34         11.38         4.82 o
  -4   3   7         41.18         61.75         6.10 o
  -3   3   7        555.96        641.20        12.99 o
  -2   3   7       1483.41       1525.42        21.23 o
  -1   3   7          0.06          3.04         3.93 o
   0   3   7        438.33        439.98        12.66 o
   1   3   7        174.39        134.27         8.56 o
   2   3   7         67.78         64.46         7.38 o
   3   3   7        182.90        155.49        11.77 o
   4   3   7        151.28        132.02        12.54 o
   5   3   7          1.24          8.42        11.00 o
   6   3   7         33.38         28.00        21.50 o
  -7   4   7         66.48         59.42        10.92 o
  -6   4   7         63.31         76.27        10.01 o
  -5   4   7        102.97        132.10         8.51 o
  -4   4   7        264.70        312.02        10.84 o
  -3   4   7        694.77        780.94        20.30 o
  -2   4   7        232.34        231.11         9.29 o
  -1   4   7         61.98         87.91         7.51 o
   0   4   7        285.73        252.93        11.44 o
   1   4   7         95.35         82.86         7.25 o
   2   4   7        479.01        454.38        17.87 o
   3   4   7        180.13        178.66        15.94 o
   4   4   7         35.34         27.21         9.63 o
   5   4   7         12.81          3.28        12.93 o
  -7   5   7         53.54         35.83        11.75 o
  -6   5   7         26.43         14.71         7.72 o
  -5   5   7        140.36        152.86         9.99 o
  -4   5   7       1054.07       1122.44        20.58 o
  -3   5   7         30.51         35.86         5.71 o
  -2   5   7        222.97        266.05        11.89 o
  -1   5   7         10.70          6.62         5.14 o
   0   5   7          0.04          4.44         5.55 o
   1   5   7        678.14        647.52        17.24 o
   2   5   7        428.20        397.35        17.83 o
   3   5   7          8.06          3.55         8.89 o
   4   5   7        104.84        110.85        12.95 o
   5   5   7         15.00         38.31        14.58 o
  -6   6   7         81.92         80.08        10.16 o
  -5   6   7        119.00        131.28         9.72 o
  -4   6   7         22.05         27.78         6.53 o
  -3   6   7        459.66        491.27        14.81 o
  -2   6   7          7.65         15.40         7.50 o
  -1   6   7          1.46         -0.96         5.68 o
   0   6   7        373.69        380.00        15.52 o
   1   6   7        180.20        171.64        11.09 o
   2   6   7         10.15          3.43         7.62 o
   3   6   7        241.98        250.02        20.97 o
   4   6   7         69.26        104.10        12.84 o
   5   6   7          1.09        -18.38        22.92 o
  -6   7   7        126.67        127.21        13.81 o
  -5   7   7          0.47          5.86         8.43 o
  -4   7   7        465.35        521.43        17.35 o
  -3   7   7          0.39          8.94         7.71 o
  -2   7   7         40.10         43.98         7.45 o
  -1   7   7        146.27        167.22        15.38 o
   0   7   7         29.26         33.44         8.21 o
   1   7   7         97.09         74.71         8.94 o
   2   7   7        732.42        727.47        22.19 o
   3   7   7         17.36         19.84        10.68 o
   4   7   7          1.53          5.69        21.08 o
  -5   8   7         85.82        103.36        11.45 o
  -4   8   7         87.10         91.80        10.57 o
  -3   8   7        165.45        174.32        12.06 o
  -2   8   7        166.53        150.50        12.24 o
  -1   8   7          0.57         15.42         9.49 o
   0   8   7          9.68          4.26         9.25 o
   1   8   7        107.20        116.06        13.76 o
   2   8   7          9.13          4.71        12.31 o
   3   8   7        136.79        151.18        23.29 o
  -5   9   7          1.63        -10.61        12.57 o
  -4   9   7          4.07         23.23        10.86 o
  -3   9   7        279.74        292.95        16.00 o
  -2   9   7         18.03         11.17         9.74 o
  -1   9   7         31.50         51.11        10.79 o
   0   9   7        110.87        120.46        15.84 o
   1   9   7          4.90          7.19        12.15 o
   2   9   7         21.58          9.88        14.44 o
   3   9   7         20.30         12.91        26.10 o
  -4  10   7         63.69         66.22        13.96 o
  -3  10   7         10.87         -3.43        12.37 o
  -2  10   7         23.76         62.81        19.37 o
  -1  10   7         70.35         59.84        12.47 o
   0  10   7          5.08          7.59        13.03 o
   1  10   7         18.44         -1.52        14.24 o
  -2  11   7        133.33        151.87        18.03 o
  -1  11   7         34.41         64.09        24.80 o
   0  11   7          1.17         11.33        33.59 o
  -2 -13   8          2.49          2.37        11.30 o
  -1 -13   8        307.23        304.24        15.33 o
   0 -13   8         19.68          5.33        11.36 o
   1 -13   8         51.80         48.20         9.93 o
   2 -13   8          9.91         15.01        12.73 o
  -3 -12   8         26.58         23.36         9.94 o
  -2 -12   8        111.81        108.05         9.74 o
  -1 -12   8          2.46          7.09         7.95 o
   0 -12   8         75.22         77.31        13.25 o
   1 -12   8         28.12         31.75         7.53 o
   2 -12   8         84.40         73.05         9.99 o
   3 -12   8         76.99         55.23         9.42 o
  -4 -11   8          1.22         -6.44         9.40 o
  -3 -11   8        126.52        123.74        11.73 o
  -2 -11   8         10.67          7.96         6.77 o
  -1 -11   8        101.20        111.53         8.77 o
   0 -11   8         44.29         55.42         7.12 o
   1 -11   8          4.59          3.35         7.00 o
   2 -11   8          1.49         -8.08        11.95 o
   3 -11   8         51.76         46.83        10.71 o
   4 -11   8          6.42         -4.60        10.27 o
  -5 -10   8         15.53         10.18         8.15 o
  -4 -10   8         82.00         85.16        10.23 o
  -3 -10   8          1.18          4.51         6.17 o
  -2 -10   8        160.08        174.65        10.16 o
  -1 -10   8        333.92        335.85        11.95 o
   0 -10   8        108.08         96.76         7.51 o
   1 -10   8        422.48        456.77        27.85 o
   2 -10   8          1.26         16.21        12.68 o
   3 -10   8         12.47         12.64        10.28 o
   4 -10   8        249.04        227.11        21.50 o
  -5  -9   8         44.88         48.72        15.63 o
  -4  -9   8          8.51          4.14         6.78 o
  -3  -9   8         38.92         47.38         5.97 o
  -2  -9   8        162.51        180.75         8.71 o
  -1  -9   8          1.36         -2.23         6.10 o
   0  -9   8        856.00        905.23        17.82 o
   1  -9   8        282.55        342.24        22.34 o
   2  -9   8          0.29          1.60         8.05 o
   3  -9   8          1.11          1.94        10.75 o
   4  -9   8         23.51         22.98         8.60 o
   5  -9   8          0.48          9.04        11.11 o
  -6  -8   8         54.87         49.96        10.84 o
  -5  -8   8          1.57         -8.68        14.29 o
  -4  -8   8         58.64         56.79         8.97 o
  -3  -8   8         26.26         40.01         6.23 o
  -2  -8   8          9.63         12.59         4.23 o
  -1  -8   8       1384.30       1289.52        26.99 o
   0  -8   8        326.48        346.36        19.06 o
   1  -8   8        123.88        124.21        29.68 o
   2  -8   8        495.78        471.06        21.40 o
   3  -8   8        164.01        141.78         9.13 o
   4  -8   8         22.27         12.76         8.82 o
   5  -8   8         49.37         60.65        11.38 o
  -6  -7   8        194.81        199.07        20.63 o
  -5  -7   8        227.53        209.17        13.27 o
  -4  -7   8         62.84         69.88         7.85 o
  -3  -7   8         20.87         26.37         5.87 o
  -2  -7   8        192.38        178.94         7.80 o
  -1  -7   8        671.60        738.08        18.27 o
   0  -7   8        765.50        753.73        17.57 o
   1  -7   8        860.98        876.16        23.84 o
   2  -7   8         50.49         34.48         7.17 o
   3  -7   8          1.50          4.04         4.95 o
   4  -7   8        188.52        194.01        11.77 o
   5  -7   8         21.05         27.13        10.13 o
   6  -7   8         29.73         66.64        30.98 o
  -7  -6   8         57.88         55.05        11.56 o
  -6  -6   8        208.93        196.34        15.03 o
  -5  -6   8         15.82         20.63         7.57 o
  -4  -6   8          1.07         -5.44         5.44 o
  -3  -6   8         40.63         41.90         8.93 o
  -2  -6   8         68.70         73.23         4.85 o
  -1  -6   8        162.77        160.08         6.20 o
   0  -6   8       1454.84       1664.19        27.02 o
   1  -6   8         90.53         98.03         9.39 o
   2  -6   8        303.96        336.76        15.40 o
   3  -6   8        356.90        376.62        21.53 o
   4  -6   8         46.12         43.84         8.10 o
   5  -6   8         82.38         82.93        11.15 o
   6  -6   8        176.28        169.85        18.11 o
  -7  -5   8        207.39        308.89        68.94 o
  -6  -5   8         10.28         10.75         7.78 o
  -5  -5   8        192.36        192.03        21.47 o
  -4  -5   8        653.01        591.66        42.57 o
  -3  -5   8         88.24         86.16         6.26 o
  -2  -5   8         57.43         61.66         5.40 o
  -1  -5   8        513.91        516.44         9.14 o
   0  -5   8        221.91        191.39         8.64 o
   1  -5   8        324.33        336.61        14.26 o
   2  -5   8        465.02        451.85         9.30 o
   3  -5   8        123.93        101.75        12.64 o
   4  -5   8        792.33        746.12        25.06 o
   5  -5   8        430.63        420.36        24.12 o
   6  -5   8          0.02          5.11        16.26 o
  -7  -4   8         59.79         49.68         9.51 o
  -6  -4   8         94.98         93.62         8.08 o
  -5  -4   8        137.82        177.72        31.25 o
  -4  -4   8         29.47         21.87        17.19 o
  -3  -4   8        978.54        967.31        33.31 o
  -2  -4   8        417.84        438.76        12.23 o
  -1  -4   8         42.10         62.04         3.69 o
   0  -4   8        647.76        762.64        33.44 o
   1  -4   8        118.20        120.28        10.73 o
   2  -4   8         56.49         49.36         7.60 o
   3  -4   8        289.81        273.07        17.24 o
   4  -4   8        471.98        474.11        18.41 o
   5  -4   8          0.06         -4.31        12.15 o
   6  -4   8         35.77         34.34        15.03 o
  -7  -3   8         39.58         40.31         8.61 o
  -6  -3   8         18.01         13.93         7.91 o
  -5  -3   8          2.64        -12.18        13.49 o
  -4  -3   8        371.19        348.99        23.95 o
  -3  -3   8        685.97        695.48        25.80 o
  -2  -3   8          0.69          5.86         2.60 o
  -1  -3   8        998.73        902.59        13.58 o
   0  -3   8        186.82        183.36         6.91 o
   1  -3   8        580.35        603.51        12.00 o
   2  -3   8        560.38        555.55        14.26 o
   3  -3   8        361.55        401.78        16.73 o
   4  -3   8        243.59        234.99        13.11 o
   5  -3   8        282.32        330.54        20.62 o
   6  -3   8         66.46         50.06        17.01 o
  -7  -2   8         45.08         44.25        10.44 o
  -6  -2   8         27.88         30.53         6.33 o
  -5  -2   8        864.68        841.30        35.91 o
  -4  -2   8        232.88        196.27        18.50 o
  -3  -2   8        186.05        227.28        25.00 o
  -2  -2   8        585.78        562.54        12.35 o
  -1  -2   8       1787.25       1778.06        21.91 o
   0  -2   8         56.26         54.38         4.25 o
   1  -2   8        229.04        202.17         8.40 o
   2  -2   8        766.01        712.14        16.47 o
   3  -2   8         54.05         43.89         7.31 o
   4  -2   8          2.38          0.20         7.70 o
   5  -2   8         29.84         32.19        10.41 o
   6  -2   8         14.49         13.71        14.20 o
  -7  -1   8          7.05         13.24        10.20 o
  -6  -1   8          6.31         -5.41         6.28 o
  -5  -1   8        277.47        235.45        10.01 o
  -4  -1   8         53.66         62.51         6.58 o
  -3  -1   8        291.65        260.26         7.85 o
  -2  -1   8         54.21         37.39         3.27 o
  -1  -1   8         22.23         20.98         3.02 o
   0  -1   8        771.15        842.34        14.80 o
   1  -1   8       1499.00       1502.29        24.01 o
   2  -1   8        247.36        220.21        13.33 o
   3  -1   8        113.75        125.21         9.97 o
   4  -1   8          9.33          8.02         7.99 o
   5  -1   8         20.09         28.13         9.65 o
   6  -1   8        247.56        254.67        17.80 o
  -7   0   8         88.10        112.03        11.60 o
  -6   0   8         19.25         18.01         7.71 o
  -5   0   8         27.80         29.46        12.12 o
  -4   0   8        600.58        550.80        15.27 o
  -3   0   8        270.24        225.79         8.98 o
  -2   0   8        182.28        200.20         6.05 o
  -1   0   8        306.91        272.26         7.61 o
   0   0   8        898.96       1040.45        16.23 o
   1   0   8        425.68        432.68        11.61 o
   2   0   8        349.08        365.55        12.39 o
   3   0   8          0.88         -6.33         6.33 o
   4   0   8         44.72         41.23         9.58 o
   5   0   8         86.08         80.24        14.25 o
   6   0   8         36.85         24.39        16.83 o
  -7   1   8         36.55         34.41        15.05 o
  -6   1   8         40.19         38.89         8.05 o
  -5   1   8        362.24        370.77        31.25 o
  -4   1   8        111.42        111.85         8.79 o
  -3   1   8          1.72          1.32         2.77 o
  -2   1   8          1.93          5.37         2.89 o
  -1   1   8        869.49        924.72        14.83 o
   0   1   8        150.21        167.84         9.46 o
   1   1   8        687.86        791.20        15.81 o
   2   1   8         76.38         72.62         7.19 o
   3   1   8         24.09         18.60         7.38 o
   4   1   8          9.36         31.45         8.85 o
   5   1   8         30.51         36.32        11.62 o
   6   1   8         57.52         40.61        18.28 o
  -7   2   8        120.42        129.63         8.11 o
  -6   2   8         81.14         81.71         7.28 o
  -5   2   8        381.62        306.97         9.73 o
  -4   2   8        341.39        278.10        12.63 o
  -3   2   8        142.00        131.30         6.60 o
  -2   2   8        185.13        189.36         7.65 o
  -1   2   8        897.22        772.95        14.33 o
   0   2   8        744.16        873.55        19.63 o
   1   2   8        224.56        227.17        10.46 o
   2   2   8        572.52        599.54        16.20 o
   3   2   8        223.37        285.16        29.21 o
   4   2   8          0.63         14.86         9.30 o
   5   2   8         12.76          2.03        11.89 o
   6   2   8        130.52        184.36        42.57 o
  -7   3   8         93.31         99.84         9.42 o
  -6   3   8          0.34          8.28         6.03 o
  -5   3   8        113.36        105.30         7.36 o
  -4   3   8         93.14         75.08         6.00 o
  -3   3   8        209.40        218.83         9.68 o
  -2   3   8        329.70        287.76         9.60 o
  -1   3   8        523.20        499.79        12.68 o
   0   3   8         45.15         48.24         7.10 o
   1   3   8        201.22        238.31        17.58 o
   2   3   8        287.20        272.46        15.51 o
   3   3   8         11.30         -1.21         8.33 o
   4   3   8         10.54          5.66        10.00 o
   5   3   8         50.52         74.14        14.49 o
  -7   4   8         12.93          9.95        10.71 o
  -6   4   8         76.43         77.90         7.92 o
  -5   4   8        225.39        193.50        10.50 o
  -4   4   8         64.16         66.98         7.13 o
  -3   4   8        273.52        250.16         9.86 o
  -2   4   8        424.68        401.63        12.78 o
  -1   4   8         70.72         83.50         9.80 o
   0   4   8        611.98        637.21        16.96 o
   1   4   8       1311.95       1359.72        29.78 o
   2   4   8         40.47         55.28         8.43 o
   3   4   8         60.80         73.55        10.02 o
   4   4   8        130.68        219.63        19.86 o
   5   4   8         13.24          9.22        14.00 o
  -6   5   8         20.45         16.69         7.99 o
  -5   5   8          0.13         -6.54         6.54 o
  -4   5   8        966.94        853.13        18.30 o
  -3   5   8         47.96         48.68         7.25 o
  -2   5   8          1.61          0.59         5.30 o
  -1   5   8         36.55         19.42         5.93 o
   0   5   8        164.04        168.18        13.76 o
   1   5   8         15.48         24.72         7.25 o
   2   5   8        988.08       1012.39        23.57 o
   3   5   8         53.51         53.82        12.61 o
   4   5   8          0.30          6.47        13.05 o
   5   5   8         20.81         48.78        71.87 o
  -6   6   8          0.05          7.50         9.55 o
  -5   6   8        242.92        223.45        12.08 o
  -4   6   8        202.11        198.06        11.45 o
  -3   6   8          2.95         -0.52         6.59 o
  -2   6   8         24.21         21.25         7.26 o
  -1   6   8         44.49         50.43         7.16 o
   0   6   8          5.56         11.07         7.04 o
   1   6   8        288.54        320.20        15.47 o
   2   6   8        155.38        179.95        12.88 o
   3   6   8         10.35          7.89        10.86 o
   4   6   8         43.79         80.02        14.79 o
  -6   7   8        136.48        110.14        12.58 o
  -5   7   8        111.03        122.42        10.81 o
  -4   7   8         53.92         45.54         8.79 o
  -3   7   8         61.93         78.99        14.17 o
  -2   7   8         13.81         22.43         8.03 o
  -1   7   8         10.80         11.83         7.58 o
   0   7   8        101.76        121.42        13.71 o
   1   7   8         66.18         55.18        12.37 o
   2   7   8        274.25        324.79        23.93 o
   3   7   8         50.17         56.70        13.85 o
  -5   8   8         25.58         37.61        11.45 o
  -4   8   8        137.72        150.77        12.38 o
  -3   8   8         35.96         14.82         9.39 o
  -2   8   8          0.28         -1.81        10.92 o
  -1   8   8         31.90         41.82        15.58 o
   0   8   8         51.69         44.26        10.95 o
   1   8   8          1.35         -3.39        10.43 o
   2   8   8         33.92          7.54        12.23 o
   3   8   8         15.82         -7.59        16.89 o
  -4   9   8          0.43          8.13        15.08 o
  -3   9   8         43.12         58.59        11.48 o
  -2   9   8        162.53        178.01        13.53 o
  -1   9   8         38.03         24.41        11.61 o
   0   9   8         38.61         36.85        12.77 o
   1   9   8         83.57         75.39        15.31 o
   2   9   8          3.70         -6.61        18.78 o
  -3  10   8         99.88         68.35        21.69 o
  -2  10   8         29.78         45.97        14.58 o
  -1  10   8          6.02          3.59        13.90 o
   0  10   8         85.96         89.81        20.41 o
  -2 -13   9          4.78         -1.20        10.18 o
  -1 -13   9        130.60        163.07        17.20 o
   0 -13   9        121.94        129.37        10.60 o
   1 -13   9         18.32         24.18        15.35 o
  -3 -12   9          0.65          8.04         8.87 o
  -2 -12   9         62.21         45.46         8.78 o
  -1 -12   9        162.13        190.86        11.13 o
   0 -12   9         30.94         28.52         7.20 o
   1 -12   9          1.09         26.20        13.75 o
   2 -12   9         11.72         24.28        14.22 o
   3 -12   9          1.48          6.23        16.26 o
  -4 -11   9          0.78         -8.65         8.65 o
  -3 -11   9        153.37        154.09        13.14 o
  -2 -11   9        317.52        314.18        13.46 o
  -1 -11   9          2.26         -0.34         6.19 o
   0 -11   9         49.58         57.91        21.57 o
   1 -11   9         82.45         72.19        12.75 o
   2 -11   9        108.05        118.05        14.82 o
   3 -11   9        175.50        211.21        19.39 o
   4 -11   9         65.19         91.04        25.27 o
  -5 -10   9          4.70         -8.02        22.51 o
  -4 -10   9         65.49         57.16         8.22 o
  -3 -10   9        102.50         95.71         7.65 o
  -2 -10   9          0.02         -6.35         6.35 o
  -1 -10   9        211.88        208.17        12.12 o
   0 -10   9         31.57         29.97         7.33 o
   1 -10   9          0.03          0.57         9.56 o
   2 -10   9         28.72         30.38        11.04 o
   3 -10   9        173.74        203.23        17.86 o
   4 -10   9          8.84         -6.13        15.67 o
  -5  -9   9         55.64         51.16        19.61 o
  -4  -9   9        119.86        125.55        11.12 o
  -3  -9   9         44.80         58.80         6.87 o
  -2  -9   9         87.22         80.44         7.14 o
  -1  -9   9        150.63        146.09         8.46 o
   0  -9   9          3.87          9.40         6.37 o
   1  -9   9        491.87        497.46        21.73 o
   2  -9   9        146.15        141.16        12.44 o
   3  -9   9         32.86         24.94        10.04 o
   4  -9   9         96.51        120.34        10.12 o
   5  -9   9         30.40         24.16        12.04 o
  -6  -8   9        149.10        146.89        12.72 o
  -5  -8   9        255.62        214.46        14.40 o
  -4  -8   9         44.37         52.12        15.51 o
  -3  -8   9         18.14         16.59        13.67 o
  -2  -8   9          6.18          7.88         4.42 o
  -1  -8   9        214.38        223.09        10.67 o
   0  -8   9        901.20        825.80        19.88 o
   1  -8   9        153.04        164.79        13.34 o
   2  -8   9         78.29         78.83         9.58 o
   3  -8   9        818.27        851.92        27.30 o
   4  -8   9         80.36         60.58         9.58 o
   5  -8   9          3.91         -0.77        11.12 o
  -6  -7   9         72.49         69.22        10.72 o
  -5  -7   9         39.37         55.70        12.85 o
  -4  -7   9        356.16        377.84        13.39 o
  -3  -7   9         35.83         36.36         7.17 o
  -2  -7   9          0.93         -0.17         5.19 o
  -1  -7   9        662.72        624.15        13.59 o
   0  -7   9          0.68         13.36         5.01 o
   1  -7   9          0.66          8.15         6.22 o
   2  -7   9        339.32        341.86        19.49 o
   3  -7   9          6.65         11.40         9.52 o
   4  -7   9         72.24         85.30         9.25 o
   5  -7   9         97.24        109.45        13.15 o
  -6  -6   9         98.13         53.90        33.98 o
  -5  -6   9        239.58        348.75        47.65 o
  -4  -6   9         32.91         28.45        12.05 o
  -3  -6   9        159.98        152.76         8.49 o
  -2  -6   9        520.72        497.92        10.00 o
  -1  -6   9          0.31         -0.74         3.51 o
   0  -6   9        191.59        159.19         9.41 o
   1  -6   9        869.05        805.70        19.97 o
   2  -6   9         64.81         72.94         9.98 o
   3  -6   9        234.28        259.38        12.10 o
   4  -6   9        478.06        491.93        21.07 o
   5  -6   9         51.49         43.89        11.63 o
  -7  -5   9         91.78         28.04        28.71 o
  -6  -5   9        253.82        227.28        43.36 o
  -5  -5   9          0.88         19.14        27.73 o
  -4  -5   9        348.73        365.60        26.02 o
  -3  -5   9        717.55        721.27        13.36 o
  -2  -5   9         13.83         20.31         4.68 o
  -1  -5   9         70.08         62.58         4.14 o
   0  -5   9        362.63        232.48         9.97 o
   1  -5   9         49.84         49.07         6.13 o
   2  -5   9         26.01         24.24         8.11 o
   3  -5   9        107.46        131.61        12.68 o
   4  -5   9         13.18         11.38         9.65 o
   5  -5   9        379.15        365.70        20.56 o
   6  -5   9          9.49         -5.67        30.08 o
  -7  -4   9          1.52          9.23        29.28 o
  -6  -4   9          2.75        -13.61        31.25 o
  -5  -4   9         75.96         78.10        18.46 o
  -4  -4   9        515.19        519.09        28.28 o
  -3  -4   9        273.03        307.76        20.69 o
  -2  -4   9         75.15         75.42         5.49 o
  -1  -4   9        672.83        568.05         9.79 o
   0  -4   9          4.30         12.90         3.50 o
   1  -4   9          2.23         11.20         5.40 o
   2  -4   9        207.56        210.98         8.88 o
   3  -4   9          1.45          2.23         6.30 o
   4  -4   9        458.03        456.11        24.83 o
   5  -4   9        283.24        234.31        32.64 o
   6  -4   9          5.82         12.37        16.31 o
  -7  -3   9          3.95        -13.09        28.12 o
  -6  -3   9         81.39        106.71        37.69 o
  -5  -3   9        517.76        543.98        33.59 o
  -4  -3   9         10.15         40.51        14.06 o
  -3  -3   9        446.57        456.56        26.01 o
  -2  -3   9        637.49        592.10        23.42 o
  -1  -3   9          2.63          4.35         2.74 o
   0  -3   9        173.66        115.56         6.52 o
   1  -3   9        256.18        233.88         8.88 o
   2  -3   9         96.74         97.01         8.59 o
   3  -3   9        391.59        401.35        16.23 o
   4  -3   9        242.03        253.99        15.10 o
   5  -3   9          0.08         -3.55        12.52 o
   6  -3   9         45.52         76.90        17.82 o
  -7  -2   9         45.15         36.48        10.66 o
  -6  -2   9        197.06        234.40        26.92 o
  -5  -2   9         93.74         90.59        18.18 o
  -4  -2   9        208.79        247.89        24.41 o
  -3  -2   9          1.41          0.39        12.89 o
  -2  -2   9        161.55        153.90         7.71 o
  -1  -2   9        122.13        108.06         5.50 o
   0  -2   9        188.20        173.38         7.72 o
   1  -2   9         47.07         33.30         5.54 o
   2  -2   9        557.01        547.62        14.15 o
   3  -2   9         85.75         74.34         9.52 o
   4  -2   9          0.32         -2.15         8.66 o
   5  -2   9        218.43        241.39        19.80 o
   6  -2   9         31.48          2.73        15.46 o
  -7  -1   9         70.56         83.46        13.64 o
  -6  -1   9        101.99        114.87         8.35 o
  -5  -1   9        641.83        674.43        33.83 o
  -4  -1   9        532.51        612.75        41.40 o
  -3  -1   9        277.53        262.75        10.14 o
  -2  -1   9         50.27         46.27         3.35 o
  -1  -1   9        138.19        160.90         6.64 o
   0  -1   9         10.89         17.80         3.87 o
   1  -1   9       1391.10       1336.47        22.41 o
   2  -1   9        617.13        613.79        15.50 o
   3  -1   9          0.65          4.62         6.80 o
   4  -1   9         11.82         14.29         9.06 o
   5  -1   9        105.60         92.88        13.14 o
   6  -1   9         11.97          2.52        15.68 o
  -7   0   9         30.68         13.62        12.05 o
  -6   0   9        145.97        150.19        10.82 o
  -5   0   9        297.04        325.05        17.59 o
  -4   0   9        107.79        124.31         8.41 o
  -3   0   9        548.81        522.36        14.09 o
  -2   0   9          0.62          0.86         2.94 o
  -1   0   9        243.18        238.24         8.06 o
   0   0   9       1185.66       1006.85        18.92 o
   1   0   9        470.78        550.47        13.73 o
   2   0   9          2.32         -0.28         5.47 o
   3   0   9         89.90         89.27         9.43 o
   4   0   9          3.73         -3.05         9.22 o
   5   0   9         39.49         41.22        12.97 o
  -7   1   9         82.61         76.10        10.94 o
  -6   1   9        201.82        224.43        13.14 o
  -5   1   9        223.19        211.67        12.24 o
  -4   1   9        203.54        224.45        12.95 o
  -3   1   9         48.90         57.95         4.38 o
  -2   1   9        171.94        153.92         6.96 o
  -1   1   9       1305.55       1285.93        19.09 o
   0   1   9        641.00        672.25        16.97 o
   1   1   9        358.87        282.93        11.44 o
   2   1   9         91.68         84.36        10.07 o
   3   1   9         43.28         37.01         8.09 o
   4   1   9          8.04          0.97         9.47 o
   5   1   9        175.83        184.64        26.15 o
  -7   2   9          6.75          1.49        12.40 o
  -6   2   9         69.54         63.09        13.82 o
  -5   2   9        620.74        653.85        13.72 o
  -4   2   9          3.46          6.44         4.27 o
  -3   2   9         88.84         85.35         5.85 o
  -2   2   9        361.62        375.21        10.37 o
  -1   2   9        223.42        198.92         8.76 o
   0   2   9        383.65        329.53        13.80 o
   1   2   9       1034.23       1015.52        19.82 o
   2   2   9          2.21          0.71         6.27 o
   3   2   9         42.75         42.94         8.62 o
   4   2   9        135.83        131.04        16.53 o
   5   2   9         29.52         22.53        17.28 o
  -7   3   9         52.13         44.16         9.58 o
  -6   3   9         85.80        100.00         8.11 o
  -5   3   9          0.61          5.80         5.48 o
  -4   3   9        188.42        240.45         9.72 o
  -3   3   9        109.50        118.63         7.55 o
  -2   3   9         20.53         13.56         4.64 o
  -1   3   9        203.88        220.72         9.97 o
   0   3   9        421.69        379.12        17.80 o
   1   3   9         12.80          8.95         6.07 o
   2   3   9        239.88        194.46        15.39 o
   3   3   9        314.33        343.46        17.45 o
   4   3   9          0.02        -10.08        11.14 o
   5   3   9         97.67        113.19        17.27 o
  -6   4   9         11.27         10.34        13.81 o
  -5   4   9        281.99        274.12        15.93 o
  -4   4   9         62.82         71.31         6.66 o
  -3   4   9          1.91          1.72         4.96 o
  -2   4   9         26.67         38.90         5.94 o
  -1   4   9         42.30         32.55         9.25 o
   0   4   9          3.83         -0.66         6.17 o
   1   4   9        933.74        891.35        22.51 o
   2   4   9        204.78        227.51        13.41 o
   3   4   9         25.32         31.67         9.94 o
   4   4   9        129.06        141.82        16.27 o
  -6   5   9         63.70         82.77         9.68 o
  -5   5   9        279.03        257.94        13.57 o
  -4   5   9         12.15         28.54        12.52 o
  -3   5   9        135.39        168.49        11.50 o
  -2   5   9         12.23          0.09         6.30 o
  -1   5   9          5.57          0.82         6.12 o
   0   5   9          4.61         17.82         6.92 o
   1   5   9        134.65        165.54        12.64 o
   2   5   9        157.66        127.62        12.28 o
   3   5   9         79.23         86.88        12.32 o
   4   5   9         75.58         72.42        21.72 o
  -6   6   9          8.76          0.13        10.20 o
  -5   6   9          2.61          0.63         8.44 o
  -4   6   9        469.31        493.40        17.94 o
  -3   6   9         72.92         77.84         8.42 o
  -2   6   9         24.90         53.49         8.92 o
  -1   6   9         34.88         40.74         8.03 o
   0   6   9         83.98         79.29         9.48 o
   1   6   9         14.20          1.33         8.57 o
   2   6   9         59.43         79.95        16.41 o
   3   6   9        131.46        127.57        17.91 o
   4   6   9          2.23        -35.15        35.15 o
  -5   7   9        154.93        133.44        15.89 o
  -4   7   9        127.43        120.68        11.12 o
  -3   7   9          2.72         21.72         9.33 o
  -2   7   9         10.64         44.93         9.97 o
  -1   7   9         51.68         52.07         9.16 o
   0   7   9         30.40         27.98         9.78 o
   1   7   9         18.99         17.44        15.11 o
   2   7   9          6.64        -11.98        11.98 o
   3   7   9          7.25          3.71        17.58 o
  -4   8   9         51.86         23.36        10.87 o
  -3   8   9        146.49        166.83        17.34 o
  -2   8   9        107.54         95.40        14.57 o
  -1   8   9          8.70         36.87        16.01 o
   0   8   9        173.99        170.73        17.96 o
   1   8   9         56.00        100.02        14.25 o
   2   8   9          0.09        -16.07        16.07 o
  -3   9   9          6.26          5.42        20.23 o
  -2   9   9         16.20         35.48        20.37 o
  -1   9   9        150.48        159.34        18.16 o
   0   9   9         10.92         23.90        13.63 o
   1   9   9         44.20         41.81        15.43 o
  -1 -13  10          5.50         -9.39        18.04 o
   0 -13  10         70.20         71.54        14.90 o
   1 -13  10          5.28        -18.52        18.52 o
  -3 -12  10         52.13         49.84        11.88 o
  -2 -12  10         26.19         26.76         9.73 o
  -1 -12  10        246.49        234.01        13.40 o
   0 -12  10         59.87         65.82        11.28 o
   1 -12  10         11.03         -8.17        19.17 o
   2 -12  10          1.29          2.42        14.82 o
  -4 -11  10          2.13          3.38        12.00 o
  -3 -11  10          7.17          1.78         8.56 o
  -2 -11  10        549.05        520.59        22.34 o
  -1 -11  10         73.91         83.77         8.96 o
   0 -11  10          0.61         -0.26         8.75 o
   1 -11  10         76.77         74.83        12.09 o
   2 -11  10        199.36        169.93        15.84 o
   3 -11  10          2.08         -9.40        14.75 o
  -5 -10  10         48.49         50.22        12.23 o
  -4 -10  10          0.03        -10.24        10.70 o
  -3 -10  10        159.38        185.77        10.28 o
  -2 -10  10        212.95        207.59        19.72 o
  -1 -10  10         51.86         42.73         5.21 o
   0 -10  10        124.79        120.83        10.41 o
   1 -10  10         65.00         57.64        13.87 o
   2 -10  10          5.58         18.37        10.84 o
   3 -10  10        207.84        170.57        16.60 o
   4 -10  10         82.58         82.98        18.78 o
  -5  -9  10          2.08         12.19        17.51 o
  -4  -9  10        183.99        181.11        15.13 o
  -3  -9  10         46.32         52.11         7.15 o
  -2  -9  10         15.15         10.80         7.95 o
  -1  -9  10        439.80        471.96        10.16 o
   0  -9  10        123.27        134.53        12.63 o
   1  -9  10        141.03        140.20        12.02 o
   2  -9  10        446.59        402.68        20.48 o
   3  -9  10        118.93        100.58        13.94 o
   4  -9  10          5.53        -14.29        14.29 o
  -6  -8  10         10.12          9.35         8.94 o
  -5  -8  10        377.07        375.09        38.15 o
  -4  -8  10         51.07         47.28         8.13 o
  -3  -8  10         57.46         61.25         7.35 o
  -2  -8  10         84.55         93.68         9.39 o
  -1  -8  10          5.89         16.39         3.64 o
   0  -8  10          8.87         18.71         6.40 o
   1  -8  10        265.39        252.63        14.41 o
   2  -8  10          3.06         -5.77         8.09 o
   3  -8  10        228.77        195.81        16.32 o
   4  -8  10        111.64        115.50        15.69 o
   5  -8  10          0.28        -14.69        20.29 o
  -6  -7  10        176.26        113.66        48.43 o
  -5  -7  10         44.81         42.57        34.37 o
  -4  -7  10        121.15        110.28         7.95 o
  -3  -7  10        100.30        116.56        13.63 o
  -2  -7  10        145.32        155.39         6.82 o
  -1  -7  10        196.42        206.64         7.99 o
   0  -7  10        453.29        524.19        15.55 o
   1  -7  10        207.65        197.01        14.00 o
   2  -7  10        256.63        240.37        15.42 o
   3  -7  10        264.02        325.11        20.12 o
   4  -7  10         48.76         39.38         8.40 o
   5  -7  10         55.86         43.57        14.35 o
  -6  -6  10         33.43         18.02        40.04 o
  -5  -6  10         15.19        -16.47        17.77 o
  -4  -6  10         69.71         54.73        16.52 o
  -3  -6  10         18.11         15.49         4.34 o
  -2  -6  10        125.51        121.41         7.64 o
  -1  -6  10        285.75        319.09         8.15 o
   0  -6  10          0.16         -1.10         5.74 o
   1  -6  10         54.44         72.07        12.29 o
   2  -6  10         20.33         15.49         7.70 o
   3  -6  10         20.84          1.25         8.50 o
   4  -6  10        154.73        135.85        15.63 o
   5  -6  10        113.29         98.45        15.72 o
  -6  -5  10        115.52        123.69        26.32 o
  -5  -5  10         37.15         26.37        18.41 o
  -4  -5  10         35.17         37.27        30.27 o
  -3  -5  10         70.97         87.50        13.62 o
  -2  -5  10       1013.39        971.05        41.99 o
  -1  -5  10         59.23         67.11         4.89 o
   0  -5  10        133.08        192.62        10.87 o
   1  -5  10        196.10        204.16        17.17 o
   2  -5  10          1.55         -7.62         9.15 o
   3  -5  10          7.56         12.12         7.23 o
   4  -5  10        426.11        420.24        22.95 o
   5  -5  10         18.00        -13.87        13.87 o
  -7  -4  10         14.44         36.81        30.03 o
  -6  -4  10        188.35        179.15        34.16 o
  -5  -4  10          0.27         -0.09        17.08 o
  -4  -4  10        192.57        220.08        31.62 o
  -3  -4  10        309.15        310.11        33.40 o
  -2  -4  10          7.45          1.61         3.77 o
  -1  -4  10        616.76        669.23        13.52 o
   0  -4  10        761.79        814.69        17.89 o
   1  -4  10          0.42          1.60         3.88 o
   2  -4  10         40.98         49.90         5.94 o
   3  -4  10         17.81         28.68         8.44 o
   4  -4  10         39.96         24.71        11.28 o
   5  -4  10        181.12        217.97        20.25 o
  -7  -3  10         19.33         47.89        29.41 o
  -6  -3  10          3.82         -6.46        25.97 o
  -5  -3  10        119.08        108.28        29.49 o
  -4  -3  10        306.84        318.79        44.92 o
  -3  -3  10          4.40          0.15        10.35 o
  -2  -3  10        362.77        372.07        11.62 o
  -1  -3  10        426.19        440.74        10.40 o
   0  -3  10         10.64         11.77         3.82 o
   1  -3  10         65.52         72.29         5.96 o
   2  -3  10          3.12         -0.51         5.22 o
   3  -3  10          0.44         -3.33         7.61 o
   4  -3  10        142.06        172.83        15.34 o
   5  -3  10         56.25         54.55        13.23 o
  -7  -2  10         45.96         -8.22        27.63 o
  -6  -2  10        217.41        251.73        30.10 o
  -5  -2  10        307.15        313.30        29.61 o
  -4  -2  10          8.14         25.39        20.31 o
  -3  -2  10        298.57        287.87        12.99 o
  -2  -2  10       1420.93       1380.44        25.30 o
  -1  -2  10         44.36         36.82         4.03 o
   0  -2  10       1049.69       1107.27        18.75 o
   1  -2  10        185.46        168.44         9.41 o
   2  -2  10          3.23          4.74         5.42 o
   3  -2  10         64.87         94.43         9.17 o
   4  -2  10         92.15        115.66        13.59 o
   5  -2  10          1.63        -12.46        12.46 o
  -7  -1  10         24.06         19.07        18.89 o
  -6  -1  10        413.98        439.60        37.27 o
  -5  -1  10         75.86         67.18        19.06 o
  -4  -1  10        208.10        183.97        29.29 o
  -3  -1  10        281.06        254.03        10.48 o
  -2  -1  10         97.50         94.81         6.06 o
  -1  -1  10        779.07        751.74        13.49 o
   0  -1  10        463.91        435.49        12.10 o
   1  -1  10        296.46        329.71        14.11 o
   2  -1  10        322.89        318.60        13.20 o
   3  -1  10          2.85         -0.63         7.64 o
   4  -1  10          2.04          5.12        10.16 o
   5  -1  10         71.52         86.16        15.48 o
  -7   0  10         24.44         14.00        10.37 o
  -6   0  10         54.15         64.50        11.96 o
  -5   0  10        128.68        121.35         9.12 o
  -4   0  10        222.03        250.12        31.15 o
  -3   0  10          8.61          8.72         5.00 o
  -2   0  10        519.29        486.43        10.53 o
  -1   0  10        234.24        227.05         8.70 o
   0   0  10        229.61        284.43        10.94 o
   1   0  10       1023.48        981.43        18.83 o
   2   0  10         96.90         92.75        11.12 o
   3   0  10          2.76         16.74         8.41 o
   4   0  10        115.38        148.36        13.73 o
   5   0  10         23.95         44.10        15.00 o
  -7   1  10         42.59         52.65        17.53 o
  -6   1  10        374.20        331.74        15.84 o
  -5   1  10          1.01          6.52         6.48 o
  -4   1  10          2.32         12.50         6.87 o
  -3   1  10        140.49        128.46         7.85 o
  -2   1  10        154.86        153.98         7.45 o
  -1   1  10        567.47        586.44        13.28 o
   0   1  10       3693.64       3800.31        52.35 o
   1   1  10          0.33         -0.53         5.50 o
   2   1  10         18.82         18.95         7.56 o
   3   1  10        145.89        142.26        13.36 o
   4   1  10         78.66         51.03        12.73 o
   5   1  10         40.99         43.78        16.58 o
  -7   2  10         91.49         85.31        15.40 o
  -6   2  10         33.18         37.68        10.00 o
  -5   2  10        215.94        240.07        28.28 o
  -4   2  10          4.23         -6.11         6.11 o
  -3   2  10         11.81          8.00         4.28 o
  -2   2  10         29.20         26.22         4.83 o
  -1   2  10        691.17        668.79        20.90 o
   0   2  10          1.18          3.33         6.67 o
   1   2  10        668.90        673.19        17.78 o
   2   2  10         52.26         36.87         8.36 o
   3   2  10          8.60         17.28        10.33 o
   4   2  10         85.21         96.48        17.35 o
   5   2  10        189.43        188.47        18.45 o
  -6   3  10        103.71        104.94         9.36 o
  -5   3  10        186.51        212.47        15.78 o
  -4   3  10          1.55         -0.31         9.19 o
  -3   3  10         39.45         35.65         5.69 o
  -2   3  10        586.87        576.96        22.50 o
  -1   3  10         65.08         69.61         6.61 o
   0   3  10         92.36        114.78         9.31 o
   1   3  10        135.64        128.29        15.25 o
   2   3  10         34.49         27.51        10.56 o
   3   3  10         57.77         52.45        12.33 o
   4   3  10        126.79        115.24        14.90 o
  -6   4  10         77.34         78.12        13.40 o
  -5   4  10          3.58         -1.76         6.83 o
  -4   4  10         85.54         96.71         7.73 o
  -3   4  10        237.65        232.30        10.87 o
  -2   4  10          7.73          4.58         5.79 o
  -1   4  10         64.71         67.16         7.55 o
   0   4  10         29.68         29.66         7.34 o
   1   4  10        270.91        294.61        19.43 o
   2   4  10         23.17         11.00         9.15 o
   3   4  10        163.50        155.75        13.46 o
   4   4  10          6.89          3.95        14.59 o
  -6   5  10         14.51         -9.23        11.27 o
  -5   5  10        165.11        182.12        17.63 o
  -4   5  10        461.80        482.66        15.84 o
  -3   5  10         20.59         26.00         7.19 o
  -2   5  10         51.70         48.15         7.57 o
  -1   5  10         82.49        113.34        10.98 o
   0   5  10          5.65         15.37         7.83 o
   1   5  10         24.67         13.42         8.87 o
   2   5  10          2.94         -9.52         9.82 o
   3   5  10          9.96          5.62        12.14 o
  -5   6  10        102.15         87.60        20.44 o
  -4   6  10          1.24         -8.19         8.19 o
  -3   6  10        149.32        160.08        10.93 o
  -2   6  10        135.74        165.93        11.51 o
  -1   6  10         74.74         52.23         9.90 o
   0   6  10        181.16        170.27        13.08 o
   1   6  10         47.90         36.98        10.70 o
   2   6  10          5.13         10.92        11.63 o
   3   6  10         50.50         29.97        16.83 o
  -5   7  10          3.52         39.57        12.20 o
  -4   7  10         93.54         96.90        11.04 o
  -3   7  10         61.88         56.15        10.14 o
  -2   7  10          0.09         -1.35        10.37 o
  -1   7  10        248.81        271.10        16.68 o
   0   7  10         41.69         23.17        14.01 o
   1   7  10         19.43         16.06        11.92 o
   2   7  10          3.01        -13.46        13.46 o
  -4   8  10          7.37         23.69        17.44 o
  -3   8  10         13.34         13.59        13.65 o
  -2   8  10        107.17         82.06        12.27 o
  -1   8  10        119.70        153.81        15.67 o
   0   8  10         70.86         62.68        13.80 o
   1   8  10        166.74        157.37        19.39 o
  -2   9  10         16.73         -4.29        19.39 o
  -1   9  10         56.26         72.83        17.27 o
  -2 -12  11        224.82        204.62        17.06 o
  -1 -12  11         24.17         24.48        10.24 o
   0 -12  11         85.93        102.31        16.24 o
   1 -12  11         82.25         95.38        14.96 o
  -3 -11  11         50.52         47.22         8.63 o
  -2 -11  11         20.86         -2.66         7.77 o
  -1 -11  11        144.93        144.23        14.26 o
   0 -11  11         43.49         39.58        10.22 o
   1 -11  11         67.94         67.78        12.72 o
   2 -11  11        411.24        393.25        23.40 o
   3 -11  11        138.82        140.79        25.47 o
  -4 -10  11         10.12         -8.65        12.78 o
  -3 -10  11         12.47          9.51         7.94 o
  -2 -10  11        113.18        123.52         8.30 o
  -1 -10  11         16.06         14.16         9.08 o
   0 -10  11         22.04         36.91        12.69 o
   1 -10  11        160.03        165.36        13.78 o
   2 -10  11        132.98        148.75        14.86 o
   3 -10  11          6.79          1.95        16.61 o
  -5  -9  11         36.01         36.94         8.98 o
  -4  -9  11          7.00          0.68         8.81 o
  -3  -9  11        140.19        164.34        11.86 o
  -2  -9  11         14.46          0.19         6.17 o
  -1  -9  11          1.23          8.94         6.31 o
   0  -9  11        192.19        175.39        11.56 o
   1  -9  11        166.12        174.78        21.70 o
   2  -9  11        174.46        201.00        17.26 o
   3  -9  11        360.85        357.93        27.11 o
   4  -9  11         57.72         43.82        15.44 o
  -5  -8  11        110.23        102.33        39.84 o
  -4  -8  11        178.08        197.62        11.48 o
  -3  -8  11          6.55         -0.65         6.18 o
  -2  -8  11         14.31         13.93         4.34 o
  -1  -8  11         69.03         52.68         7.54 o
   0  -8  11        136.90        163.87        10.69 o
   1  -8  11         72.99         62.22        10.65 o
   2  -8  11        132.94        100.80        15.79 o
   3  -8  11         81.45         59.09        15.11 o
   4  -8  11         61.65         48.81        16.01 o
  -6  -7  11          9.57        -13.90        27.91 o
  -5  -7  11        203.64        238.67        30.27 o
  -4  -7  11          8.93         -8.55        15.86 o
  -3  -7  11          1.47         -5.11         5.11 o
  -2  -7  11        118.60        124.89         6.01 o
  -1  -7  11        199.34        213.65        10.90 o
   0  -7  11          0.34          5.94         6.03 o
   1  -7  11         88.92         95.33        10.09 o
   2  -7  11         41.97         43.12         9.71 o
   3  -7  11         39.55         46.80        10.58 o
   4  -7  11        127.59        125.24         9.03 o
  -6  -6  11        248.15        181.57        68.53 o
  -5  -6  11          6.62        -18.96        18.96 o
  -4  -6  11         99.61        110.59        18.73 o
  -3  -6  11        240.83        230.35         9.44 o
  -2  -6  11         54.94         60.86         6.82 o
  -1  -6  11        400.76        339.53        10.22 o
   0  -6  11        215.51        202.71        11.17 o
   1  -6  11         58.93         60.84         7.83 o
   2  -6  11        175.87        197.23        18.14 o
   3  -6  11        148.41        155.10        14.67 o
   4  -6  11         27.54         28.03         9.41 o
   5  -6  11         60.32         52.49        16.15 o
  -6  -5  11          0.04         40.62        24.91 o
  -5  -5  11          6.07         31.20        19.22 o
  -4  -5  11          7.39         -3.58        14.33 o
  -3  -5  11         49.06         69.02        14.36 o
  -2  -5  11        132.72        132.58         9.33 o
  -1  -5  11        381.66        390.22         9.31 o
   0  -5  11         35.34         56.35         6.71 o
   1  -5  11         52.14         50.08        10.23 o
   2  -5  11          7.27          4.20         7.75 o
   3  -5  11         27.98          6.42         7.82 o
   4  -5  11        210.80        191.00        19.66 o
   5  -5  11        128.30         72.92        23.68 o
  -6  -4  11         87.69         76.09        26.22 o
  -5  -4  11        134.23        116.56        22.09 o
  -4  -4  11          5.38          7.83        15.24 o
  -3  -4  11        258.98        258.79        22.35 o
  -2  -4  11        403.82        468.98        12.62 o
  -1  -4  11        358.15        382.71        12.68 o
   0  -4  11        647.03        599.37        13.61 o
   1  -4  11        138.94        177.51         8.88 o
   2  -4  11          3.84         13.53         5.50 o
   3  -4  11        162.95        200.02        11.56 o
   4  -4  11        336.90        265.01        21.31 o
   5  -4  11          0.00          9.52        15.50 o
  -6  -3  11         50.24         42.48        24.16 o
  -5  -3  11          2.17        -17.67        17.67 o
  -4  -3  11        387.17        395.87        29.36 o
  -3  -3  11        127.56        130.62        21.48 o
  -2  -3  11          0.55          1.33         4.64 o
  -1  -3  11        692.82        662.55        13.46 o
   0  -3  11        246.99        252.00        11.65 o
   1  -3  11         42.09         59.27         8.19 o
   2  -3  11        338.47        346.77        13.41 o
   3  -3  11        220.58        214.68        12.94 o
   4  -3  11          4.82         16.96         9.96 o
   5  -3  11         24.74         29.03        15.85 o
  -7  -2  11         79.53         44.00        81.83 o
  -6  -2  11         28.49         26.98        23.15 o
  -5  -2  11         94.65        118.33        22.20 o
  -4  -2  11         74.04         71.09        23.44 o
  -3  -2  11          1.27          9.03         4.25 o
  -2  -2  11        497.76        525.55        10.23 o
  -1  -2  11        655.27        710.43        13.40 o
   0  -2  11          5.80         -4.32         5.00 o
   1  -2  11         98.36        118.87         8.11 o
   2  -2  11        338.95        376.57        14.41 o
   3  -2  11          0.62         -1.47         7.88 o
   4  -2  11        153.79        146.02        13.34 o
   5  -2  11          0.46          1.14        14.33 o
  -7  -1  11          5.47         49.59        36.53 o
  -6  -1  11        391.50        439.37        59.37 o
  -5  -1  11         15.10         32.13        25.00 o
  -4  -1  11         31.97         44.59         6.98 o
  -3  -1  11        228.18        252.51        11.08 o
  -2  -1  11         46.99         62.58         4.69 o
  -1  -1  11         44.73         54.06         6.33 o
   0  -1  11       1569.39       1565.87        26.16 o
   1  -1  11        311.03        365.68        14.19 o
   2  -1  11         25.03         33.09        11.63 o
   3  -1  11        267.74        288.43        16.39 o
   4  -1  11        105.21         96.95        13.72 o
   5  -1  11          4.31         20.43        14.63 o
  -6   0  11         35.23         41.28        10.50 o
  -5   0  11         34.54         47.11        10.00 o
  -4   0  11         88.58         90.85         8.11 o
  -3   0  11          0.76         -5.67         5.67 o
  -2   0  11          3.29          7.87         3.90 o
  -1   0  11        352.54        366.31        11.10 o
   0   0  11         73.95         98.70         8.00 o
   1   0  11         23.52         19.18         6.30 o
   2   0  11        249.87        257.88        13.76 o
   3   0  11          5.50          3.75         9.55 o
   4   0  11         61.47         84.16        13.35 o
   5   0  11         55.99         63.84        24.41 o
  -6   1  11        101.42         46.87        34.37 o
  -5   1  11        125.57        147.54        12.11 o
  -4   1  11          6.65         14.51         6.48 o
  -3   1  11          3.61          2.57         4.09 o
  -2   1  11         49.80         70.96         5.97 o
  -1   1  11         70.67         87.98         6.36 o
   0   1  11        902.61        853.41        21.45 o
   1   1  11        204.04        237.58        16.21 o
   2   1  11         58.45         73.05         9.71 o
   3   1  11        127.30        153.82        15.89 o
   4   1  11        309.80        292.67        21.85 o
  -6   2  11        392.26        374.99        40.06 o
  -5   2  11         31.43         28.96         8.97 o
  -4   2  11         11.01         18.98         6.00 o
  -3   2  11          1.10         -4.64         4.88 o
  -2   2  11         89.68         75.12         6.86 o
  -1   2  11          0.61         -5.35         5.35 o
   0   2  11        247.28        253.37        21.20 o
   1   2  11         41.29         19.98         6.91 o
   2   2  11         23.38         28.29         9.09 o
   3   2  11         64.80         53.55        11.44 o
   4   2  11          0.33         14.47        13.86 o
  -6   3  11          5.87         -9.18        13.93 o
  -5   3  11        104.23        121.05         8.68 o
  -4   3  11         95.80         99.42         7.67 o
  -3   3  11          0.46          1.55         5.54 o
  -2   3  11        110.35        119.42         8.46 o
  -1   3  11        299.24        291.24        12.71 o
   0   3  11          8.05          6.93         7.68 o
   1   3  11          2.45          7.05         7.49 o
   2   3  11        158.30        160.94        12.92 o
   3   3  11          1.54        -11.37        11.37 o
   4   3  11        142.18        193.98        23.36 o
  -6   4  11         23.20         37.16        16.64 o
  -5   4  11        148.97        161.33        11.68 o
  -4   4  11          7.13          2.57         6.73 o
  -3   4  11         48.83         59.18         7.32 o
  -2   4  11        369.36        307.64        13.45 o
  -1   4  11          1.63          3.26         7.10 o
   0   4  11          6.19         -1.30         7.62 o
   1   4  11          0.76          1.01         9.11 o
   2   4  11         57.54         70.69        12.00 o
   3   4  11         88.68        100.16        14.00 o
  -5   5  11          8.70          5.23         8.77 o
  -4   5  11        189.73        196.74        11.45 o
  -3   5  11        308.42        272.01        13.99 o
  -2   5  11         14.59          7.93         7.95 o
  -1   5  11        131.20        129.07        11.78 o
   0   5  11        122.50        117.84        12.72 o
   1   5  11         26.30         26.85        10.73 o
   2   5  11          5.87          8.69        12.39 o
   3   5  11         70.22         45.70        16.05 o
  -5   6  11         87.57         71.80        19.46 o
  -4   6  11         54.53         39.20        10.33 o
  -3   6  11          0.20          5.84         8.74 o
  -2   6  11        122.06        113.21        17.03 o
  -1   6  11         46.55         35.93        10.31 o
   0   6  11         11.78         18.84        10.10 o
   1   6  11         86.10         69.79        13.61 o
   2   6  11         79.39         74.40        16.65 o
  -4   7  11         15.56         17.71        11.85 o
  -3   7  11          4.10         24.06        11.82 o
  -2   7  11         87.87         92.92        12.10 o
  -1   7  11         23.17          3.26        11.89 o
   0   7  11         90.51         81.45        13.92 o
   1   7  11         52.93         50.01        17.61 o
  -2   8  11         12.52         28.48        27.85 o
  -1   8  11        147.81        124.37        17.83 o
   0   8  11         29.65        -16.77        16.77 o
  -1 -12  12        113.81         82.27        11.73 o
   0 -12  12         14.83         24.52        23.65 o
  -3 -11  12         44.00         62.49        17.70 o
  -2 -11  12         97.96         89.00         8.20 o
  -1 -11  12          5.92          6.63         9.02 o
   0 -11  12          8.88         11.85        10.14 o
   1 -11  12         14.86         22.87        18.82 o
   2 -11  12          4.08        -15.95        15.95 o
  -4 -10  12         52.21         77.52        12.91 o
  -3 -10  12        136.18        112.27        10.46 o
  -2 -10  12         15.83         13.37         6.80 o
  -1 -10  12          2.09         16.59        10.49 o
   0 -10  12         37.46         18.76         8.87 o
   1 -10  12         69.29        105.12        14.80 o
   2 -10  12        149.93        136.80        16.82 o
   3 -10  12        122.68         92.07        24.16 o
  -4  -9  12        119.05        119.68        17.41 o
  -3  -9  12         19.47         16.26         8.22 o
  -2  -9  12         21.72         21.69         8.88 o
  -1  -9  12         23.07         16.82         9.19 o
   0  -9  12          5.14         27.03         8.13 o
   1  -9  12         60.80         90.49        10.80 o
   2  -9  12         87.79         67.87        13.48 o
   3  -9  12         13.73          6.44        13.65 o
  -5  -8  12         28.51         50.27        25.22 o
  -4  -8  12         12.43         19.92        21.48 o
  -3  -8  12        114.75        118.59         8.88 o
  -2  -8  12        133.20        137.64         6.90 o
  -1  -8  12         39.85         55.04         7.24 o
   0  -8  12         96.45         89.01         8.71 o
   1  -8  12         11.07         18.57         8.69 o
   2  -8  12          2.83         -2.94        10.92 o
   3  -8  12        251.17        244.93        19.55 o
   4  -8  12         12.52         24.60        19.88 o
  -5  -7  12         55.90         66.94        23.86 o
  -4  -7  12         41.62         43.48        19.16 o
  -3  -7  12         53.27         50.75         6.30 o
  -2  -7  12         63.22         61.25         7.02 o
  -1  -7  12        479.83        492.89        14.35 o
   0  -7  12         41.49         34.26         7.05 o
   1  -7  12         82.25         84.40         9.40 o
   2  -7  12         56.99         54.27        13.80 o
   3  -7  12         96.50         65.00        14.32 o
   4  -7  12         24.58         24.43        14.89 o
  -6  -6  12         25.49         36.25        29.69 o
  -5  -6  12         62.41         39.26        22.17 o
  -4  -6  12         31.25         38.70        17.79 o
  -3  -6  12         57.00         55.56         5.55 o
  -2  -6  12        490.86        494.09        13.79 o
  -1  -6  12        164.38        147.10         7.10 o
   0  -6  12         33.55         39.92         9.13 o
   1  -6  12         40.95         44.44        10.77 o
   2  -6  12         40.80         16.48        10.88 o
   3  -6  12         17.78         13.98        13.84 o
   4  -6  12         56.19         55.25        13.30 o
  -6  -5  12         54.17         28.69        34.96 o
  -5  -5  12          7.09         38.03        28.32 o
  -4  -5  12         66.86         65.64        25.19 o
  -3  -5  12        558.26        529.93        36.52 o
  -2  -5  12        293.62        296.94        11.39 o
  -1  -5  12        699.49        732.32        13.05 o
   0  -5  12        123.55        100.29         8.37 o
   1  -5  12         27.00          8.14         8.19 o
   2  -5  12          3.45         15.50        10.17 o
   3  -5  12        183.16        182.28        13.55 o
   4  -5  12          0.23         -7.25        15.29 o
  -6  -4  12          7.63        -25.22        25.22 o
  -5  -4  12         55.47         27.96        20.69 o
  -4  -4  12        101.75        112.59        34.18 o
  -3  -4  12          1.36         -5.56         5.56 o
  -2  -4  12        645.14        644.26        16.38 o
  -1  -4  12        879.80        852.73        16.09 o
   0  -4  12          0.87          1.95         5.17 o
   1  -4  12         13.51         10.60         5.93 o
   2  -4  12         56.56         65.75         7.48 o
   3  -4  12         66.56         59.97         9.49 o
   4  -4  12         72.98         90.86        15.83 o
  -6  -3  12         19.72         65.73        28.69 o
  -5  -3  12         64.85         80.55        21.95 o
  -4  -3  12         25.59         28.11        16.71 o
  -3  -3  12        436.34        427.54        16.26 o
  -2  -3  12        349.90        354.60        14.06 o
  -1  -3  12         55.22         66.17         5.89 o
   0  -3  12        100.22         99.16         6.95 o
   1  -3  12         55.47         51.16         6.61 o
   2  -3  12          0.18          9.20         7.15 o
   3  -3  12        341.61        353.76        17.51 o
   4  -3  12        114.82        131.64        14.26 o
  -6  -2  12          2.34         21.01        25.34 o
  -5  -2  12          0.12         17.43        19.19 o
  -4  -2  12        209.60        211.66        31.25 o
  -3  -2  12        221.56        225.84        15.24 o
  -2  -2  12        140.38        123.50         6.74 o
  -1  -2  12       1854.20       1819.22        24.17 o
   0  -2  12          2.57          9.68         5.26 o
   1  -2  12         24.89         22.67        10.10 o
   2  -2  12        384.68        345.72        15.35 o
   3  -2  12        499.56        445.90        19.29 o
   4  -2  12          0.04          0.09        11.97 o
  -6  -1  12          4.53         -9.79        23.55 o
  -5  -1  12         26.51         10.55        29.29 o
  -4  -1  12         12.72         11.04         5.63 o
  -3  -1  12          8.37         -0.25         5.99 o
  -2  -1  12        175.77        156.33         8.21 o
  -1  -1  12          0.79         -1.38         4.55 o
   0  -1  12        507.54        508.04        16.83 o
   1  -1  12        146.91        124.10         9.32 o
   2  -1  12        110.75        110.10         9.83 o
   3  -1  12         50.12         70.26        11.07 o
   4  -1  12         88.81        102.14        14.07 o
  -6   0  12        248.75        225.09        31.75 o
  -5   0  12         55.00         44.12         7.74 o
  -4   0  12          0.51          0.26         6.82 o
  -3   0  12        284.18        289.04        18.38 o
  -2   0  12         77.04         89.09         6.40 o
  -1   0  12        136.79        136.98         8.29 o
   0   0  12        273.67        246.44        12.24 o
   1   0  12        272.12        266.27        14.82 o
   2   0  12         77.82         73.17         9.84 o
   3   0  12        123.62        101.40        12.80 o
   4   0  12         21.68         23.22        14.38 o
  -6   1  12         43.60         31.02        13.78 o
  -5   1  12          8.47         21.28         8.47 o
  -4   1  12         68.51         64.00        13.59 o
  -3   1  12         12.84         22.94         7.56 o
  -2   1  12         55.73         57.05         6.03 o
  -1   1  12        221.76        207.73        11.29 o
   0   1  12          2.02         -0.60         6.26 o
   1   1  12          0.47          1.13         7.68 o
   2   1  12         90.10         74.70        10.49 o
   3   1  12          1.84         15.24        11.45 o
   4   1  12        100.86        104.45        16.39 o
  -6   2  12         48.09         21.70        14.69 o
  -5   2  12        235.21        284.08        24.71 o
  -4   2  12         41.42         46.04        12.10 o
  -3   2  12         31.23         32.50         8.11 o
  -2   2  12        280.38        281.04        11.69 o
  -1   2  12        136.21        149.77         9.59 o
   0   2  12          5.44          5.27         7.24 o
   1   2  12          0.78         -1.21         8.23 o
   2   2  12         33.15         45.53        10.77 o
   3   2  12         66.45         55.60        13.36 o
  -5   3  12          1.52          9.55         7.00 o
  -4   3  12         58.44         85.45        10.46 o
  -3   3  12        362.74        352.68        13.74 o
  -2   3  12          0.19         -1.05         6.43 o
  -1   3  12        211.69        207.61        13.94 o
   0   3  12         31.23         31.08         9.11 o
   1   3  12        102.68         98.05        11.33 o
   2   3  12         30.82         33.33        13.10 o
   3   3  12         97.22         67.19        15.91 o
  -5   4  12         31.34         33.59         9.85 o
  -4   4  12         75.61         93.63        12.78 o
  -3   4  12         34.97         38.34        10.80 o
  -2   4  12        393.20        337.63        14.84 o
  -1   4  12         21.86         17.73         8.44 o
   0   4  12          1.23         -8.60         8.60 o
   1   4  12          1.27          3.14        13.45 o
   2   4  12         71.70         72.97        13.66 o
   3   4  12          6.26        -16.40        22.14 o
  -5   5  12         39.64         69.46        13.63 o
  -4   5  12          0.48          7.94         8.60 o
  -3   5  12        203.36        217.82        13.09 o
  -2   5  12        170.47        158.91        11.37 o
  -1   5  12         28.23         35.65         9.71 o
   0   5  12        133.92        127.79        12.19 o
   1   5  12         43.18         19.89        12.02 o
   2   5  12          7.94          9.26        14.29 o
  -4   6  12         43.04         63.14        12.11 o
  -3   6  12         45.44         51.65        10.46 o
  -2   6  12         27.74         22.56        11.36 o
  -1   6  12        104.84        117.68        13.96 o
   0   6  12         35.15         16.10        12.87 o
   1   6  12          9.28         11.19        15.06 o
  -3   7  12          0.05         20.31        25.39 o
  -2   7  12         76.07         79.95        19.80 o
  -1   7  12         15.80         29.77        15.40 o
   0   7  12          6.16         23.25        15.69 o
  -2 -11  13         48.94         59.10        10.14 o
  -1 -11  13         39.73         22.21        10.08 o
   0 -11  13         25.27         12.19        11.05 o
   1 -11  13         19.53         21.49        18.38 o
  -3 -10  13         83.80         86.39        10.37 o
  -2 -10  13        190.67        201.88        20.68 o
  -1 -10  13          1.42         -0.35         8.44 o
   0 -10  13         24.54         33.53        10.34 o
   1 -10  13         45.72         22.92        12.20 o
   2 -10  13          0.30         18.41        14.93 o
  -4  -9  13        122.00        148.39        24.85 o
  -3  -9  13        154.78        174.68        12.01 o
  -2  -9  13         16.02          5.48         5.16 o
  -1  -9  13          2.14         12.58         9.41 o
   0  -9  13         28.70         36.07        10.33 o
   1  -9  13         25.76         33.30        10.54 o
   2  -9  13        185.70        189.60        20.73 o
  -4  -8  13        150.06        175.99        27.99 o
  -3  -8  13          0.26          6.63         7.39 o
  -2  -8  13        108.36        120.69         8.62 o
  -1  -8  13         30.27         43.22         8.42 o
   0  -8  13          4.76         12.55         7.98 o
   1  -8  13         75.90         71.93        11.18 o
   2  -8  13        122.12        105.40        17.32 o
   3  -8  13         35.84         42.91        14.87 o
  -5  -7  13         46.74         34.96        25.19 o
  -4  -7  13         53.82         49.06        21.67 o
  -3  -7  13        110.06        117.57        10.71 o
  -2  -7  13        295.63        303.45        12.78 o
  -1  -7  13         69.95         65.81         7.32 o
   0  -7  13        143.48        158.01        11.27 o
   1  -7  13          9.93          5.59        10.03 o
   2  -7  13          2.31         22.11        12.53 o
   3  -7  13         70.72         51.09        15.11 o
  -5  -6  13         55.51         56.60        34.37 o
  -4  -6  13         26.49         23.04        26.56 o
  -3  -6  13         17.71         24.55         6.20 o
  -2  -6  13        251.45        259.92        11.76 o
  -1  -6  13        205.68        206.93        10.32 o
   0  -6  13         54.48         60.93         7.34 o
   1  -6  13        104.05        101.38        10.15 o
   2  -6  13        199.16        219.77        22.20 o
   3  -6  13          2.51          1.57        13.00 o
  -5  -5  13         13.66          7.81        24.61 o
  -4  -5  13         21.51         26.02        18.60 o
  -3  -5  13        247.44        259.77        10.13 o
  -2  -5  13       1038.85       1077.97        21.16 o
  -1  -5  13          0.07          0.15         4.65 o
   0  -5  13          3.37          0.53         4.55 o
   1  -5  13        244.81        268.09        17.18 o
   2  -5  13         20.33         13.47        19.14 o
   3  -5  13         20.02          9.51        14.01 o
   4  -5  13         32.64         35.62        17.16 o
  -6  -4  13          1.11         -8.52        43.36 o
  -5  -4  13          1.03         38.13        23.60 o
  -4  -4  13         54.14         39.17        23.19 o
  -3  -4  13        159.82        160.65         9.00 o
  -2  -4  13         14.88          6.46         7.37 o
  -1  -4  13        662.08        688.45        15.16 o
   0  -4  13        165.21        187.36        10.03 o
   1  -4  13         32.92         34.52         6.58 o
   2  -4  13        131.55        168.10        11.51 o
   3  -4  13        220.74        229.55        13.95 o
   4  -4  13          1.93         10.33        13.44 o
  -6  -3  13          0.31         19.94        33.79 o
  -5  -3  13         17.15        -11.18        32.61 o
  -4  -3  13        145.43        158.85        21.80 o
  -3  -3  13         19.75         19.44        12.89 o
  -2  -3  13        294.73        310.51        14.86 o
  -1  -3  13        182.89        170.25         9.17 o
   0  -3  13         11.55         11.19         5.67 o
   1  -3  13        156.29        175.27        10.34 o
   2  -3  13        159.84        182.44        12.20 o
   3  -3  13          9.23         25.63        10.28 o
   4  -3  13         54.86         44.32        13.86 o
  -6  -2  13         23.81        -10.65        27.45 o
  -5  -2  13         13.67         26.01        20.97 o
  -4  -2  13         11.72         33.59        24.61 o
  -3  -2  13         70.43         81.24        16.57 o
  -2  -2  13        217.84        205.94        11.04 o
  -1  -2  13        215.45        208.57         9.60 o
   0  -2  13          4.97          9.04         5.82 o
   1  -2  13        132.65        154.73        10.14 o
   2  -2  13        127.76        142.44        11.16 o
   3  -2  13        376.65        404.36        19.39 o
   4  -2  13         27.66          4.72        17.64 o
  -6  -1  13         83.87         42.17        27.35 o
  -5  -1  13          1.32         31.64        31.64 o
  -4  -1  13         25.87         31.08         7.06 o
  -3  -1  13        220.98        177.97        13.74 o
  -2  -1  13         52.13         56.76         6.60 o
  -1  -1  13         17.49         24.78         5.73 o
   0  -1  13         41.17         46.37         6.90 o
   1  -1  13         33.65         42.70         7.92 o
   2  -1  13        246.72        278.07        14.84 o
   3  -1  13         61.00         91.18        12.58 o
   4  -1  13         11.42         13.57        38.67 o
  -6   0  13         43.18          8.18        28.72 o
  -5   0  13        128.66        141.86        14.68 o
  -4   0  13         79.86         74.58        12.71 o
  -3   0  13         28.82         40.64         7.90 o
  -2   0  13         51.11         55.31         6.45 o
  -1   0  13        128.53        122.81         8.45 o
   0   0  13         13.60          6.58         6.90 o
   1   0  13        348.94        338.48        17.52 o
   2   0  13         29.97         46.16        10.75 o
   3   0  13         56.51         96.32        13.73 o
  -5   1  13         32.67        -11.33        20.51 o
  -4   1  13          8.92         -5.54         8.58 o
  -3   1  13        137.61        128.18         7.96 o
  -2   1  13          8.34         17.07         6.14 o
  -1   1  13         13.64         17.82         6.30 o
   0   1  13         69.54         64.48         8.89 o
   1   1  13        177.28        180.12        14.71 o
   2   1  13         31.68         52.99        11.27 o
   3   1  13         89.02        108.92        15.23 o
  -5   2  13         56.04         44.43        11.67 o
  -4   2  13        140.53        140.03         8.46 o
  -3   2  13         43.39         34.71         6.67 o
  -2   2  13        213.55        207.74        11.28 o
  -1   2  13        377.02        361.22        14.44 o
   0   2  13        172.06        152.12        19.09 o
   1   2  13          0.46         16.74        12.64 o
   2   2  13         48.02         42.58        12.42 o
   3   2  13         21.05         17.57        16.13 o
  -5   3  13          4.82         27.73        18.60 o
  -4   3  13          8.70          6.35         8.82 o
  -3   3  13        238.02        210.77        11.27 o
  -2   3  13        252.60        257.82        13.77 o
  -1   3  13         12.37         12.19         8.03 o
   0   3  13         62.72         50.85        11.44 o
   1   3  13         23.84         47.90        11.53 o
   2   3  13          0.03         22.73        13.51 o
  -4   4  13         14.57         21.54         8.85 o
  -3   4  13        298.93        240.80        13.90 o
  -2   4  13          5.93         -0.12         9.39 o
  -1   4  13         91.40         85.07        11.75 o
   0   4  13         77.06         89.59        14.67 o
   1   4  13          0.21          5.26        15.23 o
   2   4  13         38.17         62.42        15.59 o
  -4   5  13         41.46         76.14        11.24 o
  -3   5  13          2.58         -2.39         9.86 o
  -2   5  13        133.89        114.90        15.76 o
  -1   5  13         87.73         81.81        12.45 o
   0   5  13          0.62         -3.75        12.29 o
   1   5  13         75.45         69.85        18.90 o
  -2   6  13          7.11         27.17        15.33 o
  -1   6  13          0.28          2.22        16.98 o
  -2 -10  14        102.14         83.17        11.06 o
  -1 -10  14          2.73         14.39        18.03 o
   0 -10  14          0.11         14.85        11.03 o
   1 -10  14         40.44         67.07        19.17 o
  -3  -9  14        243.50        221.96        13.66 o
  -2  -9  14         13.45         19.72        16.80 o
  -1  -9  14          3.83         21.79         8.04 o
   0  -9  14         53.89         81.12        10.20 o
   1  -9  14        111.69        118.35        18.44 o
   2  -9  14          0.73         19.72        19.06 o
  -4  -8  14        269.33        281.96        38.28 o
  -3  -8  14        181.68        197.89        12.34 o
  -2  -8  14         57.78         63.60         7.36 o
  -1  -8  14         21.45         24.80         8.05 o
   0  -8  14         49.73         59.76         9.53 o
   1  -8  14          4.71         11.08        10.08 o
   2  -8  14        171.71        156.76        16.14 o
  -4  -7  14          0.81         -9.61        23.63 o
  -3  -7  14        103.65         78.69        10.49 o
  -2  -7  14        466.28        448.30        14.94 o
  -1  -7  14          5.38         14.38         6.79 o
   0  -7  14         65.64         62.09         8.53 o
   1  -7  14        284.02        252.74        16.67 o
   2  -7  14         90.29         88.24        14.32 o
   3  -7  14          3.61         28.18        20.43 o
  -5  -6  14         22.19         31.57        27.73 o
  -4  -6  14         16.55          0.60        19.24 o
  -3  -6  14        176.60        175.05        10.70 o
  -2  -6  14          0.21         10.43         6.92 o
  -1  -6  14          8.88          3.51         6.32 o
   0  -6  14        232.09        208.05        12.59 o
   1  -6  14         23.00         21.69         9.36 o
   2  -6  14         60.68         48.77        12.90 o
   3  -6  14         12.43        -13.49        15.57 o
  -5  -5  14          2.70          3.07        25.46 o
  -4  -5  14         69.96         66.37        27.81 o
  -3  -5  14          0.25         -5.96         5.96 o
  -2  -5  14        645.52        623.78        17.90 o
  -1  -5  14         71.24         76.62         6.67 o
   0  -5  14         26.69         26.73         5.71 o
   1  -5  14        194.59        197.42        18.54 o
   2  -5  14        359.73        264.31        27.07 o
   3  -5  14          0.63        -10.96        10.96 o
  -5  -4  14          1.39         11.62        26.76 o
  -4  -4  14         20.56         40.23        20.99 o
  -3  -4  14         25.50         31.50         6.86 o
  -2  -4  14        102.72        102.72        12.36 o
  -1  -4  14         68.74         65.95         8.07 o
   0  -4  14         30.33         30.59         7.09 o
   1  -4  14         84.90         92.52        11.08 o
   2  -4  14          3.73          3.82        11.10 o
   3  -4  14        100.19         96.61        14.29 o
  -5  -3  14          3.94          6.38        54.68 o
  -4  -3  14         99.04         88.77        21.65 o
  -3  -3  14        196.01        193.16        12.94 o
  -2  -3  14          0.50          3.88        10.77 o
  -1  -3  14          0.91         -5.17         5.76 o
   0  -3  14        130.51        138.46         9.41 o
   1  -3  14         17.62          6.98         7.94 o
   2  -3  14        209.21        213.01        17.90 o
   3  -3  14        128.24        130.18        13.87 o
  -5  -2  14         46.92         53.23        26.07 o
  -4  -2  14        133.26        185.14        35.15 o
  -3  -2  14         25.14         29.47         8.38 o
  -2  -2  14         67.05         66.55         8.40 o
  -1  -2  14          1.19          0.52         5.78 o
   0  -2  14         17.64         12.71         8.65 o
   1  -2  14        150.69        136.00        10.44 o
   2  -2  14        199.85        218.61        13.44 o
   3  -2  14         14.34          7.91        15.25 o
  -5  -1  14        140.45        159.75        43.75 o
  -4  -1  14         15.08         22.91        11.45 o
  -3  -1  14        141.39        157.53        12.28 o
  -2  -1  14        111.39        103.73         7.45 o
  -1  -1  14         19.15         17.41         6.53 o
   0  -1  14          1.06          9.73         6.99 o
   1  -1  14        128.97        109.65         9.98 o
   2  -1  14         11.80          6.89        11.18 o
   3  -1  14         80.44         89.20        14.51 o
  -5   0  14         26.64         49.47         9.68 o
  -4   0  14        326.27        348.33        22.55 o
  -3   0  14         15.54         20.15         8.91 o
  -2   0  14         70.28         89.39         7.45 o
  -1   0  14         37.93         45.18         7.57 o
   0   0  14        170.23        186.22        11.44 o
   1   0  14         26.69         14.09        10.05 o
   2   0  14        224.74        244.25        15.65 o
   3   0  14         18.52         26.13        22.63 o
  -5   1  14         63.10         64.83        14.36 o
  -4   1  14        104.06         84.70        12.05 o
  -3   1  14        148.60        163.94         9.39 o
  -2   1  14         46.74         52.78         7.73 o
  -1   1  14         27.09         36.15         7.88 o
   0   1  14          0.93          1.07         8.57 o
   1   1  14         97.83        111.38        13.22 o
   2   1  14         28.32         20.88        12.23 o
  -4   2  14         43.40         61.95         7.36 o
  -3   2  14        143.80        162.77        10.23 o
  -2   2  14         11.35         20.10         7.93 o
  -1   2  14        129.91        121.14        10.93 o
   0   2  14         81.53         98.54        13.12 o
   1   2  14          1.43          0.44        11.47 o
   2   2  14         36.28         55.91        16.11 o
  -4   3  14         30.07         43.27        10.76 o
  -3   3  14          0.57         -8.61         8.61 o
  -2   3  14        129.67        132.00        17.73 o
  -1   3  14        233.33        243.46        15.36 o
   0   3  14          0.16         -4.16        11.94 o
   1   3  14          2.08          0.73        13.59 o
  -3   4  14         84.68         83.99        12.95 o
  -2   4  14        119.46        102.29        11.53 o
  -1   4  14          8.15         34.36        17.62 o
   0   4  14         32.67         28.10        13.94 o
  -1   5  14         49.56         20.31        26.17 o
  -2  -9  15         30.72         37.01        12.29 o
  -1  -9  15         13.82         10.73         9.94 o
   0  -9  15         13.24        -10.45        10.45 o
  -3  -8  15        382.97        333.96        28.23 o
  -2  -8  15          8.37         17.01        10.98 o
  -1  -8  15          2.29          0.15        15.98 o
   0  -8  15        257.35        249.47        16.43 o
   1  -8  15        115.21         90.56        12.19 o
  -4  -7  15         60.20         18.05        48.82 o
  -3  -7  15          1.61         -1.26        21.43 o
  -2  -7  15         67.74         84.61        10.89 o
  -1  -7  15        137.48        160.95        20.86 o
   0  -7  15         11.94         12.62         9.09 o
   1  -7  15         52.59         57.75        11.53 o
   2  -7  15        116.87        137.75        20.35 o
  -4  -6  15          4.40         22.92        27.92 o
  -3  -6  15         32.41         27.62         9.97 o
  -2  -6  15         47.80         47.37         8.57 o
  -1  -6  15         37.03         28.16         5.84 o
   0  -6  15        153.89        181.25        20.18 o
   1  -6  15        205.28        236.94        35.23 o
   2  -6  15          5.17         -7.74        14.47 o
  -4  -5  15          8.26         10.33        22.88 o
  -3  -5  15        143.67        147.66        10.93 o
  -2  -5  15         15.97         21.11         7.99 o
  -1  -5  15          0.90          1.07         6.02 o
   0  -5  15        157.97        147.40         8.37 o
   1  -5  15          2.41          5.98        11.99 o
   2  -5  15         49.51         60.83        16.19 o
  -4  -4  15        172.57        196.45        28.03 o
  -3  -4  15         40.70         57.28         8.15 o
  -2  -4  15         15.58         24.35        11.18 o
  -1  -4  15         66.02         72.79         8.17 o
   0  -4  15          0.15         -7.87         7.87 o
   1  -4  15         64.17         66.62         8.86 o
   2  -4  15         39.22         33.33        10.26 o
  -5  -3  15        122.39        134.36        42.18 o
  -4  -3  15          9.09        -16.99        22.64 o
  -3  -3  15        125.12        141.64        14.56 o
  -2  -3  15        161.41        172.64        14.05 o
  -1  -3  15         60.78         30.90        11.91 o
   0  -3  15        126.33        121.30         9.69 o
   1  -3  15         43.06         45.28         9.82 o
   2  -3  15          1.21         16.75        11.96 o
  -5  -2  15          2.39        -16.01        37.89 o
  -4  -2  15        213.90        188.58        15.94 o
  -3  -2  15         77.91         64.22        10.70 o
  -2  -2  15          7.67         13.42         6.21 o
  -1  -2  15          5.57          6.94         7.01 o
   0  -2  15         56.55         69.01         8.71 o
   1  -2  15          3.35         15.17         9.84 o
   2  -2  15        215.54        217.72        15.92 o
  -4  -1  15        133.28        119.87        11.25 o
  -3  -1  15         47.41         33.80        10.19 o
  -2  -1  15        148.14        169.96        10.42 o
  -1  -1  15         63.90         54.69         8.50 o
   0  -1  15          4.23          2.98         8.47 o
   1  -1  15        276.53        265.37        15.52 o
   2  -1  15        147.22        148.29        14.40 o
  -4   0  15         67.97         36.04        11.26 o
  -3   0  15        115.38        120.89        12.21 o
  -2   0  15         27.51         25.03         9.72 o
  -1   0  15         10.36         25.92         8.45 o
   0   0  15         89.57         91.24        13.46 o
   1   0  15         42.01         58.75        11.75 o
   2   0  15         30.84         31.45        28.90 o
  -4   1  15        137.85         97.99        17.67 o
  -3   1  15          8.13         21.56         8.04 o
  -2   1  15         19.89         23.47        12.17 o
  -1   1  15        204.53        195.72        12.83 o
   0   1  15         11.35         12.74        13.51 o
   1   1  15         23.67         33.07        12.81 o
  -3   2  15         46.99         54.44         9.90 o
  -2   2  15        223.61        235.62        13.59 o
  -1   2  15         40.18         30.54        13.48 o
   0   2  15         31.49         42.87        12.27 o
   1   2  15          8.45         67.18        28.90 o
  -3   3  15         41.27         54.29        19.53 o
  -2   3  15         20.23         46.14        10.51 o
  -1   3  15        133.90        125.92        15.57 o
   0   3  15         41.39         16.01        26.56 o
  -2  -7  16          1.80         -7.61         9.25 o
  -1  -7  16         26.76         37.76         9.33 o
   0  -7  16        121.98         98.07        11.81 o
  -3  -6  16         26.05         32.56         9.41 o
  -2  -6  16          3.02         -9.70         9.70 o
  -1  -6  16        187.84        186.07        12.42 o
   0  -6  16         24.58         29.71        10.14 o
   1  -6  16         86.98        100.88        14.78 o
  -3  -5  16          8.98          5.31        12.12 o
  -2  -5  16         29.98         40.82         9.71 o
  -1  -5  16         34.29         36.39         7.51 o
   0  -5  16        128.69        133.81         9.08 o
   1  -5  16        127.93        144.99        28.51 o
  -3  -4  16        159.87        154.13        11.21 o
  -2  -4  16         87.91         75.77        13.41 o
  -1  -4  16         28.14         25.22         7.91 o
   0  -4  16        152.95        146.07        11.24 o
   1  -4  16         13.02         27.90        10.48 o
  -4  -3  16         52.30         67.53        27.58 o
  -3  -3  16          4.04          5.40        10.17 o
  -2  -3  16         52.17         54.70         8.02 o
  -1  -3  16         80.04         68.48         9.28 o
   0  -3  16          0.09          6.98         8.65 o
   1  -3  16        155.35        163.50        12.44 o
  -3  -2  16         81.78         94.66        19.48 o
  -2  -2  16         56.69         71.37        10.93 o
  -1  -2  16          3.92         -9.41         9.41 o
   0  -2  16         42.24         61.27        10.04 o
   1  -2  16        103.32         99.06        13.08 o
  -3  -1  16         80.35         84.45        14.07 o
  -2  -1  16          1.93         -2.49         9.12 o
  -1  -1  16          6.70          1.76         8.62 o
   0  -1  16          1.34          5.73        11.97 o
   1  -1  16         17.20         26.80        16.84 o
  -3   0  16         14.73         14.02        13.58 o
  -2   0  16        144.10        142.34        10.65 o
  -1   0  16          0.35         -6.23         9.54 o
   0   0  16          1.80        -11.02        11.02 o
  -2   1  16         20.42         34.74        13.48 o
  -1   1  16         34.49         32.69        15.15 o
  -1  -4  17          0.26         32.42        17.58 o
  -1  -3  17         21.31         24.22        17.19 o
                                                
