# Supplementary material for: Crystal structures of tetra­methyl­ammonium (2,2′-bi­pyridine)­tetra­cyanidoferrate(III) trihydrate and poly[[(2,2′-bi­pyridine-κ2 N,N′)di-μ2-cyanido-dicyanido(μ-ethyl­enedi­amine)(ethyl­enedi­amine-κ2 N,N′)­cadmium(II)iron(II)] monohydrate]
Source: Acta Crystallogr E Crystallogr Commun. 2016 Apr 29;72(Pt 5):741–6. doi: 10.1107/S2056989016006848 (PMC4908514; doi:10.1107/S2056989016006848)
Supplement: Supplementary file 3 [file e-72-00741-IIsup3.hkl]

#
# h,k,l, Fc-squared, Fo-squared, sigma(Fo-squared), status flag
#
data_II
_shelx_title ' KCFERN3_0m_a.res in C2/c'
_shelx_refln_list_code          4
_shelx_F_calc_maximum      316.52
_exptl_crystal_F_000      1144.00
_reflns_d_resolution_high  0.7501

loop_
 _space_group_symop_operation_xyz
 'x, y, z'
 '-x, y, -z+1/2'
 'x+1/2, y+1/2, z'
 '-x+1/2, y+1/2, -z+1/2'
 '-x, -y, -z'
 'x, -y, z-1/2'
 '-x+1/2, -y+1/2, -z'
 'x+1/2, -y+1/2, z-1/2'

_cell_length_a     7.4184
_cell_length_b    28.5335
_cell_length_c    11.0935
_cell_angle_alpha  90.000
_cell_angle_beta  109.143
_cell_angle_gamma  90.000

_shelx_F_squared_multiplier     1.000

loop_
 _refln_index_h
 _refln_index_k
 _refln_index_l
 _refln_F_squared_calc
 _refln_F_squared_meas
 _refln_F_squared_sigma
 _refln_observed_status
   2   0   0      85612.23      85574.85       932.94 o
   4   0   0      34555.50      33705.49       244.87 o
   6   0   0      10310.80      10475.18        90.81 o
   8   0   0       4015.00       4080.90        71.77 o
   1   1   0       6904.20       4843.38       469.28 o
   3   1   0       5908.24       5766.30        37.58 o
   5   1   0       6811.72       6783.24        46.05 o
   7   1   0       2751.19       2616.60        33.56 o
   9   1   0       1601.49       1521.52        51.99 o
   2   2   0      13965.78      13427.98        69.60 o
   4   2   0      23317.70      24108.63       122.22 o
   6   2   0       3587.87       3590.98        33.08 o
   8   2   0       1786.49       1781.57        41.78 o
   1   3   0      61915.71      64501.39       418.25 o
   3   3   0      20016.83      19849.11       108.29 o
   5   3   0      21345.59      21711.62       115.39 o
   7   3   0       5010.42       5109.49        47.49 o
   9   3   0       2662.00       2637.55        91.71 o
   2   4   0        330.32        287.67         6.82 o
   4   4   0       4171.77       4349.61        35.46 o
   6   4   0        192.33        232.41        11.61 o
   8   4   0       1425.62       1350.32        37.52 o
   1   5   0      52987.02      55233.76       277.26 o
   3   5   0      33262.08      33174.97       162.73 o
   5   5   0      23609.26      23657.76       131.74 o
   7   5   0       8154.43       8018.54        64.04 o
   9   5   0       3371.58       3448.86        90.43 o
   0   6   0       9551.63       9748.91        67.94 o
   2   6   0      10246.20      10425.20        69.75 o
   4   6   0       9322.89       9215.66        56.69 o
   6   6   0       4042.07       3959.83        38.35 o
   8   6   0       3585.76       3559.49        52.26 o
   1   7   0          9.08         17.26         2.81 o
   3   7   0       2802.05       2733.15        23.51 o
   5   7   0       4952.14       5023.35        40.08 o
   7   7   0       3086.72       3064.55        38.46 o
   9   7   0       1423.21       1329.71        63.55 o
   0   8   0      89943.23      91714.33       693.24 o
   2   8   0      82772.95      86521.34       406.63 o
   4   8   0      32838.36      32843.46       180.68 o
   6   8   0       4609.43       4570.51        42.61 o
   8   8   0       6133.78       6205.05        70.18 o
   1   9   0          6.42         17.99         2.82 o
   3   9   0       8391.25       8528.99        50.65 o
   5   9   0      12940.93      12902.12        79.01 o
   7   9   0       3259.93       3235.11        39.79 o
   9   9   0       1109.74       1131.66        62.28 o
   0  10   0      26968.90      28204.54       189.15 o
   2  10   0      33274.27      34334.57       170.84 o
   4  10   0      16012.59      16001.75        89.60 o
   6  10   0       6132.18       6149.48        51.31 o
   8  10   0       3337.68       3444.69        55.37 o
   1  11   0      36751.98      38104.03       183.19 o
   3  11   0      30438.20      30845.31       186.27 o
   5  11   0       3585.82       3563.92        33.33 o
   7  11   0       7475.07       7477.80        59.79 o
   0  12   0       5570.78       5035.88        42.57 o
   2  12   0         37.34          1.77         3.86 o
   4  12   0       1477.76       1518.50        17.68 o
   6  12   0        840.79        899.56        22.09 o
   8  12   0        516.84        503.85        30.00 o
   1  13   0      24278.13      24541.74       123.19 o
   3  13   0      23526.00      24022.37       129.19 o
   5  13   0      10746.77      10448.00        66.61 o
   7  13   0       4923.03       4833.70        55.38 o
   0  14   0      20298.98      20850.67       145.78 o
   2  14   0      22336.31      23826.79       129.87 o
   4  14   0       7165.17       7215.27        46.98 o
   6  14   0       1993.60       2091.80        29.98 o
   8  14   0       1393.80       1375.16        42.68 o
   1  15   0       3483.32       3404.17        25.63 o
   3  15   0       3816.17       3536.75        29.19 o
   5  15   0       2061.99       2029.17        31.60 o
   7  15   0       1693.24       1695.26        37.53 o
   0  16   0      61872.61      65694.45       472.11 o
   2  16   0      24651.37      24316.09       130.20 o
   4  16   0      10650.87      10719.40        71.83 o
   6  16   0       5080.77       5038.27        46.08 o
   8  16   0       1721.85       1578.87        62.20 o
   1  17   0       3616.05       3417.72        25.28 o
   3  17   0       1953.66       2023.77        22.66 o
   5  17   0       3432.93       3419.46        32.42 o
   7  17   0       1502.23       1452.18        37.24 o
   0  18   0      20818.77      20949.89       163.33 o
   2  18   0      13356.63      13362.92        78.41 o
   4  18   0       4484.97       4368.47        38.13 o
   6  18   0       3334.85       3300.63        43.03 o
   8  18   0       1497.02       1377.78        88.91 o
   1  19   0      33028.14      34242.00       170.39 o
   3  19   0      10789.61      10778.15        69.89 o
   5  19   0      11372.22      11405.91        78.66 o
   7  19   0       3729.41       3855.10        67.39 o
   0  20   0        128.88        110.95        10.72 o
   2  20   0       2239.02       2197.34        23.98 o
   4  20   0       2367.91       2285.60        42.24 o
   6  20   0        953.27        933.94        29.71 o
   1  21   0       8828.88       8981.26        53.51 o
   3  21   0       5408.00       5499.60        46.61 o
   5  21   0       8873.17       8674.20        88.03 o
   7  21   0       2408.46       2317.68        66.20 o
   0  22   0      11532.26      11834.70       107.05 o
   2  22   0       4511.56       4549.83        37.30 o
   4  22   0       1694.48       1790.95        32.28 o
   6  22   0       3209.09       3238.17        64.59 o
   1  23   0          2.45          9.80         6.59 o
   3  23   0       1538.03       1472.41        23.01 o
   5  23   0        902.67        875.09        23.19 o
   7  23   0       1686.70       1536.10        98.70 o
   0  24   0      14488.07      14963.64       127.08 o
   2  24   0      13739.35      13941.75        95.53 o
   4  24   0       6504.85       6557.71        72.62 o
   6  24   0       4375.35       4517.10        74.87 o
   1  25   0        353.13        344.56        11.00 o
   3  25   0        964.42       1046.47        24.20 o
   5  25   0       1333.44       1385.86        42.30 o
   7  25   0        810.77        710.86       126.85 o
   0  26   0       1279.70       1229.34        30.80 o
   2  26   0       3238.45       3240.00        32.76 o
   4  26   0       2045.25       1915.62        33.53 o
   6  26   0       1677.01       1700.75        60.46 o
   1  27   0       9477.11       9750.27        66.03 o
   3  27   0      10855.85      11074.11       117.21 o
   5  27   0       2397.80       2444.48        64.67 o
   0  28   0        976.61        938.81        27.48 o
   2  28   0       1571.12       1514.30        26.30 o
   4  28   0        184.78        188.55        21.95 o
   6  28   0        709.05        706.60        66.25 o
   1  29   0       7787.86       8062.80        56.87 o
   3  29   0       5254.96       5476.94        95.18 o
   5  29   0       2038.76       1984.19        61.21 o
   0  30   0       1578.61       1697.71        38.40 o
   2  30   0       4556.36       4628.77        61.98 o
   4  30   0       1125.38       1137.83        40.30 o
   1  31   0         64.10         39.42        13.85 o
   3  31   0        208.80        179.12        22.86 o
   5  31   0        390.45        403.77        51.64 o
   0  32   0       3809.96       3672.70        85.49 o
   2  32   0       9220.27       9395.61       146.92 o
   4  32   0       2112.13       2321.53        64.33 o
   1  33   0        308.89        337.39        22.91 o
   3  33   0        375.19        428.27        33.91 o
   0  34   0        984.73       1054.23        51.11 o
   2  34   0        758.74        768.39        36.03 o
   4  34   0        585.46        390.10       206.86 o
   1  35   0       3853.58       3846.06        92.85 o
   3  35   0       2156.91       2024.91        97.57 o
   0  36   0          6.82         52.80        92.26 o
   2  36   0        327.87        366.58        36.28 o
   1  37   0       1898.43       1741.44       149.05 o
   0  38   0       1796.65       1452.12       219.81 o
  -9   1   1         67.96         44.37        33.60 o
  -7   1   1        123.90        149.15        13.84 o
  -5   1   1        924.11        951.50        17.76 o
  -3   1   1         29.40         27.36         3.76 o
  -1   1   1      24789.35      21403.54       929.71 o
   1   1   1       2125.11       2142.42        17.51 o
   3   1   1        420.03        286.14         8.96 o
   5   1   1       3038.45       2943.16        26.98 o
   7   1   1         11.43         18.37        14.56 o
   9   1   1         48.48        123.95        50.02 o
  -8   2   1         75.19         72.24        18.76 o
  -6   2   1       2404.10       2342.06        29.70 o
  -4   2   1        236.87        174.01         6.94 o
  -2   2   1       3670.15       3553.61        23.62 o
   2   2   1       1261.53       1407.25        14.49 o
   4   2   1       2643.15       2712.30        23.51 o
   6   2   1       1821.91       1813.23        27.10 o
   8   2   1        217.68        247.91        24.98 o
  -9   3   1          9.20         25.13        34.00 o
  -7   3   1        794.59        777.24        20.87 o
  -5   3   1         33.70         24.75         6.81 o
  -3   3   1        762.59        767.98        11.20 o
  -1   3   1       3303.32       3355.85        29.15 o
   1   3   1      30201.32      30877.31       156.30 o
   3   3   1      14429.07      15323.00        95.56 o
   5   3   1       2068.30       2010.89        24.65 o
   7   3   1         54.10         71.96        14.61 o
   9   3   1        122.88        111.28        62.80 o
  -8   4   1         88.04        134.57        18.55 o
  -6   4   1         14.03         32.02         9.05 o
  -4   4   1       2254.19       2536.68        22.84 o
  -2   4   1       3773.98       3509.59        83.33 o
   0   4   1       9572.96       8385.53       146.75 o
   2   4   1      12043.61      11866.04        65.72 o
   4   4   1         21.00         16.86         6.08 o
   6   4   1         50.13         38.15        10.93 o
   8   4   1         19.78         26.62        25.80 o
  -9   5   1        320.01        451.93        37.71 o
  -7   5   1        219.81        223.91        14.81 o
  -5   5   1       3095.32       3099.70        28.95 o
  -3   5   1        794.18        720.59        11.38 o
  -1   5   1       1980.90       1591.98        12.31 o
   1   5   1      11634.94      12639.01        82.30 o
   3   5   1       8762.08       8759.28        59.66 o
   5   5   1       3102.34       2994.17        30.07 o
   7   5   1        919.98        942.24        24.08 o
   9   5   1          2.44        -38.01        52.20 o
  -8   6   1        472.40        446.07        23.42 o
  -6   6   1        177.50        173.21        10.98 o
  -4   6   1         75.50         59.19         5.92 o
  -2   6   1         68.37         96.70         4.12 o
   0   6   1        279.11        271.84         7.14 o
   2   6   1      19833.80      21766.99       118.34 o
   4   6   1       5198.72       5223.88        39.23 o
   6   6   1        142.51        141.41        12.23 o
   8   6   1         49.86         44.66        23.91 o
  -9   7   1        537.88        504.26        46.20 o
  -7   7   1        130.85        135.12        12.97 o
  -5   7   1       3900.01       3879.83        31.49 o
  -3   7   1         10.55          1.94         3.58 o
  -1   7   1       8377.93       8401.80        46.24 o
   1   7   1       9656.59      10393.58        64.20 o
   3   7   1       4999.14       5059.21        35.67 o
   5   7   1        562.38        567.08        15.05 o
   7   7   1        759.93        717.21        22.29 o
  -8   8   1         43.75         32.66        20.95 o
  -6   8   1        423.08        442.42        13.78 o
  -4   8   1       1122.68       1121.43        14.86 o
  -2   8   1        678.93        807.51        11.17 o
   0   8   1       7932.85       7643.48        50.52 o
   2   8   1        402.33        313.59         7.73 o
   4   8   1        633.68        584.44        15.42 o
   6   8   1          1.06         25.57        11.74 o
   8   8   1         35.24         17.79        25.26 o
  -9   9   1         15.54         -9.98        38.70 o
  -7   9   1        690.48        765.00        21.84 o
  -5   9   1        300.05        299.49         9.95 o
  -3   9   1       9645.67       9880.37        60.12 o
  -1   9   1         54.61         61.39         3.61 o
   1   9   1       5254.35       5010.68        32.32 o
   3   9   1       3832.59       3789.24        28.71 o
   5   9   1        657.65        691.75        17.55 o
   7   9   1        575.25        566.81        21.53 o
  -8  10   1        663.84        702.97        26.52 o
  -6  10   1         56.73         30.99         9.31 o
  -4  10   1       2943.24       2866.15        25.32 o
  -2  10   1      12125.16      12674.69        68.79 o
   0  10   1       3629.61       3392.61        25.30 o
   2  10   1      25378.74      27236.10       141.46 o
   4  10   1       5901.79       5984.85        45.58 o
   6  10   1        842.99        884.96        21.52 o
   8  10   1       1156.62       1301.14        39.24 o
  -9  11   1         10.87         63.87        52.95 o
  -7  11   1        862.11        873.36        25.14 o
  -5  11   1         11.14         12.95         7.18 o
  -3  11   1       4402.89       4297.56        30.68 o
  -1  11   1        231.40        307.09         6.78 o
   1  11   1       9279.32       9799.58        58.75 o
   3  11   1        363.60        309.46         9.17 o
   5  11   1        199.82        185.81        10.75 o
   7  11   1        274.17        308.45        20.19 o
  -8  12   1          2.69        -12.31        22.76 o
  -6  12   1         67.28         90.34        10.24 o
  -4  12   1        410.37        342.64         9.92 o
  -2  12   1       1526.25       1532.72        15.16 o
   0  12   1        320.92        351.03         7.28 o
   2  12   1       1247.41       1362.04        15.75 o
   4  12   1        102.51         81.45         7.67 o
   6  12   1        319.85        302.76        15.07 o
   8  12   1         54.95         22.02        30.41 o
  -7  13   1        393.61        396.55        18.71 o
  -5  13   1         15.57         18.06         7.69 o
  -3  13   1         17.15          6.40         4.60 o
  -1  13   1       5440.41       5043.62        32.74 o
   1  13   1      13317.57      13337.92        82.42 o
   3  13   1      16909.71      17123.47        99.90 o
   5  13   1         30.07         27.94         9.93 o
   7  13   1        347.40        402.57        24.51 o
  -8  14   1        238.05        232.19        27.25 o
  -6  14   1        574.63        573.40        16.28 o
  -4  14   1       1646.13       1547.91        19.04 o
  -2  14   1         42.92         20.97         4.54 o
   0  14   1       5399.80       5049.72        32.70 o
   2  14   1       8396.47       8235.90        52.79 o
   4  14   1       2171.59       2310.06        23.80 o
   6  14   1       1371.81       1406.76        27.22 o
   8  14   1          1.94          0.95        32.18 o
  -7  15   1        380.49        420.14        21.48 o
  -5  15   1       1809.59       1819.51        26.10 o
  -3  15   1       2377.81       2322.46        23.54 o
  -1  15   1       9921.06      10128.23        58.33 o
   1  15   1        782.83        649.72        10.67 o
   3  15   1      11902.64      12176.79        75.26 o
   5  15   1       2102.84       2071.63        26.29 o
   7  15   1        853.34        859.32        27.70 o
  -8  16   1         45.93         91.59        32.42 o
  -6  16   1        342.76        374.27        13.64 o
  -4  16   1        632.51        619.99        13.32 o
  -2  16   1       1457.46       1381.02        16.05 o
   0  16   1        665.01        606.24        10.29 o
   2  16   1          7.60         -2.67         5.94 o
   4  16   1       2287.01       2220.57        27.79 o
   6  16   1          1.03        -14.31        14.31 o
   8  16   1        234.66        129.85        49.31 o
  -7  17   1         50.80         60.68        20.60 o
  -5  17   1        409.72        411.83        12.88 o
  -3  17   1         25.10         32.36         6.43 o
  -1  17   1         63.32         36.62         4.91 o
   1  17   1       5441.29       4981.05        40.80 o
   3  17   1        345.71        339.14        11.49 o
   5  17   1       2474.84       2297.76        31.96 o
   7  17   1          8.28         35.79        25.41 o
  -8  18   1        252.47         60.70        47.58 o
  -6  18   1       2912.46       2937.86        37.72 o
  -4  18   1       2201.67       2252.54        25.92 o
  -2  18   1       4194.76       4008.13        30.55 o
   0  18   1       6354.61       6649.20        44.21 o
   2  18   1       2892.58       2852.91        27.90 o
   4  18   1       3457.93       3531.06        35.39 o
   6  18   1       1301.77       1347.48        32.97 o
  -7  19   1         26.76         39.72        20.53 o
  -5  19   1          9.78          7.31         9.03 o
  -3  19   1        771.87        777.35        15.86 o
  -1  19   1       2093.61       2085.29        20.46 o
   1  19   1       5131.35       5209.08        39.80 o
   3  19   1        149.16        187.20        10.01 o
   5  19   1        710.86        677.41        23.14 o
   7  19   1         12.28         30.77        30.19 o
  -8  20   1         28.93        156.92        78.51 o
  -6  20   1         24.02         30.66        13.70 o
  -4  20   1        548.39        600.46        17.65 o
  -2  20   1        111.06        114.60         7.30 o
   0  20   1         83.82         73.98         5.96 o
   2  20   1        194.06        209.17         9.37 o
   4  20   1         44.01         29.61        11.74 o
   6  20   1          3.69         -8.99        20.26 o
  -7  21   1         58.46         68.30        29.39 o
  -5  21   1        996.76        977.78        26.93 o
  -3  21   1         82.69         71.66         9.49 o
  -1  21   1       4738.99       4672.67        33.61 o
   1  21   1       2092.90       2018.26        24.74 o
   3  21   1       1582.25       1617.50        23.77 o
   5  21   1       1967.58       1897.50        32.70 o
   7  21   1        135.49         96.12        35.03 o
  -6  22   1        370.87        354.83        23.71 o
  -4  22   1         70.34         67.54        11.53 o
  -2  22   1        439.31        476.27        13.43 o
   0  22   1       8922.59       9091.54        62.97 o
   2  22   1       3829.77       3835.73        34.03 o
   4  22   1       2111.02       2086.65        31.42 o
   6  22   1        154.74        152.72        25.58 o
  -7  23   1         92.48        109.51        44.58 o
  -5  23   1       1592.42       1529.08        31.38 o
  -3  23   1        207.29        199.28        12.03 o
  -1  23   1       1736.03       1673.12        19.94 o
   1  23   1       2679.78       2630.08        29.31 o
   3  23   1       2148.87       2082.36        33.60 o
   5  23   1       1033.74        973.06        29.59 o
   7  23   1        318.19        309.93        68.62 o
  -6  24   1        118.25        104.94        27.61 o
  -4  24   1          5.02         -0.50        12.81 o
  -2  24   1         85.53        114.24         9.08 o
   0  24   1       5115.94       5007.13        41.83 o
   2  24   1        304.83        299.16        11.53 o
   4  24   1         85.13         71.59        14.18 o
   6  24   1         59.45        -26.98        31.24 o
  -7  25   1         94.42         55.76        68.08 o
  -5  25   1          1.00          4.81        19.10 o
  -3  25   1        351.01        349.30        14.25 o
  -1  25   1        119.01        119.09         8.70 o
   1  25   1         88.66         89.21        10.51 o
   3  25   1        115.74        128.66        11.99 o
   5  25   1         62.37         66.75        20.15 o
  -6  26   1        653.90        629.13        36.75 o
  -4  26   1       2834.72       2627.47        40.61 o
  -2  26   1       2455.02       2368.60        26.39 o
   0  26   1       2026.47       1960.32        33.37 o
   2  26   1       3894.53       3689.90        44.99 o
   4  26   1       2070.70       1872.15        36.92 o
   6  26   1       1155.23       1041.36        63.03 o
  -5  27   1         70.31         89.30        23.03 o
  -3  27   1        248.18        252.17        14.97 o
  -1  27   1         95.72        112.50         9.41 o
   1  27   1         52.17         43.53        10.75 o
   3  27   1        105.85         86.43        13.12 o
   5  27   1         46.08         16.15        23.23 o
  -6  28   1         16.59         90.79        41.40 o
  -4  28   1         28.84         60.64        19.78 o
  -2  28   1         72.14         43.88        12.30 o
   0  28   1       1612.21       1601.60        25.35 o
   2  28   1         53.94         41.85        16.21 o
   4  28   1         25.04         48.17        17.79 o
   6  28   1         25.60        148.82        80.69 o
  -5  29   1         50.67         54.68        29.51 o
  -3  29   1        367.89        409.18        21.89 o
  -1  29   1        321.05        288.90        12.08 o
   1  29   1       2459.27       2257.25        33.01 o
   3  29   1       3210.90       2896.98        56.63 o
   5  29   1        450.40        315.22        40.53 o
  -4  30   1         50.39         52.76        23.92 o
  -2  30   1        352.17        418.85        17.36 o
   0  30   1        886.85        920.08        24.22 o
   2  30   1       1867.30       1911.68        50.01 o
   4  30   1        553.02        526.16        34.22 o
  -5  31   1         21.89        -36.56        36.56 o
  -3  31   1        404.42        399.45        25.08 o
  -1  31   1        514.98        466.10        19.36 o
   1  31   1       1020.98        970.75        32.85 o
   3  31   1        604.28        534.06        29.25 o
   5  31   1         92.43        163.13        46.37 o
  -4  32   1        107.21         89.74        32.71 o
  -2  32   1        264.07        262.82        20.32 o
   0  32   1          1.93          5.50        16.41 o
   2  32   1        159.42        196.60        25.19 o
   4  32   1        115.55         55.10        41.15 o
  -3  33   1          6.01          2.85        22.66 o
  -1  33   1         17.48         34.49        17.61 o
   1  33   1        678.20        744.00        35.32 o
   3  33   1        101.81        105.26        37.18 o
  -4  34   1       1138.63       1254.49        68.26 o
  -2  34   1       2301.81       2265.36        53.48 o
   0  34   1        447.10        393.78        22.99 o
   2  34   1       1365.82       1287.52        55.78 o
  -3  35   1          7.77         -1.09        31.17 o
  -1  35   1         15.87         42.56        22.49 o
   1  35   1         13.47         48.08        35.57 o
   3  35   1          4.63        -20.02        63.54 o
  -2  36   1        208.18         49.41        63.78 o
   0  36   1          4.45          3.08        28.92 o
   2  36   1         19.43        137.19       104.74 o
  -1  37   1        507.69        402.10        84.89 o
   1  37   1        676.05        654.16        70.00 o
  -8   0   2       4874.19       5074.71        73.00 o
  -6   0   2      25646.07      26080.85       221.82 o
  -4   0   2      10573.96       8999.92        83.56 o
  -2   0   2      12224.12      11322.99        85.38 o
   0   0   2     100186.17     102340.37      1018.10 o
   2   0   2      80382.59      81582.27       614.73 o
   4   0   2      50131.68      52184.85       352.53 o
   6   0   2      18210.90      18524.64       152.63 o
   8   0   2       3741.73       3812.55       101.76 o
  -9   1   2       1534.98       1490.55        43.45 o
  -7   1   2        389.92        411.83        16.66 o
  -5   1   2       3972.49       3999.64        34.36 o
  -3   1   2       8701.71       8699.24        48.98 o
  -1   1   2      12015.42      11662.82        66.64 o
   1   1   2      31842.15      33812.32       172.98 o
   3   1   2       8608.94       8937.28        55.75 o
   5   1   2         48.88         58.69         7.62 o
   7   1   2       2787.39       2814.34        42.42 o
  -8   2   2       3338.20       3160.83        43.51 o
  -6   2   2       8575.38       8549.83        60.32 o
  -4   2   2      18026.43      18145.54        98.76 o
  -2   2   2      28982.13      28799.82       139.32 o
   0   2   2       9276.12       9478.76        48.02 o
   2   2   2      50247.18      53226.44       253.58 o
   4   2   2      11160.67      11161.04        67.16 o
   6   2   2      10806.03      10599.42        70.59 o
   8   2   2       1758.68       1713.76        51.50 o
  -9   3   2       3320.63       3304.47        62.96 o
  -7   3   2       5038.32       5044.10        46.41 o
  -5   3   2      17788.46      17532.89       107.63 o
  -3   3   2      29964.61      29869.22       147.90 o
  -1   3   2      95515.20      96928.21       487.85 o
   1   3   2      34476.72      35517.86       169.49 o
   3   3   2      25363.07      24360.42       127.04 o
   5   3   2      13729.11      13695.64        94.66 o
   7   3   2       7874.72       8021.98        65.07 o
  -8   4   2        723.95        703.89        23.89 o
  -6   4   2       1263.52       1208.59        21.37 o
  -4   4   2         19.36         24.00         5.09 o
  -2   4   2       1702.00       1650.21        15.94 o
   0   4   2       1665.97       1565.22        12.57 o
   2   4   2       5375.49       5387.96        35.12 o
   4   4   2        594.42        664.76        15.78 o
   6   4   2       1452.34       1583.50        27.69 o
   8   4   2        820.19        851.47        37.48 o
  -9   5   2       1840.04       1755.85        47.32 o
  -7   5   2       4905.87       4915.45        47.65 o
  -5   5   2      23610.36      23786.17       125.43 o
  -3   5   2      29457.58      30057.72       151.86 o
  -1   5   2      46524.57      47442.55       223.58 o
   1   5   2      21994.38      21752.45       106.73 o
   3   5   2      36395.79      37417.69       192.71 o
   5   5   2       9997.73      10095.16        66.74 o
   7   5   2       6901.07       6696.73        58.71 o
  -8   6   2       2653.34       2663.68        44.46 o
  -6   6   2      10035.30       9766.91        64.92 o
  -4   6   2       9386.61       9272.30        55.16 o
  -2   6   2      19276.01      19947.40        97.51 o
   0   6   2       1125.57       1024.85        10.82 o
   2   6   2      18499.98      18985.34       101.80 o
   4   6   2       7342.04       7195.90        52.10 o
   6   6   2       6125.01       6015.06        51.84 o
   8   6   2       2461.52       2508.12        60.99 o
  -9   7   2        416.53        382.72        33.53 o
  -7   7   2       2158.72       2185.82        30.21 o
  -5   7   2       4916.81       5116.42        37.64 o
  -3   7   2      14256.78      14578.27        82.82 o
  -1   7   2      72868.05      76544.48       374.47 o
   1   7   2       9608.27       9208.17        51.02 o
   3   7   2       3751.73       3580.86        28.48 o
   5   7   2        413.29        424.19        13.48 o
   7   7   2       1061.19       1064.84        31.12 o
  -8   8   2       6840.10       6792.66        65.17 o
  -6   8   2      14422.34      14349.85        85.19 o
  -4   8   2      26060.61      25292.83       130.15 o
  -2   8   2      57351.73      58264.39       302.08 o
   0   8   2      15352.01      14976.19        95.99 o
   2   8   2      47271.96      47821.25       237.58 o
   4   8   2      32984.72      33358.40       174.93 o
   6   8   2      13406.99      13369.93        89.14 o
   8   8   2       5856.71       5731.61        78.23 o
  -9   9   2        193.50        200.65        39.73 o
  -7   9   2       1552.93       1575.31        26.45 o
  -5   9   2       4750.61       4727.78        36.24 o
  -3   9   2       8550.24       8530.28        53.05 o
  -1   9   2      53524.88      56798.54       300.29 o
   1   9   2        502.39        659.82         8.73 o
   3   9   2       2382.56       2530.72        25.35 o
   5   9   2       2480.38       2574.76        30.45 o
   7   9   2       1077.59       1033.58        28.02 o
  -8  10   2       2499.50       2527.80        42.19 o
  -6  10   2       8465.93       8282.02        55.78 o
  -4  10   2       8323.38       7814.33        50.01 o
  -2  10   2      47222.52      49619.88       242.74 o
   0  10   2      20035.15      19755.86       122.44 o
   2  10   2      11845.91      11442.07        61.77 o
   4  10   2      10154.17      10092.55        65.73 o
   6  10   2       5106.48       4971.21        47.22 o
   8  10   2       2363.69       2294.02        78.05 o
  -9  11   2       2502.07       2407.71        86.96 o
  -7  11   2       6113.69       6103.77        48.65 o
  -5  11   2      10741.23      10498.04        63.53 o
  -3  11   2      34965.10      36204.09       190.71 o
  -1  11   2      18077.09      18541.12       102.48 o
   1  11   2      30269.23      31231.35       167.71 o
   3  11   2      28628.09      29289.17       159.02 o
   5  11   2       4284.57       4325.72        40.94 o
   7  11   2       5622.90       5628.55        62.55 o
  -8  12   2        747.82        778.65        27.56 o
  -6  12   2       5746.11       5745.10        42.73 o
  -4  12   2        143.11        140.43         7.97 o
  -2  12   2       2898.59       2835.46        21.79 o
   0  12   2      11598.58      11725.49        74.50 o
   2  12   2       3184.26       3085.66        25.05 o
   4  12   2       6538.75       6706.48        50.08 o
   6  12   2        471.00        520.72        18.70 o
   8  12   2        381.27        365.73        43.82 o
  -9  13   2       1875.59       1654.20        75.72 o
  -7  13   2       4040.38       3981.34        39.66 o
  -5  13   2       8357.11       8310.76        51.77 o
  -3  13   2      14908.56      14487.89        84.60 o
  -1  13   2      25172.84      25209.18       128.01 o
   1  13   2      16517.69      15668.82        96.41 o
   3  13   2      22205.91      22745.00       122.59 o
   5  13   2       9876.00       9909.04        74.92 o
   7  13   2       4907.88       4677.26        60.42 o
  -8  14   2       1898.80       1845.17        52.29 o
  -6  14   2       1702.20       1686.16        23.83 o
  -4  14   2       2819.88       2859.67        26.10 o
  -2  14   2       7971.01       8036.69        49.07 o
   0  14   2       6051.85       5635.13        43.02 o
   2  14   2       9586.65       9505.11        56.42 o
   4  14   2       7493.03       7513.81        54.11 o
   6  14   2       4762.74       4759.63        48.71 o
   8  14   2       1933.16       1966.76       113.56 o
  -7  15   2        791.49        778.92        21.60 o
  -5  15   2        513.88        530.73        13.80 o
  -3  15   2       4573.84       4761.65        37.57 o
  -1  15   2       8373.40       8599.93        51.22 o
   1  15   2      12921.17      13270.25        93.87 o
   3  15   2       2477.98       2436.58        24.43 o
   5  15   2        818.31        861.89        21.93 o
   7  15   2        709.59        762.08        33.77 o
  -8  16   2       4578.30       4519.77        77.06 o
  -6  16   2      10307.05      10057.29        66.35 o
  -4  16   2      11769.38      11682.37        73.55 o
  -2  16   2       6454.30       5722.12        39.81 o
   0  16   2      18353.41      18136.32       113.20 o
   2  16   2      26477.20      26743.34       153.67 o
   4  16   2      23092.74      23394.29       134.01 o
   6  16   2       8953.12       8849.64        74.83 o
  -7  17   2        720.23        794.25        23.11 o
  -5  17   2       3695.67       3712.83        34.35 o
  -3  17   2       4967.89       5086.01        38.83 o
  -1  17   2       6422.49       6450.80        47.51 o
   1  17   2      10756.60      10765.81       141.84 o
   3  17   2       3181.54       3140.87        29.88 o
   5  17   2        934.76       1029.11        24.71 o
   7  17   2        841.22        904.58        39.31 o
  -8  18   2       2042.14       2119.00       115.35 o
  -6  18   2       1794.80       1765.32        26.91 o
  -4  18   2       6719.32       6682.21        47.91 o
  -2  18   2       6307.43       6396.79        42.11 o
   0  18   2      13458.67      13439.81        87.56 o
   2  18   2      11894.23      11747.27        73.18 o
   4  18   2       2862.30       2705.15        30.79 o
   6  18   2       3040.23       2954.72        50.42 o
  -7  19   2       3863.46       3960.43        64.12 o
  -5  19   2       7892.90       7941.71        62.68 o
  -3  19   2      11233.90      11277.83        70.75 o
  -1  19   2      12924.61      13377.24        83.75 o
   1  19   2      17315.62      17388.86       121.20 o
   3  19   2       8086.03       8102.96        58.29 o
   5  19   2      10446.46      10481.61        79.54 o
   7  19   2       2530.79       2324.37        90.64 o
  -8  20   2       1238.36       1251.28        83.04 o
  -6  20   2        190.06        198.13        14.62 o
  -4  20   2       5231.45       5083.12        51.73 o
  -2  20   2       1443.86       1484.27        18.31 o
   0  20   2       1011.14        991.16        18.67 o
   2  20   2       3141.88       3123.50        31.77 o
   4  20   2        393.93        429.01        15.08 o
   6  20   2       1156.67       1191.00        37.87 o
  -7  21   2       1854.59       1844.26        68.82 o
  -5  21   2       7162.13       6938.88        58.05 o
  -3  21   2      11648.01      11626.15        71.51 o
  -1  21   2      17191.23      17477.72       106.46 o
   1  21   2      10991.97      10804.67        84.07 o
   3  21   2       3812.91       3794.84        36.78 o
   5  21   2       5519.65       5493.56        62.88 o
   7  21   2       2523.58       2367.45        93.21 o
  -6  22   2       2603.49       2549.50        47.50 o
  -4  22   2       5293.46       5452.88        44.58 o
  -2  22   2       3624.38       3621.24        31.61 o
   0  22   2       8263.54       8334.55        61.89 o
   2  22   2       3530.50       3634.90        38.01 o
   4  22   2       3304.94       3399.97        47.57 o
   6  22   2       2795.35       2843.81        60.52 o
  -7  23   2        441.66        399.13        46.57 o
  -5  23   2        829.47        778.66        21.89 o
  -3  23   2       3652.12       3548.08        32.80 o
  -1  23   2          1.58          3.86         7.49 o
   1  23   2       4177.62       4079.01        43.29 o
   3  23   2        567.99        510.49        15.77 o
   5  23   2        151.54        183.83        21.92 o
  -6  24   2       3933.60       3954.92        56.38 o
  -4  24   2       7505.65       7578.76        61.99 o
  -2  24   2       5209.08       5233.55        44.29 o
   0  24   2       7607.04       7624.03        60.15 o
   2  24   2       7377.09       7211.11        59.26 o
   4  24   2       9458.52       9238.98       100.00 o
   6  24   2       4636.33       4460.00        84.66 o
  -7  25   2        420.00        334.45        55.19 o
  -5  25   2        695.78        745.20        26.93 o
  -3  25   2       3476.60       3482.96        33.49 o
  -1  25   2       5713.37       5630.27        46.57 o
   1  25   2       1264.16       1209.41        27.84 o
   3  25   2         39.57         65.98        14.88 o
   5  25   2        746.38        861.70        34.06 o
  -6  26   2       1389.54       1369.32        47.66 o
  -4  26   2       2855.45       2774.04        43.10 o
  -2  26   2       4348.84       4247.48        38.54 o
   0  26   2       5619.83       5511.72        50.19 o
   2  26   2       1602.48       1592.04        32.03 o
   4  26   2       2954.28       3064.13        42.48 o
   6  26   2       1114.86       1329.61       117.80 o
  -5  27   2       2875.69       2883.00        60.46 o
  -3  27   2       8079.88       8135.59        80.13 o
  -1  27   2       2562.67       2775.45        31.05 o
   1  27   2       8746.95       9095.11        79.72 o
   3  27   2       7911.66       7705.66        73.90 o
   5  27   2       4744.75       4973.64       101.97 o
  -6  28   2        383.11        306.53        46.45 o
  -4  28   2        115.53        100.41        19.52 o
  -2  28   2        385.00        381.81        14.05 o
   0  28   2       1589.14       1544.37        28.52 o
   2  28   2        243.46        232.56        18.07 o
   4  28   2        865.22        851.35        31.29 o
  -5  29   2       1827.53       1887.77        63.50 o
  -3  29   2       4069.75       4211.11        53.67 o
  -1  29   2       7115.82       7328.31        60.88 o
   1  29   2       6106.51       6173.34        64.35 o
   3  29   2       3714.19       3880.72        64.27 o
   5  29   2       2311.12       2114.16        66.03 o
  -6  30   2        988.41        840.51       184.14 o
  -4  30   2       2072.85       1985.19        48.14 o
  -2  30   2       1414.13       1412.60        29.67 o
   0  30   2       1840.26       1881.71        43.49 o
   2  30   2       2919.20       2999.95        56.02 o
   4  30   2       3182.07       3185.89        66.70 o
  -5  31   2        118.71        129.05        39.17 o
  -3  31   2        204.65        158.24        21.68 o
  -1  31   2       1137.28       1054.49        31.66 o
   1  31   2        580.38        564.26        25.37 o
   3  31   2        272.94        307.14        29.53 o
  -4  32   2       2233.89       2301.46        83.70 o
  -2  32   2       3407.38       3564.92        50.25 o
   0  32   2       3473.61       3547.98        46.95 o
   2  32   2       4807.73       5135.12        70.10 o
   4  32   2       3279.51       3129.77       128.36 o
  -3  33   2        422.21        425.72        26.08 o
  -1  33   2        597.78        581.48        26.85 o
   1  33   2        380.93        327.04        26.98 o
   3  33   2        185.24        214.39        44.98 o
  -4  34   2       1060.04       1033.84        82.16 o
  -2  34   2        558.81        529.21        40.94 o
   0  34   2       1802.14       1683.44        45.41 o
   2  34   2        893.48        927.02        44.24 o
  -3  35   2       2210.47       2232.90       111.41 o
  -1  35   2       1461.66       1650.23        52.98 o
   1  35   2       3361.97       3500.09        73.45 o
  -2  36   2        475.85        441.51        47.01 o
   0  36   2        359.29        386.07        39.29 o
   2  36   2        120.03         72.14        78.81 o
  -1  37   2       2149.69       2176.77       123.15 o
   1  37   2       1886.79       1783.13       104.35 o
  -9   1   3        226.28        171.08        25.14 o
  -7   1   3        903.51        858.56        21.89 o
  -5   1   3        290.08        251.12         8.77 o
  -3   1   3        717.95        645.38        10.20 o
  -1   1   3      78644.18      84467.37       398.09 o
   1   1   3         13.44         -1.97         3.04 o
   3   1   3        106.78         65.88         5.28 o
   5   1   3       1526.68       1542.11        23.42 o
   7   1   3        308.92        308.07        21.87 o
  -8   2   3        122.16        138.75        16.81 o
  -6   2   3       1648.37       1615.79        22.25 o
  -4   2   3       1640.82       1643.72        16.70 o
  -2   2   3       7675.93       7882.96        45.22 o
   0   2   3        613.96        517.83         7.77 o
   2   2   3         11.32          9.21         3.71 o
   4   2   3        854.49        929.31        17.34 o
   6   2   3        702.57        804.04        21.09 o
   8   2   3        315.11        331.73        39.86 o
  -9   3   3         61.31         49.76        24.95 o
  -7   3   3       1192.05       1156.38        23.46 o
  -5   3   3        943.11        869.89        14.95 o
  -3   3   3        871.73        976.10        12.95 o
  -1   3   3       4379.28       4177.23        25.58 o
   1   3   3       1870.43       1844.19        16.45 o
   3   3   3       1600.08       1718.02        19.43 o
   5   3   3       1874.82       1798.86        25.30 o
   7   3   3          3.07         -1.63        16.99 o
  -8   4   3          3.65         14.54        17.37 o
  -6   4   3          9.05          5.24         8.89 o
  -4   4   3        188.03        239.96         8.11 o
  -2   4   3       1989.45       1880.75        17.35 o
   0   4   3          9.33         -2.70         2.70 o
   2   4   3        843.10        767.42        10.99 o
   4   4   3        671.96        731.86        16.05 o
   6   4   3        102.85         68.17        13.20 o
   8   4   3          3.82         57.70        37.73 o
  -9   5   3        286.00        321.81        30.32 o
  -7   5   3        671.06        709.72        19.14 o
  -5   5   3       1334.34       1325.51        19.08 o
  -3   5   3      13936.00      14503.87        82.88 o
  -1   5   3        372.71        474.76         7.32 o
   1   5   3       2110.43       1922.03        15.79 o
   3   5   3         17.59         12.37         5.60 o
   5   5   3        931.53        910.46        20.43 o
   7   5   3       1171.61       1246.14        30.86 o
  -8   6   3        856.95        808.05        26.22 o
  -6   6   3       2332.07       2225.03        26.95 o
  -4   6   3       3655.77       3593.47        31.72 o
  -2   6   3        717.24        713.29         9.99 o
   0   6   3       2259.88       2082.77        15.88 o
   2   6   3         26.15         17.15         4.58 o
   4   6   3       6034.95       6033.60        48.32 o
   6   6   3        982.83       1011.77        24.54 o
   8   6   3        672.67        716.42        45.56 o
  -9   7   3        205.63        226.76        31.87 o
  -7   7   3        174.75        219.13        14.53 o
  -5   7   3       2012.65       2028.60        23.48 o
  -3   7   3       9225.70       9363.08        69.81 o
  -1   7   3         91.46         84.66         4.09 o
   1   7   3       2184.98       2153.76        19.23 o
   3   7   3        807.21        797.96        14.44 o
   5   7   3         58.22         66.49        10.91 o
   7   7   3        678.61        637.73        25.16 o
  -8   8   3         35.55         45.69        18.80 o
  -6   8   3        875.70        879.89        20.14 o
  -4   8   3       1006.72        985.90        15.85 o
  -2   8   3       1367.94       1299.38        12.98 o
   0   8   3         76.11         83.05         4.14 o
   2   8   3       6630.79       6647.85        41.32 o
   4   8   3        273.19        281.64        11.46 o
   6   8   3        315.24        314.21        16.89 o
   8   8   3         20.18         20.20        42.84 o
  -9   9   3        265.10        198.92        33.06 o
  -7   9   3         57.78         64.78        12.74 o
  -5   9   3       1458.57       1423.58        17.97 o
  -3   9   3       3540.21       3354.12        27.84 o
  -1   9   3       4205.95       3699.46        24.15 o
   1   9   3       1312.25       1228.50        13.86 o
   3   9   3        715.91        600.81        13.32 o
   5   9   3          6.68          6.77        11.24 o
   7   9   3        284.82        212.90        23.49 o
  -8  10   3        975.70       1029.52        28.14 o
  -6  10   3         33.98         42.63         9.61 o
  -4  10   3       2070.89       1979.50        22.82 o
  -2  10   3       6571.80       6552.57        43.13 o
   0  10   3       1288.61       1033.48        14.21 o
   2  10   3       8406.19       8244.29        49.94 o
   4  10   3         86.72         69.52         9.22 o
   6  10   3       3073.07       3188.39        42.50 o
   8  10   3        466.30        463.39        51.89 o
  -9  11   3        397.91        420.35        54.58 o
  -7  11   3         35.53         29.24        12.86 o
  -5  11   3       1500.67       1413.28        18.68 o
  -3  11   3       6439.78       6571.09        44.63 o
  -1  11   3       1020.31        969.42        11.38 o
   1  11   3       3239.63       3411.67        26.33 o
   3  11   3        381.95        385.37        11.46 o
   5  11   3        117.92        108.91        12.42 o
   7  11   3        330.16        308.85        26.91 o
  -8  12   3         15.09         48.55        19.11 o
  -6  12   3        929.55        916.91        18.47 o
  -4  12   3       2025.40       1895.61        20.26 o
  -2  12   3        608.30        567.33        10.51 o
   0  12   3       1123.52       1159.06        15.15 o
   2  12   3       1089.16       1083.92        14.60 o
   4  12   3       1063.76       1066.15        21.19 o
   6  12   3         41.17         51.94        16.51 o
   8  12   3        150.89        200.04        96.54 o
  -9  13   3        213.79        262.75        56.43 o
  -7  13   3       1506.30       1588.12        28.16 o
  -5  13   3       2193.26       2283.25        24.30 o
  -3  13   3       6485.32       6659.47        44.45 o
  -1  13   3        592.34        486.96        11.96 o
   1  13   3       4474.62       4523.96        34.50 o
   3  13   3       3301.52       3288.14        28.39 o
   5  13   3       2028.71       2122.36        31.18 o
   7  13   3        953.86       1017.11        39.64 o
  -8  14   3        604.25        610.33        25.17 o
  -6  14   3        411.87        392.20        12.86 o
  -4  14   3       7320.28       7390.04        51.77 o
  -2  14   3        937.91        723.40        12.84 o
   0  14   3       1492.99       1218.27        16.83 o
   2  14   3        465.73        473.55        13.12 o
   4  14   3       1120.75       1120.44        20.20 o
   6  14   3        565.85        550.72        30.43 o
  -9  15   3         60.47        125.14        64.57 o
  -7  15   3       1375.69       1486.09        30.73 o
  -5  15   3        881.71        932.53        18.30 o
  -3  15   3       1198.20       1087.42        15.92 o
  -1  15   3       3912.80       3984.23        34.66 o
   1  15   3         36.75         27.40         7.13 o
   3  15   3        642.30        634.97        14.48 o
   5  15   3       1205.19       1227.28        26.91 o
   7  15   3        409.04        415.79        44.92 o
  -8  16   3         15.64         15.02        26.67 o
  -6  16   3        743.82        691.56        18.20 o
  -4  16   3        241.29        249.00         9.91 o
  -2  16   3       2390.56       2394.63        26.83 o
   0  16   3         26.57         35.36         6.15 o
   2  16   3          3.10          3.08         6.11 o
   4  16   3        109.62        115.53        11.55 o
   6  16   3         25.32         34.13        17.69 o
  -7  17   3         33.35         32.18        14.51 o
  -5  17   3        305.92        292.38        12.73 o
  -3  17   3         18.98         20.18         6.66 o
  -1  17   3        186.60        155.28         8.10 o
   1  17   3         26.03          7.90         8.46 o
   3  17   3        611.25        601.20        14.32 o
   5  17   3        381.42        391.48        19.82 o
   7  17   3         14.15        -35.91        35.91 o
  -8  18   3        230.46        341.53        43.96 o
  -6  18   3       2712.04       2708.87        32.43 o
  -4  18   3       1970.97       1959.02        23.62 o
  -2  18   3      13752.93      13904.27        83.32 o
   0  18   3       5888.91       5650.08        42.45 o
   2  18   3       2500.04       2381.89        25.37 o
   4  18   3       1629.11       1630.13        27.84 o
   6  18   3       1017.17       1019.88        39.48 o
  -7  19   3        105.60         97.77        20.63 o
  -5  19   3         17.98         28.85        10.60 o
  -3  19   3         30.45         42.26         7.67 o
  -1  19   3       2256.66       2160.30        24.58 o
   1  19   3        583.39        598.37        17.23 o
   3  19   3        265.27        295.89        11.93 o
   5  19   3        417.76        434.88        19.41 o
   7  19   3         59.87          7.91        55.05 o
  -8  20   3         51.04         50.60        69.25 o
  -6  20   3          1.50          5.23        13.82 o
  -4  20   3          4.54         -0.25         9.86 o
  -2  20   3        165.44        170.24         8.39 o
   0  20   3          0.85          6.40         7.28 o
   2  20   3        810.03        796.54        17.92 o
   4  20   3         48.94         47.74        11.82 o
   6  20   3          4.92        -17.58        26.51 o
  -7  21   3        904.36        918.46        33.94 o
  -5  21   3        407.01        404.98        14.91 o
  -3  21   3       1693.69       1563.80        22.52 o
  -1  21   3       5001.71       4708.97        39.90 o
   1  21   3        129.76        101.09        10.73 o
   3  21   3         21.05         18.64        10.06 o
   5  21   3       1290.00       1228.02        34.22 o
  -8  22   3         85.34        -20.84       101.63 o
  -6  22   3       1385.89       1366.44        30.49 o
  -4  22   3        201.27        198.38        12.33 o
  -2  22   3        490.12        482.33        13.61 o
   0  22   3        582.27        645.56        16.71 o
   2  22   3        425.77        403.05        16.77 o
   4  22   3       2073.51       1942.16        31.81 o
   6  22   3         17.35         64.23        38.83 o
  -7  23   3        576.76        590.94        45.37 o
  -5  23   3       1593.64       1535.22        29.71 o
  -3  23   3       2459.41       2393.69        28.00 o
  -1  23   3        349.72        382.57        13.87 o
   1  23   3       1837.85       1745.97        30.14 o
   3  23   3       1504.85       1452.36        32.77 o
   5  23   3        727.07        764.68        30.75 o
  -6  24   3         33.28         34.34        23.35 o
  -4  24   3          3.21         -8.90        11.37 o
  -2  24   3         47.24         26.75        10.02 o
   0  24   3          2.21         13.91         9.27 o
   2  24   3        353.40        308.07        17.23 o
   4  24   3         17.97          8.78        16.15 o
   6  24   3         46.54         86.94        51.36 o
  -7  25   3         16.63        -20.57        47.27 o
  -5  25   3         59.46         29.10        15.87 o
  -3  25   3        183.65        196.24        12.17 o
  -1  25   3       1343.92       1282.38        24.60 o
   1  25   3         27.32         15.76        12.50 o
   3  25   3         26.46         46.19        14.29 o
   5  25   3         74.11         45.58        28.35 o
  -6  26   3        424.45        457.96        34.01 o
  -4  26   3       1768.83       1694.79        37.47 o
  -2  26   3       1252.01       1185.35        28.28 o
   0  26   3       1186.35       1155.13        24.27 o
   2  26   3       3678.36       3558.21        43.79 o
   4  26   3        571.60        537.59        27.05 o
  -5  27   3         52.02         43.50        24.38 o
  -3  27   3          0.99         -0.16        11.82 o
  -1  27   3        155.66        167.99        13.84 o
   1  27   3          1.02         12.75        14.38 o
   3  27   3         83.75         99.46        22.82 o
   5  27   3          0.58        -33.07        33.07 o
  -6  28   3         27.11         25.34        44.49 o
  -4  28   3        120.36        111.24        17.50 o
  -2  28   3        117.02        114.45        15.02 o
   0  28   3        481.35        450.06        16.40 o
   2  28   3        197.57        188.20        19.05 o
   4  28   3        217.16        146.36        28.02 o
  -5  29   3        735.29        649.44        48.33 o
  -3  29   3        850.65        865.90        26.15 o
  -1  29   3         27.96         30.48        13.55 o
   1  29   3        309.27        317.17        19.15 o
   3  29   3        468.10        413.03        28.71 o
   5  29   3        300.53        199.97        70.42 o
  -6  30   3         95.94        106.70       120.36 o
  -4  30   3        614.42        623.73        29.04 o
  -2  30   3        371.97        396.04        23.03 o
   0  30   3         69.22         64.51        19.10 o
   2  30   3         86.72         64.90        22.40 o
   4  30   3          8.08        -43.77        43.77 o
  -5  31   3        491.86        453.67        45.23 o
  -3  31   3       1014.00        982.60        33.41 o
  -1  31   3        633.73        600.74        25.20 o
   1  31   3        677.20        630.90        26.07 o
   3  31   3        329.04        313.02        35.47 o
  -4  32   3        136.96        181.87        28.91 o
  -2  32   3        332.79        345.79        25.63 o
   0  32   3        382.94        438.86        26.01 o
   2  32   3         82.56        129.38        29.75 o
   4  32   3         74.10        200.20        88.06 o
  -3  33   3        240.32        244.98        32.22 o
  -1  33   3        189.29        208.71        25.07 o
   1  33   3        498.51        603.48        30.45 o
   3  33   3         60.81         60.31        53.49 o
  -4  34   3        661.50        740.27       139.45 o
  -2  34   3       1090.99       1145.33        42.25 o
   0  34   3       1278.48       1293.41        48.41 o
   2  34   3        365.14        299.07        42.96 o
  -3  35   3         38.37         81.18        56.66 o
  -1  35   3          3.71        -32.29        32.29 o
   1  35   3         24.50        -20.73        35.01 o
  -2  36   3         23.54        -73.93        73.93 o
   0  36   3        207.91        148.20        42.16 o
  -1  37   3        863.56        802.21        94.45 o
  -8   0   4       6718.24       7097.00        87.05 o
  -6   0   4      17889.49      18000.20       169.41 o
  -4   0   4      29181.02      28621.67       193.90 o
  -2   0   4      91501.17      95315.22       619.31 o
   0   0   4      16511.68      16549.76       141.98 o
   2   0   4      15695.90      14810.34       117.96 o
   4   0   4      17025.30      17192.94       156.16 o
   6   0   4       6744.14       7019.75        93.56 o
   8   0   4       4241.62       4700.67       164.78 o
  -9   1   4       1472.50       1430.73        37.84 o
  -7   1   4       2187.78       1980.81        35.55 o
  -5   1   4       1325.90       1272.29        18.23 o
  -3   1   4       9624.67       9836.82        56.92 o
  -1   1   4      13843.21      15143.58        76.16 o
   1   1   4      16162.63      16667.19        88.19 o
   3   1   4       6233.17       6640.41        45.92 o
   5   1   4       4672.14       4522.83        45.49 o
   7   1   4       1579.29       1381.77        41.67 o
  -8   2   4       3925.77       3917.24        43.58 o
  -6   2   4       4950.69       4912.30        38.31 o
  -4   2   4      20338.31      20501.68       104.07 o
  -2   2   4      14981.94      14671.98        77.69 o
   0   2   4      20255.94      19810.54       117.24 o
   2   2   4      27246.01      28508.17       149.65 o
   4   2   4       5524.73       5624.45        48.29 o
   6   2   4       5745.64       5622.41        55.61 o
   8   2   4       2658.85       2557.79        95.23 o
  -9   3   4       3408.71       3528.49        58.32 o
  -7   3   4      12353.90      12381.67        78.67 o
  -5   3   4       6678.85       6226.66        41.43 o
  -3   3   4      34220.36      34793.00       175.44 o
  -1   3   4      44329.36      45640.23       215.68 o
   1   3   4      58685.70      60236.59       286.88 o
   3   3   4      16933.78      16894.00        93.85 o
   5   3   4      13286.30      13438.18        93.96 o
   7   3   4       4508.31       4525.52        66.56 o
  -8   4   4        257.09        237.12        16.87 o
  -6   4   4        648.02        647.68        15.11 o
  -4   4   4       3991.06       4180.24        35.84 o
  -2   4   4       5173.51       5157.77        34.13 o
   0   4   4        565.68        370.92         7.62 o
   2   4   4       1551.49       1565.51        16.70 o
   4   4   4        633.12        728.48        18.02 o
   6   4   4       2032.89       2102.02        36.38 o
   8   4   4        984.04       1142.17        68.59 o
  -9   5   4       2511.31       2390.44        58.01 o
  -7   5   4       9038.81       9037.21        66.48 o
  -5   5   4      12962.48      13036.54        77.86 o
  -3   5   4      30323.00      30810.75       160.26 o
  -1   5   4      30552.41      30744.50       153.17 o
   1   5   4      50833.20      52323.55       250.94 o
   3   5   4      22633.27      22861.59       131.83 o
   5   5   4      11928.34      12073.67        86.25 o
   7   5   4       2787.85       2783.01        58.98 o
  -8   6   4       1490.49       1539.80        33.64 o
  -6   6   4       3216.59       3151.27        30.02 o
  -4   6   4      13642.66      14165.63        81.56 o
  -2   6   4      17783.91      17979.30        98.74 o
   0   6   4      23023.89      23310.66       121.13 o
   2   6   4      10758.55      10843.56        62.53 o
   4   6   4       5500.72       5644.81        47.19 o
   6   6   4       3979.26       4077.86        45.52 o
  -9   7   4        261.44        219.47        32.50 o
  -7   7   4       1673.44       1647.83        26.60 o
  -5   7   4       1486.39       1449.45        21.83 o
  -3   7   4       7982.87       8105.41        48.80 o
  -1   7   4      15538.05      15702.15        82.64 o
   1   7   4      11771.00      11664.26        63.10 o
   3   7   4       5313.62       5448.34        40.85 o
   5   7   4       6692.14       6719.99        56.75 o
   7   7   4        678.99        733.68        32.98 o
  -8   8   4       3857.45       3955.38        46.27 o
  -6   8   4      12222.07      12455.10        85.70 o
  -4   8   4      30950.02      30964.79       165.68 o
  -2   8   4      45536.64      47682.76       233.78 o
   0   8   4      58998.98      62588.06       291.94 o
   2   8   4      19368.51      19393.08       104.43 o
   4   8   4       5852.07       5916.70        50.84 o
   6   8   4       7915.56       7796.65        69.92 o
  -9   9   4        367.95        373.19        34.45 o
  -7   9   4       2991.84       2897.47        37.12 o
  -5   9   4       1047.40        994.64        19.30 o
  -3   9   4         25.42         20.78         4.66 o
  -1   9   4      12900.51      13095.00        74.35 o
   1   9   4       3737.58       3663.04        27.29 o
   3   9   4       3594.34       3653.24        31.22 o
   5   9   4       3566.13       3467.49        40.65 o
   7   9   4        252.83        239.91        31.31 o
  -8  10   4       1438.86       1609.88        38.62 o
  -6  10   4       4653.95       4552.21        41.20 o
  -4  10   4       8928.71       8856.73        57.44 o
  -2  10   4      19901.03      20877.08       106.55 o
   0  10   4      28766.78      29705.63       153.19 o
   2  10   4       5945.18       5717.42        39.27 o
   4  10   4       5298.81       5283.26        44.26 o
   6  10   4       2808.72       2746.68        42.34 o
  -9  11   4       2930.51       2834.45        77.02 o
  -7  11   4       3330.29       3306.62        40.07 o
  -5  11   4      12477.19      12374.51        78.20 o
  -3  11   4      23636.82      24430.58       129.60 o
  -1  11   4      17451.53      17498.09        98.91 o
   1  11   4      35216.96      37093.97       205.07 o
   3  11   4       9843.15       9798.66        66.37 o
   5  11   4       9312.89       9237.55        69.47 o
   7  11   4       3630.81       3547.40        97.04 o
  -8  12   4         98.07         72.40        21.47 o
  -6  12   4       3801.06       3838.56        37.19 o
  -4  12   4       1830.25       1882.93        23.60 o
  -2  12   4       5039.44       5486.04        39.67 o
   0  12   4       1239.35       1140.55        15.83 o
   2  12   4        816.61        834.71        13.49 o
   4  12   4       7524.21       7901.77        60.94 o
   6  12   4       1252.94       1257.75        34.44 o
  -9  13   4       3029.00       3202.39       118.98 o
  -7  13   4       6815.54       6552.84        54.66 o
  -5  13   4      10697.09      10670.40        72.80 o
  -3  13   4       8766.55       8364.30        54.05 o
  -1  13   4      19682.53      19032.75       110.08 o
   1  13   4      20502.94      19942.11       111.58 o
   3  13   4      13866.60      13799.22        82.90 o
   5  13   4       8723.24       8886.70        71.58 o
   7  13   4       3363.42       3279.30        80.54 o
  -8  14   4       1868.51       1948.09        45.67 o
  -6  14   4       3072.57       3110.82        36.72 o
  -4  14   4       5005.14       5057.04        41.53 o
  -2  14   4       6818.66       6769.73        45.97 o
   0  14   4      14415.45      14306.04        93.62 o
   2  14   4       5747.90       5760.90        39.58 o
   4  14   4       2373.13       2487.94        30.64 o
   6  14   4       2721.59       2863.71        53.74 o
  -9  15   4        823.38        835.81        74.11 o
  -7  15   4       1132.28       1084.22        27.06 o
  -5  15   4       1539.08       1546.25        26.54 o
  -3  15   4       2038.05       1970.98        21.93 o
  -1  15   4       1051.15        966.59        16.38 o
   1  15   4       5091.65       5103.01        42.37 o
   3  15   4       4384.29       4348.46        37.35 o
   5  15   4       3759.72       3737.60        42.80 o
   7  15   4       1355.51       1421.09        58.50 o
  -8  16   4       3939.38       4044.54        72.35 o
  -6  16   4      10299.76      10496.87        79.23 o
  -4  16   4      15032.47      15282.21        89.78 o
  -2  16   4      18222.59      18124.36       115.99 o
   0  16   4      12706.11      12418.81        78.76 o
   2  16   4      13476.71      13669.27        88.97 o
   4  16   4      10965.44      10971.15        83.06 o
   6  16   4       5227.81       5157.31        63.77 o
  -7  17   4        817.91        790.78        26.40 o
  -5  17   4       2101.97       2115.62        29.69 o
  -3  17   4       2409.06       2410.06        26.24 o
  -1  17   4       1601.61       1518.47        20.59 o
   1  17   4       3766.98       3794.06        40.46 o
   3  17   4       7442.85       7445.68        62.39 o
   5  17   4       1772.11       1708.59        39.70 o
   7  17   4       1079.93       1105.66        70.34 o
  -8  18   4       1259.79       1227.17        51.79 o
  -6  18   4       1426.28       1392.44        31.20 o
  -4  18   4       7827.17       7818.20        56.65 o
  -2  18   4       6979.75       7157.15        58.10 o
   0  18   4       4431.43       4645.26        39.98 o
   2  18   4       5461.86       5531.34        46.02 o
   4  18   4       1894.28       1888.67        31.80 o
   6  18   4       1830.13       1742.83        56.10 o
  -7  19   4       5064.99       4985.85        62.33 o
  -5  19   4       5265.40       5383.66        48.58 o
  -3  19   4       9785.92       9787.99        67.90 o
  -1  19   4      13935.51      14046.77        97.07 o
   1  19   4       8532.15       8602.91        68.55 o
   3  19   4       8514.23       8609.33        60.29 o
   5  19   4       4103.01       4006.34        55.95 o
  -8  20   4        332.33        328.16        47.24 o
  -6  20   4        175.10        184.91        17.30 o
  -4  20   4       2906.63       2817.55        35.31 o
  -2  20   4        408.02        382.13        12.67 o
   0  20   4        886.61        905.29        18.93 o
   2  20   4       3540.82       3470.24        35.21 o
   4  20   4        196.48        172.06        15.13 o
   6  20   4       1095.29        996.05        57.85 o
  -7  21   4       2537.22       2398.34        55.56 o
  -5  21   4       3872.88       3794.28        38.54 o
  -3  21   4       6952.02       6952.15        52.76 o
  -1  21   4      17981.56      17869.38       108.90 o
   1  21   4       8814.45       8675.04        70.86 o
   3  21   4       9195.04       9090.52        64.42 o
   5  21   4       2210.44       2133.38        49.56 o
  -8  22   4        832.88        742.40        99.21 o
  -6  22   4       1311.89       1399.67        37.95 o
  -4  22   4       3965.93       4007.01        40.11 o
  -2  22   4      11522.74      11671.42        86.29 o
   0  22   4       7752.09       7814.28        55.85 o
   2  22   4       3874.84       3946.36        46.58 o
   4  22   4       2651.49       2815.53        43.67 o
   6  22   4       1068.42       1130.27        77.03 o
  -7  23   4         32.47         24.92        34.67 o
  -5  23   4       1516.85       1401.20        32.48 o
  -3  23   4       1647.92       1515.35        23.72 o
  -1  23   4         14.04          4.55         9.26 o
   1  23   4       1994.12       1820.84        31.70 o
   3  23   4       2612.57       2497.58        35.00 o
   5  23   4        835.70        918.57        36.09 o
  -6  24   4       4598.21       4522.55        59.45 o
  -4  24   4       7113.28       7285.02        67.40 o
  -2  24   4      11052.45      11228.65        86.62 o
   0  24   4       9966.80      10066.99        68.35 o
   2  24   4       5850.33       5919.54        60.53 o
   4  24   4       4203.79       4337.88        56.35 o
  -7  25   4        170.17        157.92        45.92 o
  -5  25   4        320.40        335.51        21.16 o
  -3  25   4        308.86        334.08        13.67 o
  -1  25   4       6275.02       6179.82        49.53 o
   1  25   4       1858.85       1867.97        31.83 o
   3  25   4       1747.34       1744.24        45.63 o
   5  25   4        487.42        568.55        39.09 o
  -6  26   4       1635.22       1713.53        74.56 o
  -4  26   4       1472.01       1483.66        30.25 o
  -2  26   4       3566.59       3656.54        44.18 o
   0  26   4       4021.26       4029.77        38.52 o
   2  26   4       1744.29       1674.13        36.08 o
   4  26   4       2118.01       2068.36        56.23 o
  -5  27   4       5785.21       5882.60        63.80 o
  -3  27   4       3972.17       4055.08        44.55 o
  -1  27   4       4017.39       4067.68        40.81 o
   1  27   4       5404.96       5523.80        53.96 o
   3  27   4       3974.47       3973.27        68.31 o
   5  27   4       2378.43       2257.98       108.67 o
  -6  28   4        436.05        433.91        45.29 o
  -4  28   4         88.48        109.59        19.13 o
  -2  28   4        285.74        275.41        18.31 o
   0  28   4        175.36        190.97        14.14 o
   2  28   4          2.89         20.16        21.26 o
   4  28   4        891.38        822.68        44.27 o
  -5  29   4       3130.90       3249.95        86.34 o
  -3  29   4       1902.72       1892.84        50.40 o
  -1  29   4       6222.63       6228.41        57.55 o
   1  29   4       2459.97       2534.65        45.43 o
   3  29   4       3662.82       3748.47        74.90 o
  -6  30   4       1567.08       1815.88       170.20 o
  -4  30   4       1827.78       1897.59        41.59 o
  -2  30   4       1187.04       1251.76        35.98 o
   0  30   4       2354.76       2394.65        42.85 o
   2  30   4       1978.69       1916.25        50.50 o
   4  30   4       1745.99       1769.01       101.37 o
  -5  31   4        481.88        423.47        54.83 o
  -3  31   4          4.90        -19.16        25.01 o
  -1  31   4        900.35        917.07        28.82 o
   1  31   4         39.69         48.72        22.54 o
   3  31   4       1166.10       1149.58        57.35 o
  -4  32   4       3626.11       3650.33       103.37 o
  -2  32   4       3157.49       3296.07        57.24 o
   0  32   4       5194.95       5362.90        66.59 o
   2  32   4       2528.52       2640.62        67.92 o
  -3  33   4         43.13        -29.92        32.92 o
  -1  33   4       1062.80       1044.72        36.39 o
   1  33   4        314.81        319.12        32.21 o
   3  33   4        950.87        995.73       103.78 o
  -4  34   4        785.83        610.70       255.36 o
  -2  34   4        988.78       1042.95        41.66 o
   0  34   4        649.34        604.99        36.16 o
   2  34   4       1049.70       1145.19        61.81 o
  -3  35   4       2268.60       2589.27       325.62 o
  -1  35   4       2469.21       2526.45        75.86 o
   1  35   4       1756.68       1921.85       101.95 o
  -2  36   4        146.29        244.62        74.92 o
   0  36   4        353.89        388.27        58.25 o
  -9   1   5         27.31         76.99        25.68 o
  -7   1   5       1320.24       1322.10        23.80 o
  -5   1   5         60.07         46.60         6.67 o
  -3   1   5        113.24        124.90         5.72 o
  -1   1   5       4514.62       4555.80        31.67 o
   1   1   5         25.44         17.11         3.93 o
   3   1   5       1428.10       1429.20        19.10 o
   5   1   5         54.05         52.85        12.78 o
   7   1   5         58.19        -12.30        36.42 o
  -8   2   5        984.23        964.14        23.52 o
  -6   2   5        969.36       1003.28        18.24 o
  -4   2   5       1408.71       1401.89        16.78 o
  -2   2   5      16028.43      16543.69        88.34 o
   0   2   5       4449.75       3912.41        31.21 o
   2   2   5       2831.23       2604.57        24.25 o
   4   2   5       3210.30       3337.32        33.79 o
   6   2   5         37.93         61.79        19.40 o
  -9   3   5         87.78         67.46        25.32 o
  -7   3   5       1139.31       1106.05        21.75 o
  -5   3   5       4329.08       4233.70        35.82 o
  -3   3   5        289.94        237.02         7.37 o
  -1   3   5         57.58         66.54         4.73 o
   1   3   5          3.85          7.01         4.22 o
   3   3   5        218.38        214.38         8.75 o
   5   3   5        558.18        479.56        18.82 o
   7   3   5         29.15         19.87        35.25 o
  -8   4   5         34.91         42.35        15.64 o
  -6   4   5        134.75        139.78        10.76 o
  -4   4   5        308.06        265.16         9.12 o
  -2   4   5        388.96        370.02         8.32 o
   0   4   5          0.49          3.14         4.12 o
   2   4   5        570.28        670.49        13.18 o
   4   4   5          0.22         11.98         9.69 o
   6   4   5        153.13        128.40        21.25 o
  -9   5   5        233.05        247.08        29.50 o
  -7   5   5        919.28        980.37        24.50 o
  -5   5   5        506.08        552.69        15.22 o
  -3   5   5       4559.45       4575.73        33.84 o
  -1   5   5       1955.29       1741.88        17.32 o
   1   5   5       7367.14       7287.20        44.09 o
   3   5   5       1340.14       1342.62        18.27 o
   5   5   5         99.73         95.63        14.30 o
   7   5   5         38.37         85.92        37.09 o
  -8   6   5         80.62         84.51        18.94 o
  -6   6   5       3888.66       3923.14        37.30 o
  -4   6   5       1986.89       1914.94        23.05 o
  -2   6   5        772.05        537.52         9.48 o
   0   6   5       3647.55       3286.99        26.08 o
   2   6   5       3902.08       3686.79        29.63 o
   4   6   5        584.63        604.78        19.23 o
   6   6   5        721.78        738.50        29.18 o
  -9   7   5        185.57        208.20        30.25 o
  -7   7   5        223.84        224.44        15.47 o
  -5   7   5        149.19        147.12         9.74 o
  -3   7   5       3063.67       3141.01        26.69 o
  -1   7   5        373.56        379.57         8.62 o
   1   7   5       1975.25       1896.85        18.84 o
   3   7   5       1077.71       1106.46        19.17 o
   5   7   5        104.17        111.86        14.27 o
   7   7   5         62.08         47.36        41.03 o
  -8   8   5        143.26        162.70        20.96 o
  -6   8   5          4.71         -0.39        10.86 o
  -4   8   5        684.63        696.30        14.75 o
  -2   8   5         91.03         75.64         5.22 o
   0   8   5        626.33        655.82        11.61 o
   2   8   5         12.13         21.19         5.74 o
   4   8   5        607.76        581.49        16.52 o
   6   8   5         20.06          8.37        21.82 o
  -9   9   5        293.84        262.53        33.66 o
  -7   9   5         71.61         72.64        14.30 o
  -5   9   5       2432.47       2387.85        29.08 o
  -3   9   5        294.86        228.19         8.05 o
  -1   9   5       1846.78       1630.27        17.01 o
   1   9   5       5373.38       5243.61        35.70 o
   3   9   5       1746.85       1724.06        25.24 o
   5   9   5        125.25        153.54        15.13 o
   7   9   5        250.36        260.49        47.80 o
  -8  10   5       1497.25       1554.14        38.14 o
  -6  10   5       1966.53       2084.12        33.32 o
  -4  10   5      12021.36      12649.91        75.38 o
  -2  10   5         16.87         12.13         4.69 o
   0  10   5      14844.15      14999.12        81.27 o
   2  10   5       4028.92       3890.65        31.01 o
   4  10   5        368.22        399.87        14.47 o
   6  10   5       1038.75       1108.76        39.60 o
  -9  11   5        113.57        115.04        47.51 o
  -7  11   5         21.83         15.57        13.97 o
  -5  11   5        531.75        523.88        15.39 o
  -3  11   5       1260.04       1236.59        16.15 o
  -1  11   5        407.37        397.22        10.12 o
   1  11   5        464.07        508.09        11.82 o
   3  11   5         65.66         53.94         8.62 o
   5  11   5          5.35         17.50        14.49 o
   7  11   5        175.01        224.05        49.42 o
  -8  12   5         94.06         84.56        21.76 o
  -6  12   5        122.48        162.41        13.79 o
  -4  12   5        248.30        278.87        10.93 o
  -2  12   5        164.17        171.14         6.67 o
   0  12   5        261.52        280.23         8.18 o
   2  12   5        665.24        661.54        14.43 o
   4  12   5       1307.70       1362.64        25.04 o
   6  12   5        170.28        135.44        23.37 o
  -9  13   5        177.97        206.30        67.47 o
  -7  13   5         80.92         99.87        16.19 o
  -5  13   5       3453.77       3656.49        37.28 o
  -3  13   5       4461.84       4593.90        35.50 o
  -1  13   5       1620.67       1382.95        19.78 o
   1  13   5       5112.23       4938.35        37.62 o
   3  13   5         45.82         50.28         9.52 o
   5  13   5       1694.36       1653.47        33.20 o
   7  13   5        158.50        135.89        57.66 o
  -8  14   5        132.62        125.29        25.95 o
  -6  14   5       1141.99       1136.15        27.31 o
  -4  14   5        751.78        702.63        18.08 o
  -2  14   5       6109.61       5982.75        43.98 o
   0  14   5       1051.73        899.23        15.93 o
   2  14   5       5678.93       5585.12        40.24 o
   4  14   5        168.04        190.65        13.04 o
   6  14   5        129.60        143.85        28.52 o
  -9  15   5        211.30        204.88        64.77 o
  -7  15   5        891.83        926.62        26.91 o
  -5  15   5       2141.18       2200.45        31.26 o
  -3  15   5        544.47        532.56        12.81 o
  -1  15   5       2512.74       2480.51        27.27 o
   1  15   5       5266.82       5274.40        43.85 o
   3  15   5        541.61        564.78        14.36 o
   5  15   5        695.15        727.87        24.30 o
  -8  16   5         75.61         78.83        29.43 o
  -6  16   5        291.09        327.33        17.10 o
  -4  16   5         68.41         66.98         9.53 o
  -2  16   5        243.88        234.15         8.58 o
   0  16   5        808.97        816.12        17.97 o
   2  16   5          6.30         14.59         7.18 o
   4  16   5        233.35        226.05        14.19 o
   6  16   5          3.05         25.11        37.85 o
  -7  17   5       1595.72       1483.42        43.27 o
  -5  17   5        729.72        704.64        20.58 o
  -3  17   5        485.80        432.61        12.61 o
  -1  17   5        470.03        421.71        13.20 o
   1  17   5         19.24         28.82         9.16 o
   3  17   5       2871.66       2825.00        31.76 o
   5  17   5         43.74         82.00        21.15 o
  -8  18   5        942.86       1039.31        51.64 o
  -6  18   5        805.88        858.42        23.76 o
  -4  18   5       2390.61       2410.13        29.10 o
  -2  18   5       2624.61       2624.80        28.53 o
   0  18   5       6070.58       5891.35        47.39 o
   2  18   5       1258.97       1270.06        23.29 o
   4  18   5       2962.38       2936.29        39.56 o
   6  18   5        155.30        132.51        39.30 o
  -7  19   5        472.17        528.11        27.19 o
  -5  19   5        430.53        433.50        17.63 o
  -3  19   5        486.04        504.91        14.75 o
  -1  19   5        786.45        896.49        18.91 o
   1  19   5          7.94         26.95         9.61 o
   3  19   5        197.97        217.22        13.04 o
   5  19   5          3.90        -13.72        23.81 o
  -8  20   5         23.56         71.43        42.45 o
  -6  20   5          0.54          2.81        16.97 o
  -4  20   5        589.84        615.19        18.04 o
  -2  20   5        338.80        332.74        14.97 o
   0  20   5        678.20        648.71        17.10 o
   2  20   5         62.80         66.40        10.64 o
   4  20   5         97.39        108.99        19.31 o
   6  20   5        121.49         58.52        61.12 o
  -7  21   5        851.19        885.14        37.36 o
  -5  21   5        118.63        110.12        16.29 o
  -3  21   5       2310.66       2213.72        27.06 o
  -1  21   5       5743.73       5558.61        47.80 o
   1  21   5       2002.96       1885.36        34.35 o
   3  21   5       1132.39       1160.91        26.82 o
   5  21   5        174.83        133.66        28.10 o
  -8  22   5          2.83        181.27        85.43 o
  -6  22   5        936.07        909.90        32.07 o
  -4  22   5        211.30        204.44        12.95 o
  -2  22   5       4833.52       4829.03        47.19 o
   0  22   5        354.98        350.08        13.36 o
   2  22   5        125.51        135.76        16.24 o
   4  22   5        197.66        204.75        24.93 o
  -7  23   5        460.67        482.06        42.03 o
  -5  23   5        411.77        422.29        20.35 o
  -3  23   5       2018.06       2021.85        30.58 o
  -1  23   5       1062.46       1083.40        22.96 o
   1  23   5       1388.62       1316.85        30.13 o
   3  23   5       1272.22       1184.81        29.13 o
   5  23   5        187.79        159.94        41.23 o
  -6  24   5         28.53          1.37        25.31 o
  -4  24   5        227.18        228.52        14.22 o
  -2  24   5        773.50        793.96        22.10 o
   0  24   5        288.08        301.00        13.68 o
   2  24   5         59.73         44.36        17.50 o
   4  24   5        195.51        157.15        34.24 o
  -7  25   5         69.24         75.14        62.15 o
  -5  25   5        329.99        284.28        19.01 o
  -3  25   5         16.37          1.55        12.32 o
  -1  25   5        230.82        229.97        13.85 o
   1  25   5        575.26        536.48        20.89 o
   3  25   5        126.58        105.85        24.42 o
   5  25   5         76.35         47.76        49.30 o
  -6  26   5       1244.54       1296.76        62.06 o
  -4  26   5       1885.44       1883.26        35.04 o
  -2  26   5         84.59         92.04        17.30 o
   0  26   5        769.21        768.05        20.04 o
   2  26   5       1748.47       1637.03        41.53 o
   4  26   5        858.81        749.72        43.10 o
  -5  27   5        301.75        262.99        24.91 o
  -3  27   5        221.56        176.27        18.12 o
  -1  27   5        394.22        403.33        17.12 o
   1  27   5         91.97        114.63        17.79 o
   3  27   5         59.55         79.51        32.11 o
  -6  28   5        139.73         94.47        42.36 o
  -4  28   5         17.32         31.51        16.91 o
  -2  28   5        678.23        670.81        23.05 o
   0  28   5         41.44         11.37        17.22 o
   2  28   5         15.04          3.45        24.78 o
   4  28   5        115.01        112.66        55.70 o
  -5  29   5       1230.57       1176.36        55.69 o
  -3  29   5       1152.86       1077.22        42.57 o
  -1  29   5        703.47        685.51        24.33 o
   1  29   5       1776.90       1691.45        42.89 o
   3  29   5        405.46        427.05        41.75 o
  -4  30   5        445.11        408.83        36.23 o
  -2  30   5        300.19        271.38        23.52 o
   0  30   5        534.08        557.58        24.96 o
   2  30   5        107.06         85.75        31.68 o
  -5  31   5        288.77        303.07        48.00 o
  -3  31   5        902.91        929.93        41.18 o
  -1  31   5       1386.68       1291.88        35.26 o
   1  31   5       1013.13        979.17        37.27 o
   3  31   5        180.44        208.09        55.27 o
  -4  32   5        112.97         97.48        36.37 o
  -2  32   5         28.31          1.03        25.73 o
   0  32   5        202.48        216.66        28.80 o
   2  32   5        128.08        177.35        38.86 o
  -3  33   5        380.54        358.72        40.31 o
  -1  33   5         34.59         13.69        30.33 o
   1  33   5         48.93         70.26        34.83 o
  -2  34   5        380.28        376.52        39.79 o
   0  34   5       1218.09       1082.37        47.03 o
  -1  35   5         11.79         85.31        54.83 o
  -8   0   6       6667.60       6720.14        80.64 o
  -6   0   6       8321.49       8353.95        79.67 o
  -4   0   6      23298.08      22642.27       170.72 o
  -2   0   6      96111.65      99639.91       718.67 o
   0   0   6      21539.77      21464.59       169.76 o
   2   0   6      15201.57      14752.89       177.42 o
   4   0   6      19894.04      19565.38       186.65 o
   6   0   6       3040.78       2878.13        74.28 o
  -9   1   6        895.90        899.65        35.21 o
  -7   1   6        925.62        889.88        19.62 o
  -5   1   6       4528.23       4477.12        36.57 o
  -3   1   6       2567.41       2582.41        21.50 o
  -1   1   6       2540.29       2485.70        23.71 o
   1   1   6        130.40        154.18         6.64 o
   3   1   6       1178.23       1215.19        19.54 o
   5   1   6       1729.16       1599.80        33.67 o
   7   1   6       2257.36       2115.22       109.54 o
  -8   2   6       3359.15       3261.67        39.81 o
  -6   2   6       4365.60       4394.78        39.50 o
  -4   2   6       7362.47       7338.79        47.03 o
  -2   2   6       1106.16        908.69        12.98 o
   0   2   6      12544.09      12172.96        78.00 o
   2   2   6      10550.83      10702.57        62.03 o
   4   2   6       8926.27       8552.59        57.61 o
   6   2   6       1123.76       1070.32        34.00 o
  -9   3   6       1779.32       1769.38        98.66 o
  -7   3   6       6333.16       6379.34        52.38 o
  -5   3   6      16446.69      16319.82       100.17 o
  -3   3   6      27229.13      27360.57       139.50 o
  -1   3   6      29838.39      30660.71       153.66 o
   1   3   6       9801.39       9500.19        57.04 o
   3   3   6      16635.67      17107.50       110.10 o
   5   3   6       5611.31       5714.86        57.16 o
   7   3   6       3744.86       3954.56       110.96 o
  -8   4   6        829.21        812.63        26.18 o
  -6   4   6        185.46        205.31        11.97 o
  -4   4   6        815.02        912.36        16.16 o
  -2   4   6       4409.04       4330.38        30.36 o
   0   4   6       9740.59       9658.47        57.26 o
   2   4   6       2668.98       2719.84        24.58 o
   4   4   6       2163.54       2166.10        31.81 o
   6   4   6        754.85        705.18        29.54 o
  -9   5   6       2599.43       2591.73        61.82 o
  -7   5   6       6490.99       6601.87        55.37 o
  -5   5   6      19813.62      20117.02       119.28 o
  -3   5   6      28334.49      28484.19       141.59 o
  -1   5   6      39589.58      40483.16       203.54 o
   1   5   6      23018.37      23140.00       126.11 o
   3   5   6      19446.30      19983.54       121.81 o
   5   5   6       8410.28       8418.26        81.05 o
   7   5   6       4328.72       4332.64       134.86 o
  -8   6   6       2584.13       2540.16        45.33 o
  -6   6   6       1678.16       1672.16        28.25 o
  -4   6   6       6107.27       6036.86        45.52 o
  -2   6   6       3455.85       3150.79        25.34 o
   0   6   6      19692.55      19934.51       109.97 o
   2   6   6       8025.80       8143.49        53.03 o
   4   6   6       8814.33       8826.03        65.32 o
   6   6   6       2433.31       2595.84        54.68 o
  -9   7   6        767.28        761.20        36.98 o
  -7   7   6        343.27        357.38        17.76 o
  -5   7   6       1137.69       1109.77        21.47 o
  -3   7   6       1861.88       1907.46        20.36 o
  -1   7   6       7692.22       7712.96        46.16 o
   1   7   6       2303.83       2236.62        22.69 o
   3   7   6       1376.67       1473.12        21.87 o
   5   7   6       1499.04       1603.37        33.15 o
   7   7   6       1547.37       1506.19        74.85 o
  -8   8   6       2149.29       2195.88        48.23 o
  -6   8   6       7125.16       7007.90        59.85 o
  -4   8   6      20594.28      20365.40       114.81 o
  -2   8   6      10729.40      10138.29        59.14 o
   0   8   6      41500.31      43258.13       290.62 o
   2   8   6      22127.04      22477.63       118.30 o
   4   8   6       8121.65       8009.85        61.49 o
   6   8   6       4440.96       4389.07        75.04 o
  -9   9   6        679.54        750.10        40.11 o
  -7   9   6       1804.86       1778.09        34.99 o
  -5   9   6       2191.42       2225.58        27.62 o
  -3   9   6        204.67        234.76         8.77 o
  -1   9   6       1645.15       1668.18        18.07 o
   1   9   6       3255.15       3371.63        29.02 o
   3   9   6       4000.29       4094.82        36.22 o
   5   9   6       1305.68       1351.86        32.41 o
  -8  10   6       2191.80       2236.51        45.79 o
  -6  10   6       2251.72       2265.65        33.21 o
  -4  10   6       6133.92       5995.28        44.43 o
  -2  10   6       4803.92       4679.95        33.70 o
   0  10   6      18704.95      19121.66       104.18 o
   2  10   6       8792.97       8879.18        58.25 o
   4  10   6       6521.48       6441.93        60.01 o
   6  10   6       2217.00       2247.50        66.90 o
  -9  11   6       2057.68       2131.89        81.49 o
  -7  11   6       1069.63       1126.27        27.14 o
  -5  11   6      15224.25      15224.91        90.61 o
  -3  11   6      14326.88      14378.20        78.78 o
  -1  11   6      13998.32      14483.28        83.63 o
   1  11   6      15204.30      15399.04        98.66 o
   3  11   6       2436.57       2426.29        29.13 o
   5  11   6       6816.32       6882.63        67.08 o
  -8  12   6        735.32        773.74        30.20 o
  -6  12   6        262.45        275.17        15.53 o
  -4  12   6         45.86         48.95         7.71 o
  -2  12   6       3129.49       3103.44        27.89 o
   0  12   6       1322.91       1221.24        16.52 o
   2  12   6       1259.95       1213.48        20.64 o
   4  12   6       1642.38       1680.14        38.53 o
   6  12   6        516.71        527.36        36.25 o
  -9  13   6       1652.14       1589.38        72.80 o
  -7  13   6       4755.84       4652.46        51.15 o
  -5  13   6      14748.09      14764.90        94.62 o
  -3  13   6      15236.65      14958.22        82.78 o
  -1  13   6      13451.15      13425.77        78.78 o
   1  13   6      14661.17      14632.63        91.84 o
   3  13   6       8848.57       8874.76        65.74 o
   5  13   6       5910.39       6056.33        66.25 o
  -8  14   6       1606.29       1653.87        45.63 o
  -6  14   6       4402.98       4492.34        46.53 o
  -4  14   6       9387.68       9436.39        64.51 o
  -2  14   6       7037.37       6815.22        45.66 o
   0  14   6      10914.60      11100.75        71.09 o
   2  14   6       8173.71       8212.64        57.44 o
   4  14   6       4519.78       4567.35        56.81 o
   6  14   6       2306.32       2416.77        94.75 o
  -9  15   6        490.02        471.91        75.15 o
  -7  15   6       1085.15       1134.83        31.45 o
  -5  15   6       2752.27       2786.03        33.88 o
  -3  15   6       4205.00       4248.92        35.27 o
  -1  15   6       3648.84       3569.18        33.58 o
   1  15   6       2117.26       2048.74        23.76 o
   3  15   6        935.75        914.51        20.66 o
   5  15   6       1675.48       1708.13        44.84 o
  -8  16   6       2796.64       2612.22        84.33 o
  -6  16   6       6167.00       6211.03        56.60 o
  -4  16   6       9111.92       9110.38        64.88 o
  -2  16   6      16980.56      17076.41        99.51 o
   0  16   6       8414.49       8424.20        65.85 o
   2  16   6      11162.62      11080.13        69.62 o
   4  16   6       7507.42       7568.65        64.93 o
   6  16   6       2790.27       2666.07       104.88 o
  -7  17   6       1278.75       1219.95        38.85 o
  -5  17   6        973.19        993.37        24.47 o
  -3  17   6       2226.78       2305.17        25.80 o
  -1  17   6        991.96        995.54        20.13 o
   1  17   6        357.15        379.29        13.22 o
   3  17   6       1250.03       1310.99        25.48 o
   5  17   6       1146.44       1190.42        39.08 o
  -8  18   6       1024.26        980.40        47.54 o
  -6  18   6       1239.52       1151.18        29.19 o
  -4  18   6       2502.88       2456.68        31.50 o
  -2  18   6       6265.26       6144.54        46.54 o
   0  18   6       4278.78       4339.68        40.91 o
   2  18   6       3525.18       3451.73        32.29 o
   4  18   6       2318.74       2206.61        43.61 o
  -7  19   6       4502.53       4661.17        70.48 o
  -5  19   6       4228.75       4329.32        44.55 o
  -3  19   6      13071.02      13395.09        85.73 o
  -1  19   6      10546.75      10806.49        75.12 o
   1  19   6       4751.33       4911.25        51.88 o
   3  19   6       8070.63       7865.68        68.49 o
   5  19   6       3052.17       3037.21        67.32 o
  -8  20   6        216.05        221.28        45.50 o
  -6  20   6        507.69        537.11        23.77 o
  -4  20   6         58.13         49.04        11.20 o
  -2  20   6          0.31          7.90        11.32 o
   0  20   6       1169.17       1144.95        24.00 o
   2  20   6       2652.71       2619.58        35.11 o
   4  20   6        319.27        302.19        23.87 o
  -7  21   6       3407.58       3418.34        74.85 o
  -5  21   6       2113.31       2089.60        35.17 o
  -3  21   6       7080.22       6977.29        67.20 o
  -1  21   6       7048.57       6999.55        54.10 o
   1  21   6       4849.23       4721.62        46.50 o
   3  21   6       6641.73       6353.88        61.58 o
   5  21   6       1978.15       1972.41        68.79 o
  -6  22   6       1060.38       1219.87        38.20 o
  -4  22   6       1308.48       1286.94        25.54 o
  -2  22   6       8792.35       8680.30        78.66 o
   0  22   6       3445.22       3393.53        38.34 o
   2  22   6       4508.62       4629.92        52.34 o
   4  22   6       3155.55       3300.78        62.95 o
  -7  23   6        389.83        406.31        49.27 o
  -5  23   6        579.56        535.65        23.73 o
  -3  23   6       1042.65        998.55        24.66 o
  -1  23   6       1348.75       1199.80        25.80 o
   1  23   6       2534.48       2480.53        38.59 o
   3  23   6        534.82        534.61        25.59 o
   5  23   6       1176.36       1327.98        66.17 o
  -6  24   6       3695.95       3881.02        70.23 o
  -4  24   6       4762.34       4735.68        45.21 o
  -2  24   6      10889.88      11124.40        87.20 o
   0  24   6       8983.89       9099.88        65.88 o
   2  24   6      10455.36      10670.21        93.26 o
   4  24   6       4333.48       4436.01        90.15 o
  -7  25   6        581.71        484.46        82.38 o
  -5  25   6        337.65        330.45        26.24 o
  -3  25   6        925.86        864.93        25.74 o
  -1  25   6        638.32        621.44        19.36 o
   1  25   6       1015.00       1011.54        27.34 o
   3  25   6        729.17        744.51        39.32 o
  -6  26   6        992.58        863.43        45.03 o
  -4  26   6        418.16        397.10        23.30 o
  -2  26   6       1501.16       1507.04        42.45 o
   0  26   6       1345.89       1332.26        31.90 o
   2  26   6       2575.97       2502.51        53.77 o
   4  26   6        750.05        790.40        60.17 o
  -5  27   6       4426.42       4578.46        76.51 o
  -3  27   6       4097.19       4068.21        52.57 o
  -1  27   6       2939.72       3028.82        38.95 o
   1  27   6       5960.16       6006.77        66.40 o
   3  27   6       1662.12       1721.35        63.13 o
  -6  28   6        142.76         29.61        65.82 o
  -4  28   6         30.69          9.04        21.92 o
  -2  28   6        510.02        459.08        24.70 o
   0  28   6         47.80         22.60        20.52 o
   2  28   6        171.77        175.07        30.31 o
  -5  29   6       2205.33       2202.53        76.37 o
  -3  29   6       4214.96       4374.11        67.79 o
  -1  29   6       3057.64       3122.35        45.52 o
   1  29   6       2778.59       2865.78        57.72 o
   3  29   6       1271.85       1336.46       109.75 o
  -4  30   6       1560.19       1656.20        57.27 o
  -2  30   6        825.13        870.05        30.79 o
   0  30   6       1229.50       1326.06        40.41 o
   2  30   6       1735.26       1744.07        65.98 o
  -5  31   6        142.20         52.88       131.67 o
  -3  31   6        324.51        332.86        40.58 o
  -1  31   6        120.59        144.84        28.44 o
   1  31   6        170.83        164.22        34.69 o
  -4  32   6       4343.70       4610.71       197.86 o
  -2  32   6       3310.24       3299.38        75.42 o
   0  32   6       5253.94       5307.14        87.57 o
   2  32   6       3514.33       3424.28       117.46 o
  -3  33   6        553.89        504.12        62.26 o
  -1  33   6        256.48        249.59        36.84 o
   1  33   6        447.64        453.38        56.37 o
  -2  34   6       1310.05       1217.51        87.58 o
   0  34   6        474.32        571.07        59.40 o
  -9   1   7          1.88         25.63        35.69 o
  -7   1   7        154.49        162.65        15.86 o
  -5   1   7         36.78         31.21         8.50 o
  -3   1   7       5054.98       5077.19        35.01 o
  -1   1   7         75.15         47.12         6.80 o
   1   1   7         45.36         45.30         6.77 o
   3   1   7        659.78        704.11        16.68 o
   5   1   7         27.55         28.68        17.95 o
  -8   2   7        717.44        720.94        23.76 o
  -6   2   7        202.86        258.66        14.17 o
  -4   2   7        663.00        670.45        13.76 o
  -2   2   7      15393.86      15454.05        85.79 o
   0   2   7       3169.59       2889.14        30.56 o
   2   2   7       2562.09       2548.59        25.29 o
   4   2   7       2253.23       2282.98        29.73 o
   6   2   7        240.99        352.00        36.66 o
  -9   3   7         31.36         52.67        33.94 o
  -7   3   7         21.44         -3.47        14.61 o
  -5   3   7        207.34        206.00        10.86 o
  -3   3   7       1903.77       1786.68        19.51 o
  -1   3   7        606.08        597.18        12.83 o
   1   3   7       1469.32       1495.92        20.37 o
   3   3   7         64.42         68.86         9.63 o
   5   3   7        110.03         86.59        19.75 o
  -8   4   7          5.17          9.46        19.37 o
  -6   4   7        148.42        170.30        13.31 o
  -4   4   7        855.60        823.66        14.57 o
  -2   4   7        231.00        229.57         7.86 o
   0   4   7        135.17        131.69         7.33 o
   2   4   7        247.76        294.48        10.34 o
   4   4   7        104.99        114.26        14.05 o
   6   4   7        143.71        122.42        35.37 o
  -9   5   7        181.73        182.98        34.29 o
  -7   5   7        204.91        200.59        16.87 o
  -5   5   7        670.16        708.68        18.32 o
  -3   5   7         97.31         98.77         6.55 o
  -1   5   7       4969.18       4756.19        35.24 o
   1   5   7       1253.12       1271.02        19.56 o
   3   5   7       3401.99       3503.02        35.91 o
   5   5   7        456.33        481.85        24.89 o
  -8   6   7        179.56        145.48        21.44 o
  -6   6   7        502.83        524.79        18.11 o
  -4   6   7       3860.20       3940.08        34.28 o
  -2   6   7       1454.96       1290.51        16.84 o
   0   6   7       3994.88       3870.97        32.35 o
   2   6   7       2330.37       2286.14        27.82 o
   4   6   7        341.16        350.78        16.97 o
   6   6   7        521.00        525.92        35.54 o
  -9   7   7        110.28        143.12        39.19 o
  -7   7   7        180.89        194.08        17.16 o
  -5   7   7        302.07        306.91        12.53 o
  -3   7   7         36.84         49.82         6.53 o
  -1   7   7       2540.22       2665.73        24.94 o
   1   7   7         21.62         32.08         7.56 o
   3   7   7        669.40        675.65        16.86 o
   5   7   7        248.24        208.00        23.17 o
  -8   8   7          0.06         -7.68        22.37 o
  -6   8   7         56.66         53.94        13.09 o
  -4   8   7        228.81        225.90        10.18 o
  -2   8   7        477.32        415.45        10.74 o
   0   8   7         22.11         24.54         6.76 o
   2   8   7          3.26          2.72         8.04 o
   4   8   7          4.08         11.45        14.73 o
   6   8   7          8.87        -15.80        34.89 o
  -9   9   7         18.16         84.38        39.55 o
  -7   9   7        111.11        100.95        17.51 o
  -5   9   7        677.11        653.43        17.57 o
  -3   9   7       2049.30       1929.89        21.23 o
  -1   9   7       1137.89       1071.18        15.06 o
   1   9   7       4350.93       4298.17        35.74 o
   3   9   7          3.80         12.16        10.66 o
   5   9   7        982.34       1073.72        32.66 o
  -8  10   7         75.91         68.34        25.01 o
  -6  10   7       1660.71       1816.93        31.05 o
  -4  10   7       8190.19       8524.19        56.74 o
  -2  10   7       4709.92       4575.39        33.85 o
   0  10   7       9077.86       9051.50        56.46 o
   2  10   7       1448.82       1481.74        23.24 o
   4  10   7        950.73        934.80        24.10 o
   6  10   7        929.97        960.48        46.99 o
  -9  11   7          6.88        -22.91        45.36 o
  -7  11   7          6.46          9.26        16.85 o
  -5  11   7         45.16         54.27        10.82 o
  -3  11   7        115.76        124.99         8.29 o
  -1  11   7        694.92        678.63        13.57 o
   1  11   7       1420.49       1462.35        20.50 o
   3  11   7        108.26         98.45        11.16 o
   5  11   7        318.90        385.18        26.02 o
  -8  12   7         27.32         49.83        26.30 o
  -6  12   7         69.46         75.30        13.58 o
  -4  12   7         75.06         96.92         9.17 o
  -2  12   7        682.58        694.42        14.78 o
   0  12   7          0.38          9.74         6.64 o
   2  12   7         10.21         -1.40         9.93 o
   4  12   7         37.78         18.37        16.99 o
   6  12   7          1.67        183.68        57.75 o
  -9  13   7        414.18        336.37        71.70 o
  -7  13   7         19.60         34.64        17.27 o
  -5  13   7       2562.95       2606.77        30.73 o
  -3  13   7       1814.51       1790.02        21.09 o
  -1  13   7       6261.30       6215.16        43.53 o
   1  13   7       1945.95       1964.11        23.89 o
   3  13   7        192.17        205.20        12.37 o
   5  13   7        398.41        334.66        29.27 o
  -8  14   7        318.96        334.76        32.50 o
  -6  14   7        450.47        432.19        20.05 o
  -4  14   7        340.65        349.42        12.98 o
  -2  14   7       2381.72       2281.00        24.58 o
   0  14   7       2218.88       2121.58        23.11 o
   2  14   7       1732.97       1682.67        25.82 o
   4  14   7       1107.11       1265.07        33.66 o
  -7  15   7        102.54        168.15        23.39 o
  -5  15   7       1756.71       1821.05        30.23 o
  -3  15   7        359.44        387.90        11.81 o
  -1  15   7        541.01        578.96        13.50 o
   1  15   7       1579.66       1628.47        26.81 o
   3  15   7       2265.26       2230.89        30.94 o
   5  15   7        445.18        384.03        39.67 o
  -8  16   7         11.21         44.68        34.62 o
  -6  16   7          0.95        -12.75        17.72 o
  -4  16   7         31.75         10.70        11.44 o
  -2  16   7         11.40          9.07         7.42 o
   0  16   7          4.23         -8.29         8.29 o
   2  16   7        364.85        360.31        13.95 o
   4  16   7         11.51          7.77        19.18 o
  -7  17   7        584.05        499.64        28.03 o
  -5  17   7         30.43          7.51        13.40 o
  -3  17   7       3377.92       3171.54        37.35 o
  -1  17   7       1394.51       1330.71        23.33 o
   1  17   7        629.02        617.31        18.95 o
   3  17   7        579.04        556.84        17.98 o
   5  17   7        165.80         77.01        44.76 o
  -8  18   7        358.51        388.19        42.99 o
  -6  18   7        206.09        232.64        20.32 o
  -4  18   7       1076.64       1167.12        27.98 o
  -2  18   7       3634.55       3638.13        35.87 o
   0  18   7       2412.64       2417.32        39.24 o
   2  18   7       1786.48       1709.13        26.54 o
   4  18   7       1130.64       1140.71        35.60 o
  -7  19   7         22.49         28.87        30.88 o
  -5  19   7         41.85          0.64        14.36 o
  -3  19   7       2276.27       2277.59        27.67 o
  -1  19   7        508.14        519.83        16.59 o
   1  19   7        150.43        161.83        15.43 o
   3  19   7          2.43          0.05        16.11 o
   5  19   7          3.97        -31.55        55.43 o
  -8  20   7          0.04         -7.19        76.53 o
  -6  20   7        110.45        146.29        23.46 o
  -4  20   7         40.83         43.91        13.13 o
  -2  20   7        439.75        490.36        17.22 o
   0  20   7        686.18        718.18        20.30 o
   2  20   7        382.96        390.15        16.23 o
   4  20   7         12.15        -16.50        27.02 o
  -7  21   7        337.31        350.66        40.98 o
  -5  21   7        254.55        292.28        19.83 o
  -3  21   7       2151.38       2106.89        31.31 o
  -1  21   7       2799.12       2749.88        38.35 o
   1  21   7        424.53        450.08        19.20 o
   3  21   7       3278.97       3202.81        66.84 o
  -6  22   7         12.57         23.58        25.04 o
  -4  22   7        196.38        171.73        13.68 o
  -2  22   7       2222.53       2260.54        37.42 o
   0  22   7        310.43        348.13        16.84 o
   2  22   7        692.71        808.98        48.11 o
   4  22   7        173.01        197.25        33.73 o
  -7  23   7        572.66        655.23        52.22 o
  -5  23   7        408.18        444.05        24.07 o
  -3  23   7        272.75        290.96        16.67 o
  -1  23   7       1354.96       1377.20        28.66 o
   1  23   7        443.51        465.07        22.35 o
   3  23   7       1479.72       1291.68        41.28 o
  -6  24   7         10.72         68.93        36.53 o
  -4  24   7          1.28         13.33        16.17 o
  -2  24   7       2129.34       2110.50        37.82 o
   0  24   7         56.04         67.78        14.82 o
   2  24   7         36.69         96.06        24.00 o
   4  24   7          1.40         19.96        72.16 o
  -7  25   7          0.98        -45.32        74.42 o
  -5  25   7         80.03         34.48        31.44 o
  -3  25   7        326.68        333.05        21.54 o
  -1  25   7        108.78        115.01        15.98 o
   1  25   7        762.88        803.82        30.49 o
   3  25   7         34.08         50.00        40.88 o
  -6  26   7        727.91        656.72        53.63 o
  -4  26   7       1001.53        963.02        47.98 o
  -2  26   7        924.26        943.87        31.87 o
   0  26   7       1209.07       1167.51        28.20 o
   2  26   7        531.81        513.02        34.10 o
  -5  27   7          2.24         29.95        26.34 o
  -3  27   7        207.40        209.88        24.66 o
  -1  27   7        332.02        343.95        19.48 o
   1  27   7        632.55        645.70        32.61 o
   3  27   7         33.86         -3.25        50.53 o
  -6  28   7         15.43       -115.05       115.05 o
  -4  28   7         73.01         81.80        30.17 o
  -2  28   7       1020.26       1028.19        35.28 o
   0  28   7          2.05        -16.99        27.07 o
   2  28   7         21.43         65.85        36.75 o
  -5  29   7        763.89        801.13        61.72 o
  -3  29   7        377.30        453.16        31.34 o
  -1  29   7       1072.75       1057.97        33.72 o
   1  29   7       1435.60       1390.38        50.73 o
  -4  30   7         62.60        115.61        42.35 o
  -2  30   7         31.29          7.35        37.11 o
   0  30   7        283.92        287.40        33.54 o
   2  30   7        123.25         53.00        55.70 o
  -3  31   7        364.05        413.73        39.51 o
  -1  31   7        505.55        539.29        38.37 o
   1  31   7        617.43        621.18        48.95 o
  -2  32   7         77.00         74.63        38.99 o
   0  32   7        322.99        370.72        51.28 o
  -1  33   7        790.28        941.87        65.36 o
  -8   0   8       3294.47       3446.78        79.72 o
  -6   0   8       5528.63       5477.76        66.75 o
  -4   0   8       4631.62       4550.15        48.74 o
  -2   0   8      36941.88      37220.12       320.11 o
   0   0   8      10535.84      10668.07       106.19 o
   2   0   8      15293.32      15335.55       189.46 o
   4   0   8       6204.84       6124.24        85.96 o
   6   0   8       4803.73       4490.63       255.77 o
  -9   1   8         45.13         84.59        38.51 o
  -7   1   8        448.38        466.92        19.39 o
  -5   1   8       2114.88       2128.97        24.29 o
  -3   1   8        415.85        384.93        10.85 o
  -1   1   8       6578.48       6539.18        51.96 o
   1   1   8       1374.43       1451.09        23.92 o
   3   1   8        602.60        576.79        16.36 o
   5   1   8        823.31        829.05        32.73 o
  -8   2   8        981.56        981.25        30.58 o
  -6   2   8       8540.70       8408.13        64.62 o
  -4   2   8       5369.42       5340.97        39.54 o
  -2   2   8       9473.58       9460.46        65.82 o
   0   2   8       4489.92       4527.71        41.95 o
   2   2   8       4733.21       4753.82        40.96 o
   4   2   8       3958.66       3908.63        42.33 o
   6   2   8       2695.89       2802.18       108.04 o
  -9   3   8       1714.99       1725.79        97.40 o
  -7   3   8       2963.52       3001.36        44.78 o
  -5   3   8       5390.78       5282.02        43.67 o
  -3   3   8      15707.78      15563.09        88.94 o
  -1   3   8      22628.55      22603.71       127.44 o
   1   3   8      12124.45      12220.61        80.26 o
   3   3   8      12239.56      12259.24        75.96 o
   5   3   8       3728.21       3927.62        67.12 o
  -8   4   8        130.52        125.88        21.81 o
  -6   4   8       2998.27       3018.06        37.28 o
  -4   4   8       1881.52       1938.40        22.29 o
  -2   4   8       3084.03       3132.29        29.63 o
   0   4   8         70.14         76.89         9.21 o
   2   4   8        947.05        918.05        18.18 o
   4   4   8        754.34        812.75        23.27 o
   6   4   8       1561.87       1603.04        82.44 o
  -9   5   8       2158.29       2291.83        81.98 o
  -7   5   8       4643.52       4763.20        51.43 o
  -5   5   8       5257.26       5252.84        44.28 o
  -3   5   8       8993.60       8619.94        55.34 o
  -1   5   8      19501.27      19507.77       107.96 o
   1   5   8      20013.18      20493.38       125.10 o
   3   5   8      11470.73      11416.74        71.16 o
   5   5   8       3815.84       3686.32        81.28 o
  -8   6   8       1939.76       2016.01        47.91 o
  -6   6   8       5284.09       5299.41        53.77 o
  -4   6   8       3711.16       3698.17        30.84 o
  -2   6   8       4700.02       4746.04        38.90 o
   0   6   8       4526.80       4639.60        38.04 o
   2   6   8       5273.54       5373.35        41.51 o
   4   6   8       3157.67       3072.56        57.34 o
  -9   7   8        732.16        701.73        61.47 o
  -7   7   8        781.26        771.40        23.92 o
  -5   7   8       1474.07       1476.47        26.44 o
  -3   7   8       4390.49       4375.53        34.66 o
  -1   7   8       2407.01       2378.49        25.57 o
   1   7   8       2458.19       2436.64        29.70 o
   3   7   8       2546.90       2477.83        31.15 o
   5   7   8        455.78        455.07        30.84 o
  -8   8   8       2438.07       2464.26        60.10 o
  -6   8   8       6608.04       6562.84        58.01 o
  -4   8   8       7119.86       7056.56        56.96 o
  -2   8   8       7631.38       7618.23        49.72 o
   0   8   8      13783.13      13914.42        82.43 o
   2   8   8      14073.03      14360.94        85.30 o
   4   8   8       6696.17       6747.15        66.25 o
  -9   9   8        477.57        590.44        58.56 o
  -7   9   8        529.28        560.56        23.65 o
  -5   9   8        332.94        349.55        14.24 o
  -3   9   8       2107.33       2102.74        23.48 o
  -1   9   8          4.65         -3.39         7.65 o
   1   9   8       1731.81       1717.88        26.66 o
   3   9   8       3422.70       3290.48        35.02 o
   5   9   8        412.55        357.87        30.75 o
  -8  10   8       1463.74       1610.50        44.88 o
  -6  10   8       2645.85       2654.42        39.25 o
  -4  10   8       5793.53       5710.91        43.96 o
  -2  10   8       4018.00       4073.06        33.09 o
   0  10   8       2050.49       2087.61        25.78 o
   2  10   8       4545.61       4548.76        41.26 o
   4  10   8       2644.40       2639.10        46.46 o
  -9  11   8       1705.17       1821.46       145.02 o
  -7  11   8       1505.40       1473.49        40.92 o
  -5  11   8       4740.85       4653.45        41.87 o
  -3  11   8       4190.03       4019.08        34.55 o
  -1  11   8      14336.39      14653.11        82.67 o
   1  11   8      14383.02      14678.34        88.50 o
   3  11   8       3512.33       3426.57        44.02 o
   5  11   8       3405.68       3503.84        72.39 o
  -8  12   8       1306.47       1249.59        46.27 o
  -6  12   8        870.21        863.72        22.60 o
  -4  12   8       2170.64       2199.58        27.71 o
  -2  12   8       2850.97       2845.51        29.82 o
   0  12   8        157.45        153.98         8.89 o
   2  12   8       2524.24       2508.48        33.44 o
   4  12   8        316.14        337.87        23.19 o
  -7  13   8       2218.54       2249.55        44.60 o
  -5  13   8       4736.53       4664.55        43.75 o
  -3  13   8       9545.53       9399.12        61.64 o
  -1  13   8      10607.49      10620.90        67.05 o
   1  13   8      12282.57      12477.72        96.24 o
   3  13   8       6803.91       6843.94        60.89 o
   5  13   8       3399.55       3256.46        81.30 o
  -8  14   8        685.66        747.40        41.31 o
  -6  14   8       2366.75       2395.60        41.82 o
  -4  14   8       6764.10       6922.69        60.00 o
  -2  14   8       6376.68       6415.21        47.18 o
   0  14   8       4050.72       4048.70        39.96 o
   2  14   8       2779.63       2834.06        36.88 o
   4  14   8       2548.22       2529.66        48.00 o
  -7  15   8        301.87        270.45        25.94 o
  -5  15   8       2401.28       2347.92        37.71 o
  -3  15   8       3813.17       3744.47        34.59 o
  -1  15   8       3693.01       3590.56        42.61 o
   1  15   8       1457.90       1435.60        25.21 o
   3  15   8        940.01        943.42        27.03 o
   5  15   8        586.19        612.20        57.08 o
  -8  16   8       2904.80       2657.45        90.27 o
  -6  16   8       3952.61       3838.66        53.10 o
  -4  16   8       4769.66       4846.11        43.79 o
  -2  16   8       9220.49       9154.05        61.78 o
   0  16   8       9786.93       9747.81        64.70 o
   2  16   8       7733.18       7788.24        72.97 o
   4  16   8       4928.32       5103.94        69.72 o
  -7  17   8        620.62        612.16        32.57 o
  -5  17   8        782.06        799.29        24.70 o
  -3  17   8       1476.85       1485.82        23.91 o
  -1  17   8       2844.74       2857.03        37.37 o
   1  17   8       1595.05       1571.19        26.18 o
   3  17   8        521.12        568.35        26.64 o
  -8  18   8        430.84        371.09        69.22 o
  -6  18   8       1830.08       1754.80        44.97 o
  -4  18   8       2445.93       2346.69        36.39 o
  -2  18   8       2591.31       2501.12        32.94 o
   0  18   8       2863.77       2804.86        33.02 o
   2  18   8        470.27        508.90        17.72 o
   4  18   8       1934.81       1884.71        56.96 o
  -7  19   8       1517.24       1604.68        59.64 o
  -5  19   8       1065.34       1045.10        29.95 o
  -3  19   8       3610.92       3617.48        39.10 o
  -1  19   8       6614.35       6637.17        58.45 o
   1  19   8       5018.49       5122.99        57.68 o
   3  19   8       5794.85       5707.90        63.19 o
  -6  20   8       1445.92       1428.80        38.92 o
  -4  20   8        683.75        648.26        20.69 o
  -2  20   8          2.71          9.73        15.73 o
   0  20   8        864.69        845.75        25.38 o
   2  20   8         36.89         66.19        17.66 o
   4  20   8       1094.34       1061.81        79.02 o
  -7  21   8       1990.68       1976.78       101.06 o
  -5  21   8       2046.96       2156.11        44.16 o
  -3  21   8       4851.54       4742.43        59.01 o
  -1  21   8       4629.14       4587.89        48.62 o
   1  21   8       4065.66       4012.83        52.27 o
   3  21   8       3992.81       3962.21        74.45 o
  -6  22   8       1254.22       1379.52        45.19 o
  -4  22   8       2106.64       2125.45        38.59 o
  -2  22   8       3134.06       3232.78        40.69 o
   0  22   8       3052.52       3121.43        46.95 o
   2  22   8       1725.83       1811.60        50.15 o
  -7  23   8        474.41        501.18        66.85 o
  -5  23   8       1062.16       1088.28        34.88 o
  -3  23   8         14.31         26.17        18.39 o
  -1  23   8       1417.15       1357.21        33.05 o
   1  23   8       1599.56       1480.54        34.82 o
   3  23   8        379.53        425.14        55.78 o
  -6  24   8       1979.17       2050.40        71.74 o
  -4  24   8       3052.49       3150.96        48.95 o
  -2  24   8       3165.50       3152.03        54.25 o
   0  24   8       5658.35       5698.67        59.82 o
   2  24   8       4836.62       4664.53        75.76 o
  -5  25   8        592.14        603.55        31.68 o
  -3  25   8       1756.40       1689.39        44.86 o
  -1  25   8        537.66        540.42        22.72 o
   1  25   8        552.56        587.38        31.86 o
   3  25   8        476.82        363.83        89.94 o
  -6  26   8        609.17        670.68        80.61 o
  -4  26   8       2241.08       2117.34        63.42 o
  -2  26   8        882.60        791.01        29.14 o
   0  26   8        808.12        831.07        30.19 o
   2  26   8        954.49        857.33        48.39 o
  -5  27   8       1512.84       1554.26        63.33 o
  -3  27   8        910.08        968.42        48.15 o
  -1  27   8       3205.68       3321.33        60.47 o
   1  27   8       5018.58       4967.44        82.83 o
  -4  28   8        489.08        455.32        63.34 o
  -2  28   8         97.18        110.63        34.90 o
   0  28   8         52.04         66.36        30.48 o
   2  28   8         57.92        102.13        67.50 o
  -5  29   8       1141.11       1202.04        88.31 o
  -3  29   8       3060.18       2998.92        72.11 o
  -1  29   8       2128.45       2301.71        64.92 o
   1  29   8       2336.28       2286.85        85.82 o
  -4  30   8       1411.65       1295.23        92.17 o
  -2  30   8        641.45        656.58        41.48 o
   0  30   8       2128.61       2261.42        83.80 o
  -3  31   8       1116.23       1092.18        72.71 o
  -1  31   8        140.40        149.75        61.31 o
  -9   1   9        220.14        273.79        47.41 o
  -7   1   9         58.48         82.35        16.26 o
  -5   1   9         61.69         60.21         9.91 o
  -3   1   9       4122.43       4041.99        33.98 o
  -1   1   9         32.73         21.12         9.20 o
   1   1   9        122.83        153.93        13.18 o
   3   1   9        680.03        707.00        19.52 o
   5   1   9        101.13        110.27        37.70 o
  -8   2   9       1167.42       1220.33        36.07 o
  -6   2   9        989.34       1035.30        24.79 o
  -4   2   9        502.37        539.32        14.43 o
  -2   2   9        209.45        228.80        12.31 o
   0   2   9        166.13        122.41        12.21 o
   2   2   9       1841.11       1767.10        28.79 o
   4   2   9        529.98        524.98        23.08 o
  -9   3   9        263.63        299.33        49.67 o
  -7   3   9         78.49         65.86        18.50 o
  -5   3   9         16.08         19.24         9.43 o
  -3   3   9         79.75         37.44         7.93 o
  -1   3   9          2.71         13.72         8.95 o
   1   3   9        463.68        456.68        17.28 o
   3   3   9        662.92        682.39        21.64 o
   5   3   9         11.06        -10.24        39.37 o
  -8   4   9         24.24         40.36        24.02 o
  -6   4   9        259.79        267.44        15.02 o
  -4   4   9         26.42         33.80         8.64 o
  -2   4   9         40.88         36.55         8.03 o
   0   4   9          3.78         11.82        10.42 o
   2   4   9          4.91         -1.04        11.64 o
   4   4   9         80.00        106.97        20.90 o
  -9   5   9        151.51        113.20        51.01 o
  -7   5   9        820.50        855.74        27.01 o
  -5   5   9        690.56        718.72        19.07 o
  -3   5   9         57.82         43.37         8.15 o
  -1   5   9        121.65        126.54        10.82 o
   1   5   9        353.44        339.21        14.03 o
   3   5   9        536.78        496.75        18.07 o
   5   5   9        790.29        855.02        58.99 o
  -8   6   9        859.49        860.18        33.55 o
  -6   6   9        693.30        707.05        21.60 o
  -4   6   9       1158.27       1103.86        20.31 o
  -2   6   9        498.03        492.25        13.67 o
   0   6   9       1541.50       1511.57        23.99 o
   2   6   9       1510.12       1494.72        27.97 o
   4   6   9        633.13        635.40        34.99 o
  -9   7   9          0.95        -16.96        53.76 o
  -7   7   9        619.27        653.62        24.11 o
  -5   7   9        282.18        299.15        14.26 o
  -3   7   9         20.36         35.84         8.65 o
  -1   7   9        214.08        244.16        11.57 o
   1   7   9        610.58        677.97        19.46 o
   3   7   9          2.72        -14.63        14.63 o
   5   7   9        391.19        370.47        58.68 o
  -8   8   9         32.45         82.00        27.57 o
  -6   8   9        252.88        256.62        16.77 o
  -4   8   9        214.76        198.50        10.90 o
  -2   8   9          0.09         10.67         8.81 o
   0   8   9        382.37        417.10        14.60 o
   2   8   9        518.53        513.70        17.38 o
   4   8   9         27.90         48.52        24.50 o
  -9   9   9        155.48         60.42        60.47 o
  -7   9   9        365.18        364.41        23.32 o
  -5   9   9        950.20        854.46        21.47 o
  -3   9   9        158.16        140.82         9.61 o
  -1   9   9        474.49        457.03        15.10 o
   1   9   9        395.22        391.16        15.92 o
   3   9   9        211.46        243.35        18.05 o
   5   9   9        266.96        238.52        74.01 o
  -8  10   9         19.52          6.14        40.11 o
  -6  10   9       1485.89       1581.66        31.79 o
  -4  10   9        640.73        724.00        18.59 o
  -2  10   9       1545.50       1607.50        24.02 o
   0  10   9       1991.06       2038.85        27.68 o
   2  10   9        374.40        377.07        15.65 o
   4  10   9        922.77        962.78        34.89 o
  -7  11   9        157.33        146.99        21.70 o
  -5  11   9        775.01        775.59        20.01 o
  -3  11   9        875.38        841.80        20.21 o
  -1  11   9        363.47        372.83        13.91 o
   1  11   9         48.08         37.41        12.76 o
   3  11   9        397.35        436.98        21.60 o
  -8  12   9         88.84         71.60        43.46 o
  -6  12   9          1.64         20.12        15.92 o
  -4  12   9          1.36         16.68        11.36 o
  -2  12   9        362.59        380.58        12.65 o
   0  12   9         22.04         32.45        10.91 o
   2  12   9        980.46       1007.76        24.16 o
   4  12   9         43.46         27.34        29.63 o
  -7  13   9        908.49        883.45        29.98 o
  -5  13   9        875.44        892.93        22.46 o
  -3  13   9       1224.10       1202.46        22.99 o
  -1  13   9       1358.76       1293.82        21.74 o
   1  13   9       2134.83       2109.38        30.14 o
   3  13   9        316.80        343.99        24.13 o
  -8  14   9        299.16        245.99        51.21 o
  -6  14   9       1077.95       1058.84        28.98 o
  -4  14   9        309.50        342.99        15.19 o
  -2  14   9          7.06         -7.45         9.83 o
   0  14   9       1294.23       1247.10        21.35 o
   2  14   9        138.25        153.86        16.51 o
   4  14   9        784.65        810.61        39.78 o
  -7  15   9        369.93        483.96        36.95 o
  -5  15   9         35.94         66.58        14.66 o
  -3  15   9       1283.36       1356.21        24.04 o
  -1  15   9          4.84         -2.27         9.88 o
   1  15   9        537.81        571.84        19.98 o
   3  15   9        243.85        258.40        20.72 o
  -8  16   9        123.69        125.75        56.50 o
  -6  16   9         28.58         47.59        20.82 o
  -4  16   9         42.69         67.69        13.03 o
  -2  16   9         11.75         22.88        10.41 o
   0  16   9        347.83        356.41        13.97 o
   2  16   9        598.96        623.40        23.36 o
   4  16   9          0.13         75.55        61.98 o
  -7  17   9        114.20         66.57        33.44 o
  -5  17   9        115.40        125.90        19.23 o
  -3  17   9          2.81          9.38        11.36 o
  -1  17   9        229.58        212.15        13.64 o
   1  17   9        348.42        317.93        16.55 o
   3  17   9        564.42        686.52        42.42 o
  -6  18   9        765.01        862.78        30.46 o
  -4  18   9        644.68        696.69        22.38 o
  -2  18   9        780.49        781.67        20.63 o
   0  18   9        253.66        261.43        17.35 o
   2  18   9       2709.61       2705.23        44.46 o
  -7  19   9         21.86         -3.99        49.25 o
  -5  19   9        104.99        107.57        20.42 o
  -3  19   9        268.80        239.15        14.84 o
  -1  19   9        357.91        363.79        17.00 o
   1  19   9         17.15         41.46        18.63 o
   3  19   9        292.65        416.20        35.96 o
  -6  20   9        139.85        138.63        29.05 o
  -4  20   9          0.06         16.74        18.07 o
  -2  20   9         33.41         29.64        13.83 o
   0  20   9         36.55         33.41        19.64 o
   2  20   9        116.71        109.74        23.85 o
  -7  21   9        515.51        569.45        70.36 o
  -5  21   9        294.48        289.56        25.17 o
  -3  21   9       2021.66       2093.86        38.16 o
  -1  21   9         48.12         41.55        16.96 o
   1  21   9        232.36        269.24        31.29 o
   3  21   9        598.66        354.91       139.40 o
  -6  22   9          1.95        -31.54        31.54 o
  -4  22   9        337.07        265.00        22.09 o
  -2  22   9         94.50         90.45        20.91 o
   0  22   9          2.57         35.21        25.83 o
   2  22   9        381.57        349.68        48.92 o
  -5  23   9        435.95        567.72        33.21 o
  -3  23   9        497.47        598.21        33.36 o
  -1  23   9        648.73        691.26        26.44 o
   1  23   9        762.94        760.46        35.40 o
  -6  24   9          8.18         38.93        50.40 o
  -4  24   9         70.26         47.95        24.94 o
  -2  24   9          1.52         11.91        20.13 o
   0  24   9         22.89         31.28        23.17 o
   2  24   9         98.92        125.10        60.78 o
  -5  25   9         97.69         96.90        35.01 o
  -3  25   9          9.11        -26.41        26.41 o
  -1  25   9          1.76        -22.71        22.71 o
   1  25   9         90.11         83.42        36.01 o
  -4  26   9         83.00         38.26        41.78 o
  -2  26   9        287.54        220.40        28.21 o
   0  26   9       1099.65       1102.11        45.23 o
  -5  27   9          4.21          0.62        59.80 o
  -3  27   9         14.18         38.86        32.82 o
  -1  27   9         19.76         35.68        33.24 o
   1  27   9         70.38         90.55        45.59 o
  -4  28   9        118.20        155.15        48.64 o
  -2  28   9        304.80        360.87        44.38 o
   0  28   9         30.71        140.34        43.42 o
  -3  29   9         31.97         -8.46        46.68 o
  -1  29   9        476.47        426.00        48.08 o
  -2  30   9         32.35         74.50        49.56 o
  -8   0  10       2404.73       2311.27        87.13 o
  -6   0  10       2768.15       2788.49        52.82 o
  -4   0  10      14964.60      14584.60       121.01 o
  -2   0  10       7605.13       7800.08        99.81 o
   0   0  10       8105.11       8286.04       115.04 o
   2   0  10       7871.84       8006.33        95.75 o
   4   0  10       2641.50       2867.50       143.37 o
  -9   1  10         63.85         87.61        65.45 o
  -7   1  10        549.79        528.35        21.87 o
  -5   1  10        277.85        296.40        13.29 o
  -3   1  10         41.18         40.44        12.08 o
  -1   1  10       1847.65       1950.05        31.35 o
   1   1  10       3123.19       3167.01        40.35 o
   3   1  10        658.15        727.63        25.61 o
  -8   2  10        714.12        754.20        38.06 o
  -6   2  10       1084.54       1060.87        25.16 o
  -4   2  10       2841.14       2711.26        29.65 o
  -2   2  10       5506.90       5318.07        50.61 o
   0   2  10      10142.04      10042.40        79.33 o
   2   2  10       3013.96       2863.77        42.25 o
   4   2  10       1922.61       1869.78        72.91 o
  -9   3  10       1701.62       1666.29        81.68 o
  -7   3  10       3574.62       3591.37        50.42 o
  -5   3  10       5973.21       5871.59        46.22 o
  -3   3  10      11123.45      11017.47        77.65 o
  -1   3  10       4242.42       4267.40        45.93 o
   1   3  10       6006.39       5969.85        53.94 o
   3   3  10       3901.09       3930.91        57.21 o
  -8   4  10         66.65         83.66        32.86 o
  -6   4  10         13.55          1.16        14.66 o
  -4   4  10        604.92        620.35        16.95 o
  -2   4  10       1061.97       1032.61        24.44 o
   0   4  10       2486.53       2438.67        35.41 o
   2   4  10        462.19        443.87        20.89 o
   4   4  10        537.48        453.00        45.87 o
  -7   5  10       5765.94       5669.62        61.85 o
  -5   5  10       6195.59       6229.48        50.11 o
  -3   5  10       7161.88       7089.29        58.65 o
  -1   5  10       3351.93       3358.09        39.39 o
   1   5  10       7253.84       7096.88        60.26 o
   3   5  10       3911.85       3936.13        52.90 o
  -8   6  10        997.28       1019.46        42.04 o
  -6   6  10       1991.68       2046.94        34.58 o
  -4   6  10       3311.84       3214.61        31.90 o
  -2   6  10       3394.12       3326.05        33.16 o
   0   6  10       3875.40       3834.68        43.59 o
   2   6  10       2792.15       2678.30        42.25 o
   4   6  10       1704.42       1603.50        72.04 o
  -7   7  10        864.21        923.87        30.15 o
  -5   7  10        551.25        566.11        18.18 o
  -3   7  10       2928.46       2880.91        34.37 o
  -1   7  10        438.06        435.08        17.06 o
   1   7  10       1912.77       1884.02        30.62 o
   3   7  10       1827.02       1755.94        42.67 o
  -8   8  10       2543.11       2704.56       108.31 o
  -6   8  10       5748.66       5560.95        54.11 o
  -4   8  10       8246.34       8138.59        58.75 o
  -2   8  10       8506.01       8657.49        67.46 o
   0   8  10       5715.04       5820.67        49.93 o
   2   8  10       3145.59       3046.21        45.24 o
   4   8  10       4145.12       3765.19        95.04 o
  -7   9  10        673.93        642.07        28.98 o
  -5   9  10          1.27         35.65        14.11 o
  -3   9  10       1664.00       1631.18        26.73 o
  -1   9  10         43.09         68.45        11.52 o
   1   9  10       1230.51       1273.61        28.22 o
   3   9  10       1307.27       1313.00        55.73 o
  -8  10  10        818.84        839.80        54.36 o
  -6  10  10        694.71        739.92        23.94 o
  -4  10  10       2908.49       2819.05        32.57 o
  -2  10  10       5159.45       5049.04        45.37 o
   0  10  10       2787.27       2881.68        35.98 o
   2  10  10       3044.93       3035.92        47.35 o
   4  10  10       1334.23       1142.28        79.54 o
  -7  11  10       4006.02       3955.58        60.94 o
  -5  11  10       5624.55       5586.91        50.62 o
  -3  11  10       3908.35       3912.94        36.83 o
  -1  11  10       4255.32       4350.36        41.32 o
   1  11  10       2840.39       2882.65        41.65 o
   3  11  10       3673.57       3700.65        74.60 o
  -8  12  10        409.91        398.43        52.55 o
  -6  12  10         16.15         16.32        19.91 o
  -4  12  10        606.97        620.90        17.75 o
  -2  12  10       1212.92       1205.58        24.93 o
   0  12  10       1330.13       1304.63        26.70 o
   2  12  10       3369.60       3309.47        51.90 o
   4  12  10        288.17        375.97       620.96 o
  -7  13  10       3008.74       2862.93        62.68 o
  -5  13  10       3109.00       3189.08        41.42 o
  -3  13  10       4776.11       4673.12        46.02 o
  -1  13  10       4545.02       4482.56        47.59 o
   1  13  10       4230.12       4230.99        50.44 o
   3  13  10       3609.59       3606.07        76.34 o
  -8  14  10        422.54        387.55        81.63 o
  -6  14  10        795.31        828.08        27.17 o
  -4  14  10       2371.86       2335.69        36.72 o
  -2  14  10       4923.38       4854.35        43.67 o
   0  14  10       3005.40       3012.89        45.16 o
   2  14  10       1415.04       1498.76        40.68 o
  -7  15  10        160.11        122.60        35.66 o
  -5  15  10        291.44        302.74        19.71 o
  -3  15  10        680.84        670.64        20.99 o
  -1  15  10       2214.77       2168.24        32.63 o
   1  15  10       1367.17       1394.52        36.50 o
   3  15  10       1268.81       1141.14        61.25 o
  -6  16  10       2956.13       2876.64        54.13 o
  -4  16  10       4802.26       4808.74        51.02 o
  -2  16  10       4780.88       4764.46        41.89 o
   0  16  10       5480.16       5596.67        59.88 o
   2  16  10       4790.26       4701.69        62.67 o
  -7  17  10        264.84        325.06        62.19 o
  -5  17  10        471.53        467.04        24.45 o
  -3  17  10        258.82        281.64        15.80 o
  -1  17  10       1308.73       1287.17        29.14 o
   1  17  10       1800.40       1839.14        46.69 o
   3  17  10        908.85        723.60        91.85 o
  -6  18  10        900.67        849.65        42.25 o
  -4  18  10       1065.54       1006.22        29.89 o
  -2  18  10       2207.92       2135.96        33.39 o
   0  18  10       3104.34       3067.68        57.27 o
   2  18  10        987.26        970.27        37.87 o
  -7  19  10       1382.30       1317.35        81.93 o
  -5  19  10       3365.82       3500.17        61.97 o
  -3  19  10       2828.26       2929.30        45.51 o
  -1  19  10       1706.49       1692.02        47.74 o
   1  19  10       2061.86       2114.06        59.97 o
  -6  20  10        308.14        293.89        37.79 o
  -4  20  10          1.42          7.99        20.23 o
  -2  20  10        466.66        504.21        21.12 o
   0  20  10       1911.66       1894.59        43.04 o
   2  20  10        130.47        127.78        47.60 o
  -5  21  10       3011.76       3119.18        79.10 o
  -3  21  10       3136.77       3051.08        67.83 o
  -1  21  10       2265.47       2415.11        68.40 o
   1  21  10       2049.81       2017.72        63.27 o
  -6  22  10       1363.90       1346.94        66.67 o
  -4  22  10       2583.62       2665.98        83.98 o
  -2  22  10       1843.14       1861.30        42.87 o
   0  22  10       1169.76       1177.51        42.88 o
   2  22  10       1317.20       1308.56       107.71 o
  -5  23  10        637.26        591.14        38.22 o
  -3  23  10         59.22         85.55        25.20 o
  -1  23  10        837.46        830.71        32.18 o
   1  23  10        439.31        418.00        60.40 o
  -4  24  10       3018.59       3036.31        75.22 o
  -2  24  10       2723.16       2809.13        69.80 o
   0  24  10       1955.80       2099.74        73.47 o
  -5  25  10        353.37        391.89       110.46 o
  -3  25  10        641.79        626.24        43.12 o
  -1  25  10        604.09        619.04        44.64 o
  -4  26  10        633.06        720.62        68.81 o
  -2  26  10       1529.93       1413.05       100.81 o
   0  26  10        878.27        764.59        57.86 o
  -3  27  10        694.19        743.86        63.14 o
  -1  27  10       2083.66       2072.58        91.26 o
  -2  28  10        237.30        156.40        56.47 o
  -7   1  11          1.20         13.98        24.62 o
  -5   1  11        103.57        115.32        13.81 o
  -3   1  11       1910.49       1799.94        33.44 o
  -1   1  11        242.55        252.50        18.08 o
   1   1  11        309.66        306.65        20.43 o
   3   1  11         42.88         96.17        37.22 o
  -8   2  11        204.64        160.99        39.92 o
  -6   2  11        402.05        425.63        17.92 o
  -4   2  11       4289.93       4149.48        40.26 o
  -2   2  11        680.85        642.60        21.06 o
   0   2  11        268.35        238.93        18.13 o
   2   2  11        328.41        247.95        27.07 o
  -7   3  11        174.52        138.41        24.85 o
  -5   3  11         49.17         55.42        13.54 o
  -3   3  11        488.30        472.37        19.10 o
  -1   3  11        343.32        353.43        17.78 o
   1   3  11        231.74        249.20        20.31 o
   3   3  11        249.40        252.57        39.19 o
  -8   4  11         19.85         64.34        38.09 o
  -6   4  11          1.75         21.75        18.67 o
  -4   4  11         52.87         62.81        12.22 o
  -2   4  11        186.88        192.06        15.26 o
   0   4  11         52.70         61.52        16.93 o
   2   4  11        133.44        135.38        25.03 o
  -7   5  11        163.05        208.02        27.13 o
  -5   5  11       1163.94       1128.84        28.24 o
  -3   5  11        870.07        898.37        21.60 o
  -1   5  11        932.21        943.27        28.13 o
   1   5  11        286.73        319.58        23.20 o
   3   5  11         18.06         23.08        41.21 o
  -8   6  11        211.26        199.51        45.92 o
  -6   6  11        486.82        490.72        22.86 o
  -4   6  11         88.34         74.60        12.56 o
  -2   6  11       2155.78       2067.16        44.66 o
   0   6  11        502.05        461.20        20.94 o
   2   6  11        391.01        414.50        28.08 o
  -7   7  11         52.26         43.01        27.20 o
  -5   7  11        722.15        742.62        22.19 o
  -3   7  11        453.57        479.66        17.69 o
  -1   7  11        503.74        559.09        20.95 o
   1   7  11        481.86        527.83        25.56 o
   3   7  11         57.19        105.02        40.37 o
  -8   8  11         19.67        -14.43        51.14 o
  -6   8  11          0.30         30.28        20.71 o
  -4   8  11        134.90        126.64        13.24 o
  -2   8  11         82.83         41.64        13.03 o
   0   8  11        288.56        296.43        19.92 o
   2   8  11          5.26        -25.58        25.88 o
  -7   9  11        459.38        444.84        45.93 o
  -5   9  11        574.42        553.43        21.64 o
  -3   9  11        794.99        784.78        21.22 o
  -1   9  11       1176.24       1107.53        28.31 o
   1   9  11          8.14         18.72        21.83 o
   3   9  11         40.36         95.48        43.30 o
  -8  10  11        242.73        293.91        59.70 o
  -6  10  11        860.99        869.35        29.86 o
  -4  10  11        964.30       1033.72        24.58 o
  -2  10  11       2647.00       2661.01        35.42 o
   0  10  11       1905.71       2046.92        39.34 o
   2  10  11         29.23         49.71        27.24 o
  -7  11  11        219.44        197.92        32.93 o
  -5  11  11        788.08        755.49        25.91 o
  -3  11  11        401.86        437.02        17.47 o
  -1  11  11        274.07        298.33        17.71 o
   1  11  11         49.34         32.23        20.25 o
   3  11  11         18.71        -37.27        63.95 o
  -6  12  11         71.37         31.53        22.42 o
  -4  12  11          7.58         20.58        16.97 o
  -2  12  11        201.68        195.08        16.05 o
   0  12  11         19.35        -10.81        18.95 o
   2  12  11         48.85         -4.36        32.65 o
  -7  13  11        270.29        240.43        36.75 o
  -5  13  11        509.97        609.27        25.30 o
  -3  13  11        811.97        820.50        25.87 o
  -1  13  11       1374.51       1396.25        32.05 o
   1  13  11        188.91        173.77        23.80 o
  -6  14  11        631.97        600.49        32.72 o
  -4  14  11        565.90        614.96        21.14 o
  -2  14  11       1042.25       1119.04        29.72 o
   0  14  11        577.08        581.98        24.61 o
   2  14  11        281.30        263.52        46.60 o
  -7  15  11        279.64        355.48        45.00 o
  -5  15  11         85.63        114.86        22.28 o
  -3  15  11        607.36        669.08        23.34 o
  -1  15  11       1119.47       1213.01        34.26 o
   1  15  11        485.28        532.56        30.73 o
  -6  16  11          6.16        -30.46        42.36 o
  -4  16  11        252.52        290.23        20.57 o
  -2  16  11         66.10         54.77        18.92 o
   0  16  11         49.54         77.32        29.59 o
   2  16  11         17.35         89.84        58.11 o
  -7  17  11         38.79         11.90        62.91 o
  -5  17  11        216.42        220.34        26.32 o
  -3  17  11        448.82        425.99        20.17 o
  -1  17  11         97.58        118.54        21.91 o
   1  17  11        354.92        332.89        42.22 o
  -6  18  11        431.62        577.55        40.90 o
  -4  18  11       2699.14       2833.49        47.77 o
  -2  18  11       1044.05       1170.75        32.82 o
   0  18  11        466.32        486.19        31.10 o
   2  18  11        311.44        413.09        61.38 o
  -5  19  11        103.94        115.69        32.51 o
  -3  19  11        456.62        520.11        25.10 o
  -1  19  11        108.36        115.66        25.54 o
   1  19  11         35.20         15.47        49.87 o
  -6  20  11        120.78        129.02        56.34 o
  -4  20  11        228.32        337.95        39.78 o
  -2  20  11          1.65         34.09        22.18 o
   0  20  11         28.82         29.76        33.84 o
  -5  21  11        625.34        663.00        49.48 o
  -3  21  11       1538.24       1529.88        50.91 o
  -1  21  11        243.59        276.70        35.06 o
   1  21  11        403.16        350.32       144.41 o
  -4  22  11        738.65        819.96        67.13 o
  -2  22  11        535.46        484.22        35.65 o
   0  22  11         34.16         29.03        50.60 o
  -5  23  11        273.54        290.50        52.50 o
  -3  23  11        199.64        281.57        39.70 o
  -1  23  11        355.17        414.17        44.60 o
  -4  24  11        532.16        499.07        55.88 o
  -2  24  11          7.04          8.35        44.65 o
  -3  25  11        334.64        325.49        74.43 o
  -8   0  12       1580.78       1679.64       116.63 o
  -6   0  12       1586.01       1690.71        64.23 o
  -4   0  12       9590.77       9013.44       127.85 o
  -2   0  12       3365.91       3446.50        66.92 o
   0   0  12       7188.14       7499.79       115.67 o
   2   0  12       6750.49       6612.19       137.26 o
  -7   1  12        170.68        192.82        33.92 o
  -5   1  12        894.41        902.55        23.76 o
  -3   1  12        192.80        236.28        19.35 o
  -1   1  12       1093.20       1096.08        31.54 o
   1   1  12        253.25        246.88        30.01 o
  -8   2  12       1095.32       1103.96        71.33 o
  -6   2  12        775.13        856.96        30.71 o
  -4   2  12        535.81        659.52        24.70 o
  -2   2  12        769.82        774.00        34.91 o
   0   2  12       3187.74       3096.40        60.07 o
   2   2  12       2390.44       2411.21        75.87 o
  -7   3  12        640.64        664.94        40.91 o
  -5   3  12       3609.69       3511.48        46.63 o
  -3   3  12       4063.20       3956.26        66.42 o
  -1   3  12       5600.08       5636.67        66.18 o
   1   3  12       3957.79       3953.25        81.25 o
  -8   4  12        201.20        260.04        67.10 o
  -6   4  12        331.74        336.51        26.97 o
  -4   4  12        346.35        345.24        19.70 o
  -2   4  12          3.08        -12.10        17.87 o
   0   4  12         94.72         80.17        22.45 o
   2   4  12        171.64         72.42        40.53 o
  -7   5  12       1138.91       1153.51        59.03 o
  -5   5  12       3917.75       3758.41        53.59 o
  -3   5  12       4792.50       4745.12        86.41 o
  -1   5  12       6940.07       6979.00        71.77 o
   1   5  12       3712.56       3607.46        71.35 o
  -6   6  12       1080.29       1043.32        33.07 o
  -4   6  12        934.09       1000.38        30.26 o
  -2   6  12       1495.54       1459.14        36.67 o
   0   6  12       1495.47       1477.90        43.26 o
   2   6  12       1599.70       1564.42        59.60 o
  -7   7  12         75.46         60.68        34.20 o
  -5   7  12       1553.36       1530.05        39.25 o
  -3   7  12       1287.99       1296.38        36.03 o
  -1   7  12        534.64        564.89        26.72 o
   1   7  12        101.05         50.47        29.56 o
  -6   8  12       3058.49       3022.67        59.59 o
  -4   8  12       2467.49       2538.50        46.68 o
  -2   8  12       7422.46       7580.83        90.69 o
   0   8  12       6191.62       6500.93        80.28 o
   2   8  12       2415.48       2511.03       103.59 o
  -7   9  12        226.92        213.37        41.70 o
  -5   9  12        685.12        716.72        27.36 o
  -3   9  12        722.62        729.83        26.29 o
  -1   9  12       1131.34       1202.35        36.64 o
   1   9  12        693.21        703.51        39.29 o
  -6  10  12       1349.50       1341.07        40.09 o
  -4  10  12       1426.88       1496.77        38.32 o
  -2  10  12       2149.10       2168.50        48.55 o
   0  10  12       1774.31       1966.68        57.33 o
   2  10  12       1930.11       2056.66       117.01 o
  -7  11  12       1494.85       1530.67        86.50 o
  -5  11  12       2205.36       2239.04        46.80 o
  -3  11  12       3546.96       3518.94        49.25 o
  -1  11  12       6208.73       6375.69        84.76 o
   1  11  12       1080.66       1077.08        45.04 o
  -6  12  12         81.71        122.60        33.83 o
  -4  12  12        322.00        335.21        28.90 o
  -2  12  12         14.37         -8.31        19.01 o
   0  12  12         55.86          0.13        30.87 o
  -7  13  12       1400.45       1266.13       100.58 o
  -5  13  12       1546.27       1553.84        42.91 o
  -3  13  12       2306.60       2286.92        44.78 o
  -1  13  12       4554.06       4521.59        59.04 o
   1  13  12       2526.01       2542.77        72.96 o
  -6  14  12        786.79        853.83        45.85 o
  -4  14  12        448.90        498.29        26.01 o
  -2  14  12       1201.60       1109.21        32.92 o
   0  14  12       1734.78       1658.41        55.80 o
  -5  15  12        417.88        478.11        39.42 o
  -3  15  12        372.10        351.80        24.80 o
  -1  15  12        323.77        394.17        27.36 o
   1  15  12        282.67        244.21        59.00 o
  -6  16  12       1005.98        948.83        70.50 o
  -4  16  12       1828.06       1781.52        45.19 o
  -2  16  12       2137.08       2270.40        50.57 o
   0  16  12       3765.31       3562.14       107.47 o
  -5  17  12        306.15        310.35        43.31 o
  -3  17  12        396.26        421.14        27.45 o
  -1  17  12        248.72        288.36        28.21 o
  -4  18  12        999.17       1033.36        45.73 o
  -2  18  12        853.43        911.38        35.83 o
   0  18  12        794.74        882.77        70.15 o
  -5  19  12       1850.57       1848.11        92.90 o
  -3  19  12       3517.68       3609.36        67.54 o
  -1  19  12       2168.73       2333.46       131.03 o
  -4  20  12          0.61         22.69        45.85 o
  -2  20  12        133.70        110.52        35.38 o
  -3  21  12       2602.22       2699.68       107.06 o
  -1  21  12       1353.32       1466.55        95.41 o
  -2  22  12        780.25        845.81        87.61 o
  -7   1  13         42.57        161.79        75.47 o
  -5   1  13        399.42        393.16        29.69 o
  -3   1  13         26.55         30.41        26.57 o
  -1   1  13         16.22          6.85        29.27 o
   1   1  13        571.08        520.59        43.41 o
  -6   2  13         49.35         11.72        40.69 o
  -4   2  13        842.94        763.78        33.97 o
  -2   2  13        117.88        113.70        28.65 o
   0   2  13        431.83        463.91        40.79 o
  -7   3  13        127.65        187.86        80.59 o
  -5   3  13         53.36         51.00        27.44 o
  -3   3  13         29.61         54.09        25.26 o
  -1   3  13        245.40        261.62        34.50 o
   1   3  13        519.10        550.62        45.14 o
  -6   4  13         43.83         40.72        37.35 o
  -4   4  13          3.70        -25.22        25.22 o
  -2   4  13          0.12        -15.92        27.98 o
   0   4  13         10.63         38.44        38.38 o
  -7   5  13         82.25        195.66        79.64 o
  -5   5  13        164.11        149.94        29.24 o
  -3   5  13        331.45        338.59        28.72 o
  -1   5  13        471.12        472.25        42.77 o
   1   5  13        561.03        537.18        52.43 o
  -6   6  13        194.18        184.59        39.37 o
  -4   6  13          2.99         37.37        27.31 o
  -2   6  13         82.44         83.68        28.83 o
   0   6  13        507.43        521.48        41.73 o
  -5   7  13        272.69        268.99        30.51 o
  -3   7  13        304.74        308.16        29.76 o
  -1   7  13        277.26        359.74        35.98 o
   1   7  13        120.55         95.37        59.63 o
  -6   8  13          1.53        -29.98        40.40 o
  -4   8  13          0.69         41.46        32.48 o
  -2   8  13         93.42        120.86        32.61 o
   0   8  13         21.15         10.96        39.99 o
  -5   9  13          2.72         10.25        33.02 o
  -3   9  13        225.35        260.21        32.59 o
  -1   9  13        492.30        497.22        65.65 o
   1   9  13        160.83        222.61        66.46 o
  -6  10  13        772.46        701.02        54.29 o
  -4  10  13          3.15         28.44        30.84 o
  -2  10  13       1031.41       1009.54        42.42 o
   0  10  13        361.41        315.97        48.64 o
  -5  11  13         10.31         21.54        36.53 o
  -3  11  13        571.05        523.04        35.90 o
  -1  11  13        265.63        318.43        37.87 o
  -6  12  13          0.03         28.45        84.60 o
  -4  12  13         87.32         95.56        51.98 o
  -2  12  13          2.13        -31.89        31.89 o
   0  12  13          6.71         39.66        59.92 o
  -5  13  13        191.43        199.02        54.63 o
  -3  13  13         65.67         48.28        34.77 o
  -1  13  13        508.74        483.78        44.19 o
  -4  14  13        328.89        370.39        44.63 o
  -2  14  13        149.42        109.88        34.88 o
  -5  15  13        275.86        303.63        75.83 o
  -3  15  13         36.92        137.55        40.31 o
  -1  15  13        790.45        853.14        81.86 o
  -4  16  13          2.34         27.23        64.76 o
  -2  16  13        107.69        119.04        44.85 o
  -3  17  13         27.17        -53.26        53.26 o
  -6   0  14       2348.67       2531.84       306.72 o
  -4   0  14       4517.11       4172.54       121.26 o
  -2   0  14       2291.29       2258.44       180.95 o
  -5   1  14          0.96         -6.58        42.37 o
  -3   1  14        597.79        593.72        44.76 o
  -1   1  14        377.05        387.50        49.48 o
  -6   2  14       1026.30        854.75        98.27 o
  -4   2  14        826.78        978.63        50.39 o
  -2   2  14       1545.38       1435.01        77.78 o
  -5   3  14       1488.83       1442.99       116.18 o
  -3   3  14       1602.05       1523.04        59.37 o
  -1   3  14       1092.89       1045.33        58.04 o
  -4   4  14         85.90        102.29        40.33 o
  -2   4  14        491.42        431.96        49.77 o
  -5   5  14        709.22        486.46        63.52 o
  -3   5  14       1558.63       1483.99        60.49 o
  -1   5  14       2188.58       2081.50        96.27 o
  -4   6  14        558.05        597.40        47.00 o
  -2   6  14       1615.06       1429.13        62.53 o
  -5   7  14        275.86        218.65        70.52 o
  -3   7  14        371.67        390.49        48.48 o
  -1   7  14        664.10        622.34        71.87 o
  -4   8  14       1708.07       1709.37        78.30 o
  -2   8  14       3764.52       3825.68       120.59 o
  -5   9  14        228.51        258.37        91.42 o
  -3   9  14         87.95        142.51        76.11 o
  -4  10  14       1055.23       1145.90       180.81 o
  -2  10  14       1344.70       1246.33       145.71 o
  -3  11  14       1660.47       1548.90        86.71 o
                                                
